# Supplementary material for: A transcriptomic continuum of differentiation arrest identifies myeloid interface acute leukemias with poor prognosis
Source: Leukemia. 2020 Jul 13;35(3):724–36. doi: 10.1038/s41375-020-0965-z (PMC7932917; doi:10.1038/s41375-020-0965-z)
Supplement: Supplementary file 2 — Supplementary Table S1 [file 41375_2020_965_MOESM2_ESM.xlsx]

## Sheet: signature genes
Geneset name	Publication	Geneset published	Contrast for differential gene expression	Number of genes in signature	Signature genes
AML-like T-ALL			AML-like T-ALLs vs Other T-ALLs	250	FAR2	HRSP12	SLC25A43	SNTB1	GEMIN7	SP110	VAMP8	ERMP1	AHSA1	LOC100419583	TNS3	MRPL15	MRPL19	NEK6	C2orf74	CYBA	LYRM4-AS1	BTK	LOC100129034	PYGL	LACTB2	TMEM192	PDHA1	PYCARD	PROSC	LYL1	NLN	CLTA	NIFK	CAP1	PDHB	GPX1	SPRYD7	CYSLTR1	CBR1	DTX3L	MFSD1	SPTSSA	ARL5A	LINC00116	M6PR	DCAF7	LOC339803	AGR2	TOMM70A
Laurenti HSC	Laurenti et al., Nat Immun, 2014	yes		209	EVI1	AVP	CRHBP	KLF5	PROCR	EMCN	ALDH1A1	PLOD2	GBP2	LAG3	PDE4DIP	MPDZ	MEIS1	MEG3	ANXA3	DUSP3	SETBP1	SLC7A8	ANXA7	ZNF204	TFPI	CFH	ESAM	FXYD6	IL6ST	C10orf54	SFXN3	ATP1B1	ANKRD6	PDGFC	HMGA2	PVRL2	F11R	MYCT1	TNFSF10	MCTP1	SORL1	CAPN7	DST	LRRTM2	CENTG3	NFIA	RBMS1	SMOX	TARBP1
Laurenti CMP	Laurenti et al., Nat Immun, 2014	yes		214	GBP5	KIT	ICA1	ZBTB16	GATA1	DALRD3	MGLL	TFR2	AVP	MFGE8	KCNH2	C2orf32	SPTBN2	FHL2	PKIG	SERPINB6	CKB	ADAM15	CRYM	ECHS1	LAG3	MATK	PTMS	C6orf108	CTNNBL1	HSPB6	ICAM4	NT5M	ACOT7	CPA3	STEAP3	SLC39A3	TJP2	PIP5K1B	KIAA0664	AKT1	RPL29	NTRK1	PTRF	FAM69B	TIE1	TFRC	SORD	MRC2	GAMT
Laurenti GMP	Laurenti et al., Nat Immun, 2014	yes		208	LYZ	CEBPA	CST7	MNDA	LILRB4	KCNE1L	MPO	PRTN3	PYGL	TRH	AHNAK	CEBPD	RAB32	GBP5	CSF1R	KBTBD11	TOP1MT	CEACAM4	SHD	ASAH1	HOMER3	GPM6B	TAOK3	FLT3	MAGI3	NKG7	C1QTNF4	CITED4	FLJ42986	GYPC	C10orf11	MS4A3	MGLL	NAALADL1	SLPI	RNASE3	DALRD3	AZU1	ADAM15	PRAM1	MAOB	CTSG	HS6ST2	TUBB6	HGF
Laurenti MEP	Laurenti et al., Nat Immun, 2014	yes		209	APOC1	MCTP1	FHL2	GATA1	SPTBN2	KLF1	KCNH2	ZBTB16	PKIG	CTNNBL1	MICAL2	EMP3	CRYM	GDPD1	CD40LG	C2orf32	KIT	NAALAD2	TPM1	TFR2	CPB1	HSPB6	ITPKA	PLOD2	DALRD3	FAM38B	PRKAR2B	ANK1	GYPB	UROD	TAL1	NTRK1	NMNAT3	HMBS	MGLL	ICA1	DHRS9	SLC2A1	ARHGAP6	SORD	PDZK1IP1	ADD2	STEAP3	S100A4	ABCC4
Laurenti MLP	Laurenti et al., Nat Immun, 2014	yes		201	LTB	MN1	SETBP1	C10orf54	BAALC	TNFAIP2	PRAM1	ACY3	KCNK17	RPS27L	TARBP1	SCN3A	PACSIN1	LPIN1	AMICA1	PSCD4	SFXN3	C6orf204	DUSP3	RUNX2	B2M	FAM40B	ZNF445	CD44	NPIP	SDK2	S100Z	ZNF430	IQGAP2	KPNA6	GBP2	PPP1R16B	PYGL	SCRN1	SLC44A4	TNFRSF4	ARHGEF10	TMSB4X	MLKL	PAQR8	ULK1	VAPA	RBPMS	PROM1	DDX17
Laurenti EARLYB	Laurenti et al., Nat Immun, 2014	yes		200	LCN6	LTB	CYGB	BAALC	SDK2	XPNPEP2	BLK	METRNL	IGJ	MN1	ACY3	CD79A	DNTT	TAAR9	IRX1	CCNE1	UMODL1	NPY	PHLDA3	UHRF1	LOC441376	CNTFR	FAM20C	ENAM	ADAMTS4	ZAP70	SFMBT2	RAMP3	IRF8	SLC34A1	RHBDL2	ARPP-21	C16orf46	RAB6C	VPREB3	CSPG4	CYP4B1	KIAA0652	SLC4A3	MYL1	EXT2	C18orf54	MAGEB1	T	CBX4
Laurenti PROB	Laurenti et al., Nat Immun, 2014	yes		208	CD79B	LCN6	BLK	VPREB3	CD19	C13orf18	FCRL1	LTB	ISG20	TCL1A	RALGPS2	DTX1	CD79A	ARPP-21	CLEC2D	CD83	GNG7	CD24	HLA-DQA1	FCN1	CD72	BLNK	FCGBP	LY9	C14orf139	FCRL2	SLAMF6	ADAM19	ADD3	FCRL5	IL4R	CMTM8	LOC90925	HLA-F	VIL2	CYBASC3	LBH	TNF	HLA-DMB	TEAD2	LILRB1	ID3	BCL2L11	AFF3	CD1C
Laurenti ETP	Laurenti et al., Nat Immun, 2014	yes		204	TCF7	CD3G	STRA6	ZAP70	CD2	CD5	LCK	TLX2	PTCRA	RCBTB2	ARPP-21	TSHR	DTX1	MAL	GRIN1	CD96	CD3E	TERT	LIME1	ARL4C	NOTCH3	OIP5	COX17	ICOS	SH2D1A	UMODL1	CD7	UHRF1	CD28	DNTT	STMN1	RLTPR	P2RY5	CDCA5	JAM3	DEPDC1B	LGALS3BP	MX1	TASP1	IL1F6	KIF23	SLC29A1	C13orf18	DNASE1L3	CD1B
GMP	Karamitros et al., Nat Immun, 2018	yes		118	MPO	MS4A3	ELANE	RNASE2	CTSG	F13A1	PRTN3	VPREB1	MAP3K8	NUCB2	TRGC2	METTL7B	TRGC1	CD96	UHRF1	SELL	EPX	MS4A2	TPSAB1	ANXA1	RNASE3	HAL	SHCBP1	AREG	MUC1	CCDC181	TPSD1	CP	RMI2	PLD1	CLEC12A	DEPDC7	LGALS1	LDHA	CSF3R	MGST1	CSTA	VIM	LRPPRC	TPPP3	PLEK	SUCNR1	ERAP2	ASPM	TCF19
LMPP	Karamitros et al., Nat Immun, 2018	yes		87	CD34	TRPM2	PDE1A	COBL	CD47	KLKB1	CAPSL	RNF213	NKAIN2	ADAM19	ETS1	LAT2	TARBP1	ITPK1-AS1	QPRT	BNIP3P11	PWRN1	B3GAT2	CYTIP	OXR1	EBF1	CLIP3	PRAME	S100A8	NPL	PROM1	TRBV29-1	PSPN	SNX10	RNPEPL1	SSC4D	PADI4	CRAT	RPL7P52	KCTD9	ST3GAL5	GRB2	ALOX15B	GRAMD1B	ZFP36L2	PTGDR2	TREML1	CACNB4	KIAA1147	ZNF367
MLP	Karamitros et al., Nat Immun, 2018	yes	note: we take 499 from 604 genes	499	ABCG2	SPECC1	DOC2GP	SLITRK5	C15orf39	RUNX3	CCDC144CP	HLA-B	NEGR1	SYN3	SOX4	TRAT1	MB	EVL	CBX4	TUSC7	VAMP2	DUSP1	GFOD1	NFKBIA	MALAT1	TCF4	CXXC5	TSC22D1	TNFAIP3	FOSB	AIF1	PDE9A	SLC25A5-AS1	PIM2	CXCL16	IFNG	SLC43A2	HIVEP3	MAML2	SON	FAM129C	CD6	CDH9	HOXA5	FAM83G	CCDC88B	IL7R	LCK	TCF7
NSG-UCB CD127+ CD7- (EBP)	Alhaj Hussen et al., Immunity, 2017	yes		328	SNORA28	RAG2	DNTT	SNORD116-2	SHCBP1	STARD4	CENPI	PARP2	SCARNA4	TUSC3	SNORA38B	RASGRP1	SRGAP2C	TRBV7-1	CTD-2260A17.1	IGHV3OR16-10	LOC90784	SSH2	C4orf32	KIF15	GCFC2	LOC286367	CAPSL	KLHDC1	EIF2AK3	CMTM2	SETD2	SNORD117	KLRF2	SPC25	PXK	HMGB1P5	EIF2B2	AKAP11-IT1	USP42	LOC728705	LOC100240734	RNY4P19	IGKV1D-39	GPR171	DSN1	RD3	LTF	RNU1-115P	RNU11-3P
Hussen NSG-UCBCD127 -CD7 -ELPs	Alhaj Hussen et al., Immunity, 2017	yes		419	RNU6-377P	BROX	FLT3	MIR548AJ2	MIR548AI	MIR548G	MIR548F1	MIR548H2	MIR548Q	CLOCK	MIR222	MIR548H3	ATP2B1	ATP10D	GCSAM	FAS	MIR548A3	TMEM135	RP11-723D22.2	RP11-456H18.2	TXNDC11	ZNF732	HSD17B4	ZNF493	MIR548H4	ZNF614	LOC101928054	ZSCAN29	TAF1A	MIR548D2	LINC00657	SEC62	SYAP1	CD109	MIR548D1	DNAJC1	RELL1	LOC101927881	SREK1IP1	RP11-875H7.5	LOC100130476	TRBV27	ANKRD44-IT1	RNU6-219P	GCSHP3
NSG-UCB LMDPs	Alhaj Hussen et al., Immunity, 2017	yes		500	IL1B	GPA33	CYTL1	IFI6	ANGPT1	STON2	HPGDS	HLF	AC016735.1	SNORD114-21	CPA3	NFE2	NPR3	ITGA9	AC108004.3	ITM2A	CTSG	GNG11	CLDN10	IFITM3	SERPINB1	RPL30	XXYLT1-AS2	YBX3	ACSM3	SNHG7	OR2L8	TM4SF1	CD34	ENO1-IT1	EPB41L4A-AS1	MPL	RYK	CALN1	AC074183.4	SNHG8	LOC100506606	MEIS1	PREX2	CSF3R	FAM171B	DEPTOR	ZNF521	SPNS2	SNORD93
Consensus CD127- ELPs	Alhaj Hussen et al., Immunity, 2017	yes		225	ABCA6	AC008278,3	AC019181,2	ACTR3	ACY3	ADAM19	AFF3	AGR2	AHR	AMIGO2	ANO6	APC	APPL1	ARHGEF9	ARPC2	ATP6V0A2	BBX	BTN2A2	C16orf46	C16orf93	C18orf8	CACNB4	CARD11	CBX1P1	CCDC50	CCR1	CCR2	CCR5	CCR7	CCR9	CCS	CD180	CD2AP	CD36	CD68	CD86	CEP104	CERS6	CLASP2	CLEC2D	CLEC4A	CLECL1	CLIP1	COBLL1	CPED1
Consensus CD127+ ELPs	Alhaj Hussen et al., Immunity, 2017	yes		178	AC007381.2	AC018462.2	AC067945.2	AC073283.7	AC144450.1	ADAM6	AFF1	AMPD2	ANO1	AP000345.2	AP000688.29	AP003774.6	APCDD1L	APOLD1	ARHGAP33	ATG101	ATP1A3	BARD1	BLK	C16orf47	C22orf29	C5orf56	C7orf13	C9orf9	CCDC107	CD19	CD22	CD72	CD79A	CD79B	CD81	CDKN1B	CHST15	CHST3	CLCNKB	COLCA2	CRLF2	CSRNP1	CTRL	CXCR4	CYGB	DBN1	DDIT4L	DNTT	DPP9-AS1
Early thymic populations			Early vs (Mid+Late)	250	ZNF503	NDRG2	DCANP1 /// TIFAB	CTSZ	NAV1	LILRA1	DTX4	MS4A7	TNS3	IL6R	PRTN3	RAB7B	TIFAB	TBC1D9	KCTD12	FAM49A	THEMIS2	LILRA4	IL13RA1	LGMN	SIGLEC6	CXorf21	SEL1L3	MYCL	NAAA	TGFBI	NAPSB	KYNU	P2RY6	CXCR3	KCNA5	SLC41A2	TCL1A	GPAT3	SULF2	HCK	PAQR7	ITPRIPL2	CLEC4C	CD74	TLR6	TCF4	TLR10	AHNAK	PIK3AP1
Mid thymic populations			Mid vs (Early+Late)	250	NDST3	APBA2	YBX3	SMKR1	ZNF793-AS1	CPS1	HSDL1	VWCE	SHQ1	LOC100506098	LOC100996579	FAM26F	CCT6B	HK2	JAM3	LOC257152	FRMD6	EEF2K /// LOC101930123	PRTFDC1	MRPS25	PTGER2	LUNAR1	KIAA0922	ATP6AP1L	PEX5L	ZNF462	SVIP	RCL1	TRIM16	CLNS1A	NOP14-AS1	SLC30A4	NSG1	ACBD6 /// LHX4-AS1	GEMIN5	CDH2	LOC101060391	ASH1L-AS1	PARP16	ATIC	KCTD1	DNAJC12	LOC100130219	PRPS2	LOC100505920
Late thymic populations			Late vs (Early + Mid)	250	KANSL1L	IDNK	CD38	MIR646HG	PBX4	KCNA3	LOC400965	TLL2	TBC1D19	LRMP	CHMP7	CD8B	GJB6	LAMC2	TRAV12-3	EDEM1	PIK3C2B	EPHB6	LIG4	GCNT4	TRAV13-2	LOC105369662	LOC100996286	SH2D1A	LOC105371692	TRAV13-1	RIPK4	PTPRC	RASSF6	CD1D	ADORA2A /// SPECC1L /// SPECC1L-ADORA2A	GSE1	SNRK	TRAV16	C9orf47	FGFBP2	TRAV8-6	ITK	ZBTB25	FBLN5	STXBP2	NMT2	CYP2U1	CAMK4	TRAV23DV6
NG AML LSC	Ng et al., Nature, 2016	yes		48	CD34	SPINK2	LAPTM4B	HOXA5	GUCY1A3	SHANK3	ANGPT1	ARHGAP22	LOC284422	MYCN	MAMDC2	PRSSL1	KIAA0125	GPSM1	HOXA9	MMRN1	FSCN1	DNMT3B	HOXA6	AIF1L	SOCS2	CDK6	FAM69B	NGFRAP1	C3orf54	CPXM1	TNFRSF4	ZBTB46	DPYSL3	NYNRIN	COL24A1	FAM30A	C10orf140	SPNS2	GPR56	AKR1C3	FLT3	TFPI	KCNK17	EPDR1	C1orf150	BIVM	H2AFY2	VWF	EMP1
Alexander MPAL B/M	Alexander et al., Nature, 2018		MPAL B/M vs MPAL T/M	72	S100A16	NPR1	PLEKHG4B	ZNF423	TCL1A	SH2D4B	RAG2	EBF1	VPREB3	LARGE	BMP3	WFS1	CD19	RAG1	PSD3	LCN8	EPHA7	CPAMD8	PAX5	BLACE	MACROD2	F2RL3	GPRIN1	MYRIP	CNN3	VNN1	PTK2	CECR2	OLFML2A	HRK	MME	ZNF608	IRX1	CORO2B	SCN3A	LRP6	LRRC3B	ST8SIA5	PCDH9	ASAP2	BLNK	KAZALD1	DDR1	GREM1	MYBPC2
Alexander MPAL T/M	Alexander et al., Nature, 2018		MPAL T/M vs MPAL B/M	141	NDST3	ILDR2	HPGDS	KIT	RAB32	MED12L	KIAA0125	LRP12	P2RY1	ZNF385D	SCUBE1	GJA1	SPINK2	CD7	COL24A1	MYCN	SUCNR1	FAM46A	CD3D	KRT72	P2RY12	MYEF2	FLG	KCNK17	GPR87	ST18	BEND4	GXYLT2	KRT73	CYP4F2	TRAT1	MGLL	NAALADL2	IGSF10	PDGFC	SPNS3	KCNK5	HRNR	SPSB4	EMID1	SIGLEC12	GATM	SPTLC3	ABCB1	ADAMTS14
Takahashi MPAL Myeloid/B	Takahashi et al., Nat Comms, 2018		MPAL Myeloid/B vs MPAL Myeloid/T	245	S100A16	OVCH2	LINC01013	STARD13	OR5P4P	EBF1	RP11-494M8.4	CTD-2363C16.2	SCHIP1	NAV1	KCNA5	PLXNA1	THSD7A	GREM1	RAG1	IGF2BP3	SEMA6A	DIP2C	FHL1	MMP14	PCDHGC3	OR5E1P	AKAP12	AR	SH2D4B	GNG12	LINC00958	TIAM2	HRK	EMP2	HOMER2	C1orf54	RP11-175K6.1	HEY2	CYB5R2	CECR2	C12orf77	RNU1-106P	MME	IPO9-AS1	DLEU7-AS1	FZD8	CD72	RP3-477M7.5	C21orf33
Takahashi MPAL Myeloid/T	Takahashi et al., Nat Comms, 2018		MPAL Myeloid/T vs MPAL Myeloid/B	120	PCDH10	NDST3	MED12L	GXYLT2	GCSAML	MYCN	ERBB4	GPR87	KCTD1	CTD-2240J17.1	ZNF385D	STXBP5	KIAA0087	CTD-2302E22.4	AC010880.1	TOX	MUC5AC	AC004540.4	PLCB4	RNF150	BIVM	SPTLC3	OBSL1	CACNA1C-AS2	PNMA2	PI15	AJAP1	GRIA2	CDH2	TGM5	CCDC57	AL359836.1	LRP12	TASP1	RP11-380M21.2	HSD17B13	DPP10	IGHV3-36	CACNA1C	TXNDC8	SETP11	DNMT3B	SCN2B	PPP1R1C	MTATP6P9
[truncated: 455 more columns]
