# Supplementary material for: A transcriptomic continuum of differentiation arrest identifies myeloid interface acute leukemias with poor prognosis
Source: Leukemia. 2020 Jul 13;35(3):724–36. doi: 10.1038/s41375-020-0965-z (PMC7932917; doi:10.1038/s41375-020-0965-z)
Supplement: Supplementary file 3 — Supplementary Table S2 [file 41375_2020_965_MOESM3_ESM.xlsx]

## Sheet: Sheet1
Code	ICGS Cluster	Age	Sex	NGS performed	ETP phenotype (T-ALL only)	Additional molecular information (T-ALL only)	HOXA Positive (T-ALL only)#	AML subtype	Karyotype	RUNX1 Mut (AML M0 only)	FLT3 Mut/ITD (AML only)	NPM1 Mut (AML only)	CEBPA Mut (AML only)
T- AB 1	1	2	F	No	N/A	SIL-TAL1	N/A		N/A
T- AB 4	1	18	F	Yes	No	SIL-TAL1	No		46,XX,del(6q),ins(4;9)(p14;p13p24).ish wcp9+[21] 46, XX[2]
T- GD 1	1	44	M	No	N/A	TLX1	Yes		N/A
T- GD 2	1	16	M	Yes	No	TLX3 +NOTCH1 MUT	No		46,XY(3)/46,XY,del(1)(p31p32)
T- GD 3	1	45	M	No	No	PICALM-MLLT10 + NOTCH1 MUT	Yes		46,XX,del(5)(q23q34),t(9;12)(p24;p13),t(10;11)(p12;q23)[11]/46,XX[9]
T- IM0 1	1	23	M	No	No	NOTCH1 MUT	Yes		46.XY[20]
T- IM0 11	1	12	F	No	Yes		No		92,XXXX t(1;14)(p36.q36); add 7p complex
T- IM0 2	1	8	F	Yes	Yes	NOTCH1 MUT	No		N/A
T- IM0 3	1	40	M	Yes	Yes		No		N/A
T- IM0 5	1	22	M	Yes	Yes		No		N/A
T- IM0 7	1	43	M	Yes	Yes		No		N/A
T- IMB 1	1	5	M	Yes	No	TLX1	No		N/A
T- IMB 2	1	28	M	Yes	No	TLX1 + NOTCH1 MUT	No		46,XY,add(4)(p?12),del(6)(q12),t(7;10)(q34;q24)[7]/46,XY[9]
T- IMB 3	1	22	M	No	No	TLX3 + NOTCH1 MUT	N/A		48,XY,r(7)(p22q22),+8,+12[3],48,idem,del(6)(q21q26)[12]/46,XY[6].ish r(7)(wcp7+,7q31-,cen7+), t(5;14)(q35;q32)(tlx3+;tlx3+)
T- IMB 4	1	5	M	No	No	TLX3	No		46,XY
T- IMB 5	1	52	M	Yes	No	NOTCH1 MUT	No		N/A
T- IMB 9	1	10	M	No	N/A	TLX3 + NOTCH1 MUT	N/A		N/A
T- IMD 1	1	37	M	Yes	No	NOTCH1 MUT	No		46,XY,t(2;17)(q2?4;q2?2)[3]/46,XY[17]
T- IMD 2	1	28	M	Yes	Yes	MLL-AF6	Yes		46,XY,?del(2p),t(6;11)(q27;q23),?add(8p),add(12)(p11) [17] / 46,idem,del(17)(q?) [3]
T- IMD 3	1	29	M	Yes	Yes	NOTCH1 MUT	No		46,XY,-2,-7,add(9)(q21),-20,+mars,inc[2]/46,XY[20].ish add(9)(ABLx4)[3] .nuc ish (D20Z1x2,D7Z1x2,D7S486x2)[200]
T- IMD 8	1	41	M	Yes	Yes	NOTCH1 MUT	Yes		47,XY,+4[15]
T- IMG 1	1	23	M	Yes	Yes	PICALM-MLLT10	Yes		46,Y,der(?X)add(X)(p?)add(X)(q?),der(1)t(1;?5)(p10;?),der(5)t(5;5)(p1?4;q3?)t(1;5)(q10;p10),del(7)(p11),der(9)del(9)(p21)del(9)(q11),t(10;11)(p12;q13),der(11)add(11)(p?)add(11)(q?),-12,del(16)(q21),del(20)(q11),+mar[9]/45,sl,-der(9),ins(9;?)(q1?;?)[2]/46,
T- IMG 3	1	40	F	Yes	Yes	PICALM-MLLT10	Yes		46,XX,del(5)(q23q34),t(9;12)(p24;p13),t(10;11)(p12;q23)[11]/46,XX[9]
T- IMG 4	1	35	M	Yes	Yes	NOTCH1 MUT + KRAS MUT	No		46,XY, del (6)(q16q24),-7, del (13)(q13q21), + r [4] 46,XY, add(3)(q27),-7,+r [2] / 46,XY, del(2)(q22q32),add(3)(q27),-7,+r [3] / 46,XY [6]
T- IMG 5	1	15	F	No	N/A	NOTCH1 MUT	Yes		N/A MLL-AF6
T- IMG 6	1	31	M	Yes	No	NOTCH1 MUT	No		46,XY,t(17;22)(q11-12;q13)[10]/46,XY[25]
T- IMG 7	1	33	M	Yes	Yes	NOTCH1 MUT	Yes		46,XY,add(2)(p14),-10,-17,+2mars,inc[11]/46,XY[9]
T- Pre-ab 1	1	20	M	Yes	No	SIL-TAL1 + NOTCH1 MUT	No		46,XY,del(9)(p12),add(9)(p22)[5]/46,XY[15]
T- Pre-ab 2	1	10	M	Yes	No	TLX3 + FBXW7 MUT	No		N/A
T- Pre-ab 3	1	34	F	Yes	No	NOTCH1 MUT + NRAS MUT	Yes		47,XX,+11[10]/46,XX[5]
T- Pre-ab 6	1	28	M	No	No	TLX1 + NOTCH1 MUT	No		46,XX[12]
M- 17	2	26	F	No				M2	46,XX ( 17 cells )		N/A	N/A	Pos
M- 2	2	7	M	No				N/A	Trisomy 13	Pos (Diag)	Pos	Neg	Neg
M- 27	2	60	F	Yes				M4	46,XX [20 cells]		Neg	Neg	Neg
M- 5	2	59	F	No				M1	46,XX [10 cells] / 46,XX,del(16)(q22) [10 cells]		Neg	Neg	Pos
M0- 16	2	36	F	No				M0	45,XX,inv(3)(q21q26),-7 [11 cells] / 46,XX,inv(3)(q21q26),-7,+8 [1 cells] / 46,XX [8 cells]	N/A	N/A	N/A	N/A
M0- 17	2	68	M	No				M0	46,XY (18 cells) 50,XY,+13,tas(21;21)(qterqter),+tas(21;21)x2,+22 (1 cell)	Pos	N/A	N/A	N/A
M0- 19	2	56	F	No				M0	N/A	Pos	N/A	N/A	N/A
M0- 20	2	49	M	Yes				M0	N/A	Pos	N/A	N/A	N/A
M0- 21	2	44	F	No				M0	46,XX [12]	Pos	N/A	N/A	N/A
M0- 22	2	74	M	Yes				M0	47,XY,del(20)(q13.1),+mar {5] / 46,idem,t(13;13)(q10;q10) [16] MLL GL by Southern	Pos	Neg	N/A	Neg
M0- 23	2	79	M	Yes				M0	N/A	Pos	Neg	N/A	Neg
M0- 24	2	63	M	Yes				M0	46,XY, MLL not rearranged	Pos	Pos	N/A	Neg
M0- 25	2	62	M	Yes				M0	N/A	Pos	Neg	N/A	Neg
M0- 27	2	76	M	Yes				M0	N/A	Pos	Neg	N/A	Neg
M0- 28	2	19	M	Yes				M0	46,XY [22 cells]	Pos	Neg	Neg	Neg
M0- 29	2	39	F	Yes				M0	N/A	Pos	Neg	N/A	Neg
M0- 5	2	31	M	Yes				M0	46,XY,t(2;16)(q34;p11),+8 [17] / 46,XY [3] MLL GL by Southern Blot	Neg	Neg	N/A	Neg
M0- 6	2	77	F	Yes				M0	46,XX,del(5)(q14q32) [20] MLL GL by FISH	Neg	Neg	N/A	Neg
M0- 7	2		M	Yes				M0	Trisomy 13	Pos	N/A	N/A	N/A
M0- 9	2		M	No				M0	Trisomy 13	Pos	N/A	N/A	N/A
T- AB 2	2	17	M	Yes	No		No		46,XY,t(1;14)(p32;q11)[10]/46,XY[10]
T- IM0 6	2	10	M	Yes	Yes		Yes		48,XY,+8,+X
T- IMD 4	2	28	M	Yes	Yes		Yes		46,XY[14]
T- IMD 5	2	31	M	Yes	Yes	NOTCH1 MUT + NRAS MUT	Yes		46,XY (3), 46 XY +10 (5), 50 XY, +3;+10,+14,+21 (2) 100,XXYY, +3*2, +10*2, +14*2,+21*2 (6).
T- IMD 6	2	56	M	Yes	Yes	NOTCH1 MUT	Yes		46,X,der(Y)?inv(Y)(q11.23q12)del(Y)(q12q12) or add(Y)(q11.23)[20]
T- IMD 7	2	27	M	Yes	No		Yes		46,XY,t(11;21)(q23;p12)[18]
T- IMG 8	2	25	M	No	Yes		N/A		N/A
M- 1	3	57	F	Yes				N/A	N/A	Pos (NGS)	N/A	N/A	N/A
M- 11	3	46	F	Yes				M1	50-51,X,-?X,+4,+?4,+11,+?13,+(1-2)mar	Pos (NGS)	N/A	N/A	Pos
M- 12	3	13	M	Yes				M1	46,XY [20 cells]		N/A	N/A	Pos
M- 19	3	47	M	No				M2	46,XY [21 cells]		N/A	N/A	Pos
M- 22	3	56	F	Yes				M2	46,XX [15 cells]		Neg	Neg	Pos
M- 25	3	17	F	Yes				M3	N/A		N/A	N/A	N/A
M- 39	3	51	M	No				M2	46,XY,t(4;5)(q25;q31)[5 cells]/46,XY,idem,-18,+21[3 cells]/46,XY[2 cells].		Neg	Neg	Neg
M- 6	3	49	M	Yes				M1	Normal karyotype		Neg	Neg	Pos
M- 7	3	59	M	No				M1	47,XY,+21 [20 cells]		Neg	Neg	Neg
M- CBF 4	3	49	M	Yes				M2	t(8,21)(q22;q22)		N/A	N/A	N/A
M0- 1	3	62	F	Yes				M0	47,XX,+mar [17 cells] / 46,XX [3 cells]		N/A	N/A	N/A
M0- 10	3	23	F	No				M0	45,XX,t(3;3)(q21;q26),-7 [7]		N/A	N/A	N/A
M0- 12	3	68	M	No				M0	46,XY [9 cells]	Pos	N/A	N/A	N/A
M0- 2	3	27	F	Yes				M0	46-49,XX,r(21),+(0-3)mar ( 20 cells)	Pos	Neg	Neg	Neg
M0- 3	3	17	M	Yes				M0	46,XY,r(21) ou mar(21) ( 20 cells )	N/A	Neg	Neg	Neg
M0- 31	3	56	M	Yes				M0	46,XY [25]	Pos	N/A	N/A	N/A
M0- 4	3	9	F	No				M0	46,XX,t(1;11)(q21;q23),t(?6;12)(q25;p13) [6 cells] / 46,XX [6 cells]	N/A	Neg	Neg	Neg
M0- 8	3		M	No				M0	Trisomy 13	Pos	N/A	N/A	N/A
T- AB 3	3	22	M	Yes	No	NOTCH1 MUT	No		46,XY,del(6)(p?12p22),inv(14)(q22q31),inv(14)(q22q31),add(20)(q11)[7]/46,idem,add(8)(q24)[10]/ 46,XY[5]
T- GD 4	3	46	M	Yes	Yes	TCRB-HOXA + NOTCH1 MUT	Yes		46,XY,del(1)(p12p3?1),inv(7)(p15q3?4),idic(9)(p13)[14] / 46,XY[6]
T- IM0 4	3	30	M	Yes	Yes		No		N/A
T- IM0 8	3	7	M	Yes	Yes		N/A		N/A
T- IMB 6	3	20	M	Yes	No	NOTCH1 MUT	No		46,XY,del(6)(q16q24),t(11;14)(p13;q11)[20]
T- IMD 9	3	7	F	No	N/A	NOTCH1 MUT	No		N/A
T- Pre-ab 4	3	26	F	No	No	SIL-TAL1	No		46,XX<15>
T- Pre-ab 5	3	42	M	Yes	No	TLX1 + NOTCH1 MUT	No		46,XY,del(6)(q21q25),t(10;14)(q24;q11)[4]/46,XY[16]
T- Pre-ab 7	3	25	M	Yes	No		No		46,XY,t(4;7)(q2?5;q35),t(14;20)(q11;p1?2)[19]
M- 10	4	44	F	No				M1	46,XX [14 cells]		Neg	Pos	Neg
M- 13	4	48	F	No				M1	N/A		Pos	Pos	Neg
M- 15	4	51	M	Yes				M2	46,XY [19 cells]		Pos	Pos	Pos
M- 18	4	59	F	Yes				M2	N/A		Neg	Pos	Neg
M- 21	4	43	F	Yes				M2	46,XX [25 cells] / 46,XX,t(6;13)(p23;q14),?del(19)(q12) [2 cells		Pos	Pos	Neg
M- 23	4	29	F	No				M2	46,XX [14 cells]		Pos	Pos	Neg
M- 24	4	27	M	No				M2	46,XX (19 cells)		Pos	Pos	Neg
M- 28	4	48	M	Yes				M4	46,XY [20 cells]		N/A	N/A	N/A
M- 29	4	38	M	Yes				M4	46,XY [20 cells]		Pos	Pos	Neg
M- 3	4	61	M	Yes				M1	46,XY [20 cells]		N/A	Pos	N/A
M- 31	4	50	F	Yes				M4	N/A		N/A	N/A	N/A
M- 32	4	17	M	No				M4	46,XY [20 cells]		N/A	N/A	N/A
M- 33	4	46	F	Yes				M5	N/A		Pos	Pos	N/A
M- 34	4	25	F	No				M5	47,XX,+8,der(11)t(11;14)(p15;q23) [27] / 47,idem,+dmin ou mar? [9] 47,XX+8,add(16)(p13) [1]		N/A	N/A	N/A
M- 35	4	47	F	No				M5	46,XX [20 cells]		N/A	N/A	N/A
M- 36	4	39	F	No				M5	46,XY [23 cells]		N/A	Pos	N/A
M- 37	4	30	M	Yes				M5	46,XX [14 cells]		N/A	N/A	N/A
M- 38	4	39	M	No				M6	46,XY [20 cells]		N/A	Pos	Pos
M- 4	4	43	M	Yes				M1	46,XY[20 celulles]		Pos	Pos	Neg
M- 8	4	50	F	Yes				M1	N/A		Pos	Pos	Pos
M- 9	4	41	F	Yes				M1	Trisomy 8		Neg	Neg	Neg
M0- 18	4	49	F	No				M0	N/A	N/A	N/A	Pos	N/A
M0- 26	4	56	F	Yes				M0	46,XX,del(11)(p?) [14] / 46,XX [6]	Neg	Pos	N/A	Neg
M0- 30	4	18	M	Yes				M0	Trisomy 8	N/A	Neg	Neg	Neg
M- 14	5	41	F	No				M2	N/A		N/A	N/A	N/A
M- 16	5	58	F	Yes				M2	46,XX [20 cells]		N/A	Pos	N/A
M- 20	5	35	M	No				M2	N/A		Pos	Neg	Neg
M- 26	5	25	M	Yes				M4	46,XX (15 cells)		N/A	N/A	N/A
M- CBF 1	5	59	F	Yes				M2	46,XX [20 cells]		N/A	N/A	N/A
M- CBF 10	5	14	M	Yes				M4eo	46,XY,inv(16)(p13q22) [7 cells] / 46,idem,dup(9)(q11q34) [6 cells] / 47,idem,+22 [7 cells]		N/A	N/A	N/A
M- CBF 2	5	62	F	No				M2	46,XX,t(8;21)(q22;q22) [6 cells] / 46,XX [3 cells]		Neg	N/A	N/A
M- CBF 3	5	67	M	Yes				M2	N/A		N/A	N/A	N/A
M- CBF 5	5	14	F	No				M2	47,XY,t(8;21)(q22;q22),+der(8)t(8;21) ( 5 cells )		Neg	N/A	N/A
M- CBF 6	5	63	M	Yes				M4eo	46,XY [20 cells]		Neg	N/A	N/A
M- CBF 7	5	49	F	No				M4eo	46,XX [20 cells]		N/A	N/A	N/A
M- CBF 8	5	29	M	Yes				M4eo	46,XY,inv(16)(p13q22) [16 cells]		Neg	N/A	N/A
M- CBF 9	5	54	M	Yes				M4eo	46,XY [30 cells]		N/A	N/A	N/A
M0- 11	5	83	M	No				M0	46,XY/48,XY,+13,+21	Pos	N/A	N/A	N/A
T- IMG 2	5	5	F	No	N/A		N/A		N/A MLL rearranged
# HOXA Positivity defined as previously described in Bond et al Haematologica. 2016;101(6):732-40.
Note: For longer karyotype results, please click on box for full descriptions.
