# Supplementary material for: A transcriptomic continuum of differentiation arrest identifies myeloid interface acute leukemias with poor prognosis
Source: Leukemia. 2020 Jul 13;35(3):724–36. doi: 10.1038/s41375-020-0965-z (PMC7932917; doi:10.1038/s41375-020-0965-z)
Supplement: Supplementary file 4 — Supplementary Table S3 [file 41375_2020_965_MOESM4_ESM.xlsx]

## Sheet: Limma_AllProbes_AMLlike_TALL_To
Probe.Set.ID	logFC	AveExpr	t	P.Value	adj.P.Val	B	Gene.Symbol
203790_s_at	1.86978	6.63097	6.7232	5.89434e-10	3.22273e-05	12.1043	HRSP12
233359_at	-1.40995	6.48706	-5.87619	3.66233e-08	0.000588414	8.33662	---
205504_at	1.89915	8.57031	5.87534	3.67714e-08	0.000588414	8.33294	BTK
235791_x_at	-1.56359	9.34455	-5.84186	4.30481e-08	0.000588414	8.18927	CHD1
202546_at	1.33741	11.3722	5.77975	5.75947e-08	0.000629798	7.92394	VAMP8
208012_x_at	1.10721	9.14503	5.706	8.12099e-08	0.000630577	7.61084	SP110
220615_s_at	2.15104	7.62001	5.66944	9.62069e-08	0.000630577	7.45646	FAR2
241670_x_at	-0.978638	5.38947	-5.66698	9.7309e-08	0.000630577	7.44609	NBAT1
233246_at	-1.95175	6.42616	-5.62835	1.16313e-07	0.000630577	7.2836	---
222714_s_at	2.27571	6.32008	5.59903	1.33115e-07	0.000630577	7.16072	LACTB2
222603_at	2.16634	7.96217	5.58698	1.40694e-07	0.000630577	7.11029	ERMP1
228857_at	-1.50247	6.75551	-5.57697	1.47305e-07	0.000630577	7.06848	GNL1
1568658_at	1.99569	6.14313	5.57312	1.49931e-07	0.000630577	7.05239	C2orf74
210044_s_at	1.40645	10.0968	5.51038	1.99721e-07	0.000779982	6.79134	LYL1
222821_s_at	1.0507	7.84193	5.47279	2.36967e-07	0.000863744	6.63571	GEMIN7
239108_at	2.29571	7.35174	5.43642	2.7942e-07	0.000867041	6.48575	FAR2
221666_s_at	1.50473	10.2857	5.43194	2.85133e-07	0.000867041	6.46733	PYCARD
1556555_at	0.765762	5.723	5.4317	2.85446e-07	0.000867041	6.46634	LYRM4-AS1
201491_at	1.14181	9.30333	5.40509	3.21872e-07	0.000923702	6.35707	AHSA1
1569482_at	-1.6333	5.29435	-5.39432	3.37888e-07	0.000923702	6.3129	---
1555751_a_at	0.839468	7.93771	5.3429	4.25663e-07	0.00106345	6.10286	GEMIN7
209384_at	1.27161	9.23364	5.33081	4.49321e-07	0.00106345	6.05367	PROSC
200736_s_at	1.53193	12.0518	5.32044	4.70653e-07	0.00106345	6.0115	GPX1
1568592_at	1.73112	7.12045	5.31754	4.76778e-07	0.00106345	5.99974	LOC100419583 /// TRIM69
231747_at	2.14618	7.45788	5.30135	5.12507e-07	0.00106345	5.93405	CYSLTR1
223104_at	1.02112	8.80983	5.29163	5.35201e-07	0.00106345	5.89466	JAGN1
209333_at	-1.08861	8.17831	-5.28568	5.49585e-07	0.00106345	5.87055	ULK1
207856_s_at	-0.893502	8.02761	-5.27622	5.73205e-07	0.00106345	5.8323	LOC150776 /// SMPD4
214185_at	-1.10214	6.71419	-5.27399	5.7892e-07	0.00106345	5.82328	KHDRBS1
219815_at	-0.906932	6.87931	-5.26588	6.00156e-07	0.00106345	5.79054	GAL3ST4
1557411_s_at	1.94894	5.76805	5.26483	6.02961e-07	0.00106345	5.7863	SLC25A43
241535_at	-3.08483	4.74985	-5.24919	6.46291e-07	0.00110425	5.72322	LOC101060391
203028_s_at	1.41793	11.4855	5.22757	7.11239e-07	0.00117839	5.63621	CYBA
1555790_a_at	1.36526	8.39105	5.19806	8.10251e-07	0.00129896	5.51779	TMEM192 /// ZNF320
211034_s_at	-0.633293	8.56511	-5.18517	8.57617e-07	0.00129896	5.46618	HECTD4
209762_x_at	1.09968	8.9902	5.18134	8.72185e-07	0.00129896	5.45088	SP110
220576_at	-2.67123	6.47504	-5.17425	8.99815e-07	0.00129896	5.42255	PGAP1
204258_at	-1.40195	10.0332	-5.1735	9.02798e-07	0.00129896	5.41954	CHD1
204050_s_at	0.865032	10.0975	5.16474	9.38227e-07	0.00131532	5.38458	CLTA
223846_at	-1.44427	7.1408	-5.14009	1.0454e-06	0.00139183	5.28635	AZI2
205983_at	-1.39083	6.51147	-5.13929	1.04905e-06	0.00139183	5.28318	DPEP1
225415_at	1.14019	9.42086	5.13352	1.07588e-06	0.00139183	5.26026	DTX3L
224509_s_at	0.99848	6.54285	5.12757	1.10428e-06	0.00139183	5.23659	RTN4IP1
201512_s_at	1.02215	7.75737	5.12432	1.12008e-06	0.00139183	5.2237	TOMM70A
242314_at	-0.559012	6.13082	-5.08722	1.31693e-06	0.00158503	5.07672	TNRC6C
241754_at	-0.921075	4.91835	-5.07827	1.36922e-06	0.00158503	5.04138	SCAI
218027_at	1.13281	9.14674	5.07711	1.37612e-06	0.00158503	5.03681	MRPL15
213266_at	-0.816135	8.13603	-5.07455	1.39152e-06	0.00158503	5.02671	TP53BP1
204613_at	1.22769	8.63925	5.06682	1.43908e-06	0.00160575	4.99621	PLCG2
225944_at	1.58555	6.08459	5.06207	1.46905e-06	0.00160641	4.9775	NLN
230151_at	0.916163	5.03732	5.05054	1.5444e-06	0.00163045	4.93211	SPRYD7
226438_at	1.57401	7.06453	5.04961	1.55068e-06	0.00163045	4.92843	SNTB1
230866_at	2.13563	6.60152	5.02453	1.72847e-06	0.0017831	4.82995	CYSLTR1
217389_s_at	-0.527284	6.46129	-5.01649	1.78963e-06	0.00179746	4.7984	ATF5
229642_at	-1.56319	8.33526	-5.01015	1.83925e-06	0.00179746	4.7736	ARHGEF7
203621_at	0.992913	10.3348	5.00993	1.84102e-06	0.00179746	4.77272	NDUFB5
230761_at	-1.24898	8.47348	-4.99179	1.99071e-06	0.00190951	4.70182	---
209688_s_at	-0.904586	7.71802	-4.98707	2.03157e-06	0.00191511	4.68339	CCDC93
226046_at	-1.18746	7.4883	-4.97357	2.15301e-06	0.00199519	4.63074	MAPK8
239637_at	-0.905701	5.53449	-4.96596	2.22452e-06	0.0019989	4.60111	RAB18
218342_s_at	1.37175	7.71602	4.96405	2.24286e-06	0.0019989	4.59367	ERMP1
1559023_a_at	-1.08417	6.9194	-4.96158	2.2667e-06	0.0019989	4.58408	EFCAB14 /// LOC105378698
239725_at	-2.15474	5.07232	-4.95528	2.32879e-06	0.00202106	4.55958	PGAP1
221619_s_at	-0.892508	11.2977	-4.94279	2.45674e-06	0.0020812	4.51109	MTCH1
226863_at	-2.2691	4.41653	-4.94114	2.47422e-06	0.0020812	4.50466	FAM110C
216295_s_at	0.811378	10.5075	4.93706	2.51772e-06	0.0020857	4.48886	CLTA
209385_s_at	1.23165	9.30617	4.89109	3.06315e-06	0.00249967	4.31114	PROSC
224714_at	0.901518	9.23359	4.8803	3.20693e-06	0.00257851	4.26958	NIFK
241150_at	-0.934062	6.0212	-4.87359	3.29951e-06	0.0026145	4.2438	SPTAN1
223100_s_at	1.02589	9.56218	4.86573	3.41149e-06	0.00264393	4.21356	NUDT5
223140_s_at	-0.805818	8.76073	-4.86422	3.43336e-06	0.00264393	4.20778	DHX36
230488_s_at	-1.47837	6.25082	-4.8609	3.48196e-06	0.00264412	4.19504	DBH-AS1
218597_s_at	1.6196	6.86671	4.84727	3.68887e-06	0.00276286	4.14276	CISD1
229029_at	-2.25701	6.12921	-4.83054	3.95897e-06	0.00292509	4.07876	CAMK4
200979_at	1.01417	7.61207	4.82611	4.03369e-06	0.00294056	4.06183	PDHA1
225743_at	1.40922	7.90482	4.81622	4.2055e-06	0.00302547	4.02406	RPUSD3
227201_at	-0.748592	6.07875	-4.81177	4.2851e-06	0.0030427	4.00708	LINC01128
201878_at	-1.08072	7.64	-4.80258	4.45405e-06	0.00312212	3.97208	ARIH1
232950_s_at	-1.00782	7.03155	-4.7839	4.81774e-06	0.0033343	3.90102	PITPNM2
1557038_s_at	0.772695	5.94399	4.77228	5.05822e-06	0.00336263	3.85694	UBAC2-AS1
220059_at	2.37471	7.28979	4.76699	5.17151e-06	0.00336263	3.83689	STAP1
200960_x_at	0.7716	10.7195	4.76648	5.18249e-06	0.00336263	3.83497	CLTA
241074_at	-1.84183	6.44825	-4.76557	5.20236e-06	0.00336263	3.83151	---
209739_s_at	1.32556	6.646	4.76105	5.30161e-06	0.00336263	3.81441	PNPLA4
203800_s_at	1.13954	8.39261	4.75914	5.34422e-06	0.00336263	3.80717	MRPS14
239930_at	-1.44695	8.29776	-4.75552	5.42567e-06	0.00336263	3.79348	GALNT2
202548_s_at	-1.11175	9.73569	-4.75488	5.44022e-06	0.00336263	3.79106	ARHGEF7
209971_x_at	0.956314	9.06729	4.74907	5.57399e-06	0.00336263	3.76908	AIMP2
243006_at	-1.69509	7.67867	-4.74479	5.67444e-06	0.00336263	3.75292	---
222192_s_at	1.52746	7.07587	4.74453	5.68077e-06	0.00336263	3.75191	LDAH
202138_x_at	0.979585	9.10371	4.74329	5.71025e-06	0.00336263	3.74723	AIMP2
223004_s_at	1.07668	8.9307	4.74321	5.71211e-06	0.00336263	3.74693	TIMMDC1
222046_at	-1.23411	6.56498	-4.74289	5.7197e-06	0.00336263	3.74573	SRRT
209689_at	-0.833102	6.71553	-4.74014	5.78576e-06	0.00336528	3.73534	CCDC93
229602_at	0.849377	6.01438	4.73424	5.92978e-06	0.00341274	3.7131	---
204331_s_at	1.09039	8.30019	4.73143	5.99969e-06	0.00341701	3.7025	MRPS12
222288_at	-2.89056	5.38171	-4.72837	6.07662e-06	0.00342515	3.69097	---
203829_at	1.0281	7.11945	4.72057	6.27728e-06	0.00350214	3.66158	ELP4
234159_at	-1.09021	7.75577	-4.7079	6.61678e-06	0.00364294	3.61395	---
227321_at	-0.841774	5.42067	-4.70623	6.6629e-06	0.00364294	3.60767	GATS
204447_at	-0.98191	5.78047	-4.70327	6.74523e-06	0.00365144	3.59656	LZTS3
210218_s_at	1.11634	6.45738	4.69462	6.9919e-06	0.00374786	3.56408	SP100
219008_at	1.95843	6.91481	4.68006	7.42672e-06	0.00389669	3.50953	LDAH
213838_at	1.12734	7.76364	4.67872	7.46802e-06	0.00389669	3.50452	NOL7
202990_at	1.9616	9.07408	4.67568	7.56249e-06	0.00389669	3.49315	PYGL
239779_at	-0.553549	5.06914	-4.67541	7.57083e-06	0.00389669	3.49216	ATHL1
224730_at	1.15886	7.11498	4.67366	7.6259e-06	0.00389669	3.48561	DCAF7
225819_at	-1.04543	8.17862	-4.66999	7.74239e-06	0.00391959	3.4719	TBRG1
211833_s_at	1.37645	7.20671	4.66776	7.81432e-06	0.0039197	3.46354	BAX
219356_s_at	0.970221	9.73745	4.66422	7.92943e-06	0.00392319	3.45033	CHMP5
203964_at	0.821774	10.5861	4.66224	7.99438e-06	0.00392319	3.44295	NMI
202406_s_at	-0.579819	10.6152	-4.66097	8.03653e-06	0.00392319	3.4382	TIAL1
201966_at	0.643439	9.69573	4.65313	8.30088e-06	0.00401638	3.40895	NDUFS2
232274_at	-0.78721	7.22483	-4.64359	8.63352e-06	0.00411284	3.37344	CCNL2
203724_s_at	-1.37173	5.32241	-4.64281	8.66148e-06	0.00411284	3.37052	RUFY3
202405_at	-0.787956	8.06795	-4.64068	8.73765e-06	0.00411284	3.3626	TIAL1
229664_at	-0.919625	7.40976	-4.63892	8.80115e-06	0.00411284	3.35606	MAPK8
244648_at	-1.25568	7.93344	-4.6325	9.03705e-06	0.00418729	3.33216	---
226617_at	0.902167	8.70962	4.63032	9.11835e-06	0.00418946	3.32407	ARL5A
225403_at	0.730638	8.47523	4.61936	9.53825e-06	0.00434587	3.28339	RPP25L
223066_at	0.941118	8.86906	4.61478	9.7193e-06	0.00436749	3.26641	SNAPIN
227941_at	1.17952	6.41556	4.61412	9.74548e-06	0.00436749	3.26398	LOC339803
214045_at	1.05406	6.55296	4.60937	9.93725e-06	0.00441723	3.24637	LIAS
212206_s_at	-1.00243	9.16267	-4.6048	1.01252e-05	0.00445738	3.22945	H2AFV
238448_at	1.08045	5.05947	4.60323	1.01906e-05	0.00445738	3.22363	MRPL19
225839_at	-1.00238	8.02142	-4.5993	1.03558e-05	0.00449368	3.20911	RBM33
209602_s_at	-2.11502	5.14462	-4.5966	1.04709e-05	0.00450786	3.19912	GATA3
223228_at	-1.5141	8.24622	-4.59131	1.07002e-05	0.00454946	3.17956	LDOC1L
244779_at	1.57778	6.39907	4.59019	1.07495e-05	0.00454946	3.17541	ZDHHC2
1554480_a_at	1.26402	7.92356	4.58733	1.08756e-05	0.00454946	3.16488	ARMC10
217989_at	0.949494	10.9717	4.58678	1.09004e-05	0.00454946	3.16282	HSD17B11
222070_at	-0.657994	6.93017	-4.57113	1.16194e-05	0.00481282	3.10514	DND1
203466_at	0.762566	7.97029	4.56413	1.19558e-05	0.00488368	3.07938	MPV17
221579_s_at	0.758403	8.23219	4.56386	1.19692e-05	0.00488368	3.07837	NUDT3 /// RPS10-NUDT3
214925_s_at	-1.0953	7.35806	-4.56193	1.20636e-05	0.00488578	3.07127	SPTAN1
219933_at	1.07301	7.55907	4.55631	1.23426e-05	0.00496201	3.05063	GLRX2
233430_at	-1.12174	6.39615	-4.54992	1.26678e-05	0.00505555	3.02716	TBC1D22B
203360_s_at	1.3016	7.86991	4.54197	1.3084e-05	0.00516746	2.99798	GJA9-MYCBP /// MYCBP
208720_s_at	-0.754591	11.0243	-4.54097	1.31372e-05	0.00516746	2.99432	RBM39
217834_s_at	0.937925	8.36823	4.53512	1.34529e-05	0.00525383	2.97289	SYNCRIP
222997_s_at	1.01246	10.0084	4.53284	1.3578e-05	0.00526509	2.96454	MRPS21
226075_at	-0.884994	4.89925	-4.52911	1.37846e-05	0.00528528	2.95091	SPSB1
233982_x_at	0.869965	8.41186	4.5252	1.4005e-05	0.00528528	2.9366	STYXL1
218930_s_at	1.87697	6.85121	4.52466	1.40356e-05	0.00528528	2.93463	TMEM106B
223212_at	1.08982	8.09113	4.52425	1.4059e-05	0.00528528	2.93312	ZDHHC16
215952_s_at	0.88887	12.1702	4.5233	1.41134e-05	0.00528528	2.92964	OAZ1
200900_s_at	1.46091	7.89151	4.51908	1.43567e-05	0.0053079	2.91422	M6PR
218109_s_at	1.10682	10.8219	4.51888	1.4368e-05	0.0053079	2.91351	MFSD1
237681_at	0.425702	4.09602	4.5168	1.44896e-05	0.00531574	2.9059	---
223892_s_at	0.92958	10.6065	4.51449	1.46257e-05	0.00531574	2.89747	TMBIM4
205071_x_at	0.90759	6.6229	4.51356	1.46809e-05	0.00531574	2.89407	XRCC4
208478_s_at	1.28952	6.74834	4.50985	1.49027e-05	0.00536057	2.88054	BAX
214153_at	-1.32014	7.47581	-4.50515	1.51889e-05	0.00536583	2.86339	ELOVL5
225439_at	1.08383	8.20005	4.5043	1.5241e-05	0.00536583	2.8603	NUDCD1
209318_x_at	2.11629	9.07021	4.50419	1.52477e-05	0.00536583	2.8599	PLAGL1
1562271_x_at	-1.55194	7.1127	-4.50262	1.53449e-05	0.00536583	2.85416	ARHGEF7
218984_at	1.74853	7.07064	4.50141	1.54198e-05	0.00536583	2.84978	PUS7
224614_at	-0.854744	6.54907	-4.4993	1.55521e-05	0.00536583	2.84207	DYNC1LI2
244019_at	-1.01509	7.74791	-4.49753	1.56635e-05	0.00536583	2.83563	---
241534_at	1.19744	4.5705	4.49596	1.57631e-05	0.00536583	2.82991	LOC100505549
228614_at	1.40737	6.01339	4.49326	1.59355e-05	0.00536583	2.8201	LINC00116
209200_at	2.59697	8.1076	4.49128	1.60633e-05	0.00536583	2.8129	MEF2C
230340_s_at	-0.54329	5.42334	-4.49063	1.6106e-05	0.00536583	2.8105	WASL
1555679_a_at	1.02676	5.76648	4.48996	1.61492e-05	0.00536583	2.80809	RTN4IP1
218837_s_at	0.696884	6.14829	4.48822	1.62627e-05	0.00536583	2.80177	UBE2D4
230069_at	-1.31479	7.0967	-4.48779	1.62913e-05	0.00536583	2.80019	SFXN1
1552256_a_at	0.992398	8.31279	4.48616	1.63989e-05	0.00536891	2.79425	SCARB1
238180_at	-0.548653	5.94466	-4.47905	1.6875e-05	0.00543624	2.76844	LOC102724094
209163_at	1.45427	6.39828	4.47383	1.72332e-05	0.00543624	2.7495	CYB561
226103_at	2.29828	5.5098	4.47207	1.73555e-05	0.00543624	2.74312	NEXN
200625_s_at	0.82951	11.6255	4.47198	1.73618e-05	0.00543624	2.7428	CAP1
213379_at	1.17525	7.75657	4.47165	1.7385e-05	0.00543624	2.74159	COQ2
225214_at	0.867392	7.36625	4.46972	1.75205e-05	0.00543624	2.73459	LOC100129034
217807_s_at	-0.464019	13.5126	-4.46862	1.75982e-05	0.00543624	2.7306	GLTSCR2
221526_x_at	-1.2458	6.06225	-4.46586	1.77945e-05	0.00543624	2.7206	PARD3
239576_at	-0.879525	5.24544	-4.46293	1.80054e-05	0.00543624	2.70998	MTUS1
221550_at	1.00701	6.60779	4.46136	1.81194e-05	0.00543624	2.70429	COX15
218524_at	-0.564531	7.29323	-4.45859	1.8322e-05	0.00543624	2.69427	E4F1
204972_at	2.09823	7.37881	4.45745	1.84061e-05	0.00543624	2.69014	OAS2
223403_s_at	1.63433	7.46209	4.4572	1.8424e-05	0.00543624	2.68926	POLR1B
200996_at	0.792825	11.0201	4.45704	1.84361e-05	0.00543624	2.68867	ACTR3
221648_s_at	1.54006	5.17605	4.45675	1.84576e-05	0.00543624	2.68762	AGMAT
225943_at	0.875116	6.24367	4.45543	1.85557e-05	0.00543624	2.68284	NLN
203126_at	1.69985	8.49982	4.45506	1.85831e-05	0.00543624	2.68151	IMPA2
233265_at	-1.04602	5.03432	-4.45437	1.8635e-05	0.00543624	2.679	---
243966_at	-0.901308	8.26963	-4.45291	1.87439e-05	0.00543624	2.67374	---
236242_at	1.05911	4.97495	4.45261	1.87669e-05	0.00543624	2.67264	---
205264_at	0.78756	6.80499	4.45244	1.87798e-05	0.00543624	2.67202	CD3EAP
1562267_s_at	-0.967643	5.77052	-4.45112	1.88789e-05	0.00543624	2.66727	ZNF709
227008_at	0.959264	7.4647	4.45096	1.88914e-05	0.00543624	2.66668	HDDC3
204336_s_at	1.08114	9.49441	4.44926	1.90202e-05	0.00544465	2.66055	RGS19
222532_at	1.18223	6.75048	4.44796	1.91201e-05	0.00544474	2.65583	SRPRB
210089_s_at	-0.444269	3.96004	-4.4415	1.96208e-05	0.00555839	2.63253	LAMA4
230619_at	1.03367	7.14297	4.43948	1.97808e-05	0.00557481	2.62521	ARNT
205565_s_at	1.28478	7.13899	4.43237	2.03513e-05	0.00559304	2.59959	FXN
236815_at	-1.67593	5.51373	-4.43127	2.04407e-05	0.00559304	2.59564	---
235721_at	-1.37123	6.92438	-4.43127	2.04412e-05	0.00559304	2.59562	DTX3
239862_at	-1.82598	5.37786	-4.43039	2.05134e-05	0.00559304	2.59244	---
218695_at	1.06059	7.80732	4.43036	2.05158e-05	0.00559304	2.59233	EXOSC4
203920_at	1.19801	6.40205	4.43024	2.05256e-05	0.00559304	2.5919	NR1H3
209173_at	1.59177	4.5487	4.42865	2.0656e-05	0.00559304	2.5862	AGR2
205072_s_at	1.14556	4.7291	4.42766	2.07384e-05	0.00559304	2.58261	XRCC4
1554343_a_at	1.93582	6.61968	4.42732	2.07661e-05	0.00559304	2.58141	STAP1
244050_at	1.94879	9.35595	4.42547	2.09207e-05	0.00560449	2.57472	HACD4
202772_at	0.692738	8.05743	4.42436	2.10136e-05	0.00560449	2.57073	HMGCL
231953_at	-1.24239	6.26843	-4.42287	2.11388e-05	0.00561051	2.56538	BPTF
233333_x_at	-0.531737	6.95477	-4.41935	2.14378e-05	0.00564104	2.55272	AVIL
244321_at	-1.41855	4.20463	-4.41909	2.14602e-05	0.00564104	2.55178	PGAP1
218288_s_at	0.77046	8.87512	4.40953	2.22948e-05	0.00580803	2.51741	CCDC90B
230370_x_at	0.985022	8.20931	4.40879	2.23602e-05	0.00580803	2.51477	STYXL1
222394_at	1.4806	7.56104	4.40749	2.24766e-05	0.00580803	2.51009	PDCD6IP
218012_at	-1.16445	8.89429	-4.407	2.25204e-05	0.00580803	2.50834	TSPYL2
218357_s_at	1.04271	10.327	4.40437	2.2758e-05	0.00584173	2.49889	TIMM8B
208911_s_at	0.831415	8.11847	4.40223	2.29526e-05	0.00584173	2.49122	PDHB
204681_s_at	-2.04645	4.61736	-4.40202	2.29716e-05	0.00584173	2.49047	RAPGEF5
227268_at	1.10754	8.15721	4.39887	2.32615e-05	0.00588807	2.47917	RNFT1
221196_x_at	0.738209	7.64442	4.39445	2.36739e-05	0.00596485	2.46334	BRCC3
241801_at	-1.65602	3.98513	-4.39323	2.37894e-05	0.00596646	2.45896	PGAP1
217727_x_at	0.849564	10.6148	4.38894	2.41982e-05	0.00603842	2.44362	VPS35
218302_at	1.00417	7.53308	4.38791	2.42972e-05	0.00603842	2.43994	PSENEN
202740_at	1.01771	7.47255	4.3855	2.45313e-05	0.00606901	2.4313	ABHD14A-ACY1 /// ACY1
201222_s_at	1.26367	9.7361	4.38302	2.47743e-05	0.00610151	2.42243	RAD23B
222845_x_at	0.883531	10.7739	4.37557	2.55172e-05	0.00619904	2.39583	TMBIM4
1553801_a_at	1.08018	5.07274	4.37464	2.56117e-05	0.00619904	2.3925	DTD2
218481_at	0.973758	8.44918	4.37385	2.56919e-05	0.00619904	2.38968	EXOSC5
229280_s_at	-1.8665	7.14042	-4.37288	2.57908e-05	0.00619904	2.38622	CASC15
225672_at	-0.502258	7.88976	-4.37259	2.58207e-05	0.00619904	2.38518	GOLGA2
218578_at	0.787534	7.39405	4.37116	2.59673e-05	0.00619904	2.38008	CDC73
218321_x_at	0.890269	8.42032	4.37107	2.59772e-05	0.00619904	2.37974	STYXL1
213333_at	0.876142	7.31838	4.3701	2.60773e-05	0.00619904	2.37627	MDH2
207498_s_at	-0.651914	6.10117	-4.36478	2.66319e-05	0.00630346	2.35733	CYP2D6 /// CYP2D7 /// LOC101929829
210667_s_at	1.01232	7.35449	4.36331	2.67875e-05	0.00631295	2.35209	C21orf33 /// LOC102724023
207419_s_at	1.34967	9.96872	4.36088	2.70464e-05	0.00634662	2.34343	RAC2
223156_at	0.964545	8.79836	4.35784	2.73743e-05	0.00639612	2.33258	MRPS23
224438_at	-0.368296	5.8514	-4.35407	2.77849e-05	0.00646442	2.31918	---
209199_s_at	2.46032	9.09635	4.35093	2.81319e-05	0.00651743	2.30801	MEF2C
227122_at	-0.945927	7.74034	-4.34903	2.83445e-05	0.00653897	2.30123	ZNF791
1554465_s_at	0.931888	5.77894	4.3473	2.8538e-05	0.00655595	2.29511	KRBOX4 /// ZNF674
218143_s_at	0.551027	8.93488	4.34513	2.87835e-05	0.00658145	2.2874	SCAMP2
210185_at	-0.558894	6.48375	-4.3442	2.88898e-05	0.00658145	2.28408	CACNB1
207614_s_at	1.2097	8.00949	4.33961	2.94183e-05	0.00667406	2.26776	CUL1
200898_s_at	-1.1494	9.21683	-4.33781	2.96278e-05	0.0066938	2.26138	MGEA5
204236_at	1.14027	10.2046	4.33279	3.02198e-05	0.00679945	2.24358	FLI1
211755_s_at	0.499718	12.1414	4.33174	3.03446e-05	0.00679956	2.23987	ATP5F1
218949_s_at	0.637936	7.44004	4.32991	3.0565e-05	0.00682098	2.23336	QRSL1
223087_at	1.20133	9.61637	4.32724	3.08874e-05	0.00682679	2.22392	ECHDC1
215907_at	-0.986127	8.98181	-4.3262	3.10144e-05	0.00682679	2.22022	---
201579_at	-2.45192	4.36265	-4.32538	3.11145e-05	0.00682679	2.21733	FAT1
211761_s_at	0.840981	10.2331	4.32466	3.12026e-05	0.00682679	2.21478	CACYBP
241792_x_at	-0.927191	8.5411	-4.32456	3.12153e-05	0.00682679	2.21441	LUC7L3
218592_s_at	1.71968	7.67261	4.32066	3.16977e-05	0.00690468	2.20062	CECR5
209307_at	1.81497	8.09043	4.31785	3.20496e-05	0.00695363	2.19069	SWAP70
220387_s_at	1.17351	5.5056	4.31329	3.26294e-05	0.00705143	2.17456	HHLA3
202030_at	0.826733	7.51522	4.31122	3.28962e-05	0.00708111	2.16723	BCKDK
235055_x_at	-0.529719	5.31257	-4.31004	3.30487e-05	0.00708604	2.16307	MUC4
223479_s_at	1.16806	7.2247	4.30364	3.38894e-05	0.0072302	2.14048	CHCHD5
212721_at	-1.04314	10.1256	-4.30017	3.43546e-05	0.0072302	2.12822	SREK1
203124_s_at	-1.18504	7.70742	-4.29908	3.45009e-05	0.0072302	2.12439	SLC11A2
227739_at	-0.552846	7.32957	-4.29814	3.46293e-05	0.0072302	2.12105	NDOR1
229013_at	0.673127	6.36295	4.2975	3.47164e-05	0.0072302	2.1188	LOC145783 /// ZNF280D
222164_at	-1.94775	7.82437	-4.29654	3.48471e-05	0.0072302	2.11542	FGFR1
229349_at	1.44618	3.4426	4.29599	3.49218e-05	0.0072302	2.11349	LIN28B
218658_s_at	0.912579	5.96535	4.29401	3.51945e-05	0.0072302	2.10649	ACTR8
219551_at	1.28935	9.49069	4.29379	3.52248e-05	0.0072302	2.10572	EAF2
207434_s_at	-1.605	6.73256	-4.29369	3.52385e-05	0.0072302	2.10537	FXYD2 /// FXYD6 /// FXYD6-FXYD2
227208_at	-0.788886	8.71919	-4.29317	3.53094e-05	0.0072302	2.10357	CCDC84
225906_at	-0.672464	7.53389	-4.29157	3.55313e-05	0.0072302	2.09793	GATSL2
233176_at	1.51026	6.38758	4.29129	3.55705e-05	0.0072302	2.09694	LOC100507642
212238_at	-0.793567	8.35149	-4.29128	3.55724e-05	0.0072302	2.09689	ASXL1
231045_x_at	0.634143	10.2602	4.28832	3.59869e-05	0.00728735	2.08647	C11orf31
226333_at	1.78105	8.4474	4.28533	3.64109e-05	0.00730533	2.07594	IL6R
230163_at	-0.433021	4.81267	-4.28519	3.64306e-05	0.00730533	2.07546	GFRA1
209198_s_at	1.47766	5.57653	4.28487	3.64766e-05	0.00730533	2.07432	SYT11
214708_at	0.909434	5.29779	4.27757	3.75319e-05	0.00747199	2.04868	SNTB1
218461_at	1.16039	8.30316	4.27723	3.7582e-05	0.00747199	2.04748	GPN3
233863_at	-1.01812	5.08691	-4.2715	3.84332e-05	0.00760451	2.02735	CASZ1
225850_at	1.22236	9.27727	4.27087	3.85267e-05	0.00760451	2.02516	SFT2D1
218365_s_at	0.688257	6.48901	4.26589	3.92834e-05	0.00772537	2.00768	DARS2
234055_s_at	-0.663081	5.57566	-4.26472	3.94631e-05	0.00772537	2.00358	GZF1
207540_s_at	1.39453	8.92595	4.26407	3.95629e-05	0.00772537	2.00131	SYK
219014_at	1.32379	11.5352	4.26124	4.00028e-05	0.00778165	1.99137	PLAC8
204084_s_at	1.23814	6.40664	4.25997	4.02015e-05	0.00778165	1.98692	CLN5
204564_at	-0.771798	6.58829	-4.25948	4.02781e-05	0.00778165	1.9852	PCGF3
219532_at	-2.2941	4.34416	-4.25659	4.07335e-05	0.00783015	1.9751	ELOVL4
232353_s_at	0.916776	8.40946	4.25537	4.09274e-05	0.00783015	1.97083	STYXL1
205945_at	2.03969	7.43453	4.25518	4.09588e-05	0.00783015	1.97014	IL6R
209734_at	1.17411	9.00788	4.25301	4.13051e-05	0.00786883	1.96258	NCKAP1L
225095_at	1.71533	8.00012	4.25132	4.15783e-05	0.00789337	1.95665	SPTLC2
217853_at	2.47954	8.04587	4.24652	4.23619e-05	0.00791052	1.93988	TNS3
216468_s_at	-0.988376	3.81873	-4.24645	4.23736e-05	0.00791052	1.93963	ZNF682
220647_s_at	0.786074	8.46536	4.24611	4.24304e-05	0.00791052	1.93842	COA4
227547_at	-0.817976	8.04663	-4.24604	4.24416e-05	0.00791052	1.93819	---
212401_s_at	-0.831665	9.87624	-4.24577	4.24851e-05	0.00791052	1.93727	CDK11A /// CDK11B
209603_at	-1.32703	5.27839	-4.24502	4.26093e-05	0.00791052	1.93464	GATA3
219359_at	-1.59318	8.47186	-4.24459	4.26814e-05	0.00791052	1.93312	ATHL1
208985_s_at	0.822261	9.23428	4.241	4.32817e-05	0.00799469	1.92057	EIF3J
237043_at	-0.611973	4.30679	-4.23737	4.38958e-05	0.00808083	1.90792	---
228190_at	1.99101	6.51457	4.23563	4.41932e-05	0.00810826	1.90185	ATG4C
218163_at	0.919372	9.36767	4.23195	4.48298e-05	0.00818848	1.889	MCTS1
217942_at	0.625083	9.36229	4.23059	4.50667e-05	0.00818848	1.88427	MRPS35
206972_s_at	-0.343821	6.22133	-4.23051	4.50797e-05	0.00818848	1.88401	GPR161
237583_at	-0.449137	5.73862	-4.2282	4.54853e-05	0.00820802	1.87596	---
213603_s_at	0.777986	12.4235	4.22792	4.5536e-05	0.00820802	1.87496	RAC2
214545_s_at	1.41673	7.07095	4.22734	4.56377e-05	0.00820802	1.87296	PROSC
227144_at	1.29108	7.79083	4.2263	4.58222e-05	0.00821345	1.86933	KIAA0930
221590_s_at	0.994846	5.29758	4.22548	4.59683e-05	0.00821345	1.86647	ALDH6A1
200987_x_at	0.835426	7.72099	4.21831	4.72623e-05	0.00837487	1.84154	PSME3
211324_s_at	-2.21487	4.43344	-4.21797	4.73252e-05	0.00837487	1.84035	RGPD5 /// RGPD6 /// RGPD8
39650_s_at	-1.55643	6.839	-4.21613	4.76633e-05	0.00837487	1.83395	PCNXL2
227297_at	2.81552	6.97997	4.21556	4.77683e-05	0.00837487	1.83197	ITGA9
200980_s_at	0.507415	9.11074	4.21534	4.78105e-05	0.00837487	1.83118	PDHA1
217707_x_at	0.997259	8.91402	4.21463	4.79413e-05	0.00837487	1.82873	SMARCA2
240549_at	0.818158	3.71443	4.21462	4.79439e-05	0.00837487	1.82868	NRSN2-AS1
220099_s_at	-0.673333	9.58648	-4.2122	4.8395e-05	0.00839117	1.82027	C7orf55-LUC7L2 /// LUC7L2
58696_at	0.8547	8.02143	4.2119	4.84505e-05	0.00839117	1.81924	EXOSC4
226521_s_at	1.16428	7.80894	4.21165	4.84977e-05	0.00839117	1.81837	FAM175A
225705_at	-0.944514	8.7138	-4.20817	4.91548e-05	0.00847805	1.80628	CEP95
235643_at	1.42081	5.66178	4.20643	4.94869e-05	0.00850848	1.80024	SAMD9L
214997_at	-1.23932	5.78615	-4.20443	4.98692e-05	0.00853985	1.79333	SCAI
242521_at	1.47621	8.16129	4.20385	4.99818e-05	0.00853985	1.7913	CARD8-AS1
216605_s_at	0.818309	5.63156	4.203	5.01455e-05	0.00854113	1.78836	CEACAM21
217632_at	0.461214	3.51975	4.20195	5.03502e-05	0.00854937	1.78471	GNL3L
208787_at	0.826795	10.6201	4.20033	5.06663e-05	0.00856714	1.77909	MRPL3
200694_s_at	-0.687768	9.59928	-4.19981	5.07682e-05	0.00856714	1.77728	DDX24
1557372_at	0.614949	4.18161	4.19889	5.09485e-05	0.0085711	1.7741	ATP6V1E2 /// LOC440862
238040_at	-0.898585	7.41251	-4.19595	5.15301e-05	0.00864235	1.76391	---
203128_at	1.27009	7.70402	4.19374	5.1972e-05	0.00868981	1.75624	SPTLC2
241353_s_at	1.0378	9.07708	4.19183	5.23545e-05	0.0087061	1.74966	LOC100507507
239311_at	-0.929565	7.74425	-4.19045	5.26351e-05	0.0087061	1.74486	---
203630_s_at	0.679639	7.6296	4.18875	5.29811e-05	0.0087061	1.73898	COG5
215592_at	-1.76654	7.45252	-4.18841	5.30506e-05	0.0087061	1.7378	---
237408_at	-1.19333	6.36329	-4.18831	5.30719e-05	0.0087061	1.73744	DCUN1D1
238538_at	-0.599154	8.97599	-4.18747	5.32419e-05	0.0087061	1.73457	ANKRD11
223158_s_at	1.13286	7.35482	4.18746	5.3246e-05	0.0087061	1.7345	NEK6
213643_s_at	0.762186	5.89961	4.18698	5.33433e-05	0.0087061	1.73286	INPP5B
222730_s_at	1.24364	7.32794	4.18415	5.39287e-05	0.00877545	1.72307	ZDHHC2
1552286_at	0.721562	5.58508	4.18307	5.41528e-05	0.00878577	1.71935	ATP6V1E2
200615_s_at	1.09856	7.59493	4.1818	5.44178e-05	0.0087918	1.71496	AP2B1
203858_s_at	0.539188	7.53084	4.18101	5.45848e-05	0.0087918	1.71221	COX10
229630_s_at	-0.566399	10.2478	-4.17982	5.48354e-05	0.0087918	1.7081	WTAP
1552264_a_at	0.942585	8.10881	4.17952	5.48978e-05	0.0087918	1.70708	MAPK1
209747_at	-0.415567	6.21984	-4.17907	5.4994e-05	0.0087918	1.70551	TGFB3
212216_at	1.07474	6.44405	4.17642	5.55569e-05	0.008852	1.69637	PREPL
1563903_x_at	-0.775427	5.61522	-4.17538	5.57796e-05	0.008852	1.69278	---
224723_x_at	1.08736	7.69521	4.17502	5.58562e-05	0.008852	1.69155	LINC00998
219809_at	-0.604227	7.79189	-4.17403	5.607e-05	0.00885343	1.68812	WDR55
222032_s_at	-0.751057	7.59727	-4.17344	5.6197e-05	0.00885343	1.68609	USP7
201530_x_at	0.683463	12.4003	4.17273	5.6351e-05	0.00885343	1.68363	EIF4A1 /// SENP3-EIF4A1
218049_s_at	0.894213	8.1826	4.16779	5.74319e-05	0.00899739	1.66658	MRPL13
1557513_a_at	-0.728879	4.33629	-4.16583	5.78647e-05	0.00900652	1.65985	---
218378_s_at	-0.737474	8.66434	-4.16482	5.80898e-05	0.00900652	1.65636	LOC100630923 /// PRKRIP1
209123_at	1.14719	8.67654	4.16406	5.82594e-05	0.00900652	1.65375	QDPR
229142_s_at	-0.456099	5.8465	-4.16383	5.83111e-05	0.00900652	1.65295	BBS1
1554360_at	0.686639	6.1161	4.16224	5.86693e-05	0.00900652	1.64746	FCHSD2
213102_at	0.703388	10.6445	4.16221	5.86741e-05	0.00900652	1.64739	ACTR3
218028_at	0.765408	8.4278	4.16183	5.87604e-05	0.00900652	1.64607	ELOVL1
203440_at	-2.12574	4.6893	-4.16162	5.8808e-05	0.00900652	1.64534	CDH2
205133_s_at	0.974045	9.5807	4.16045	5.90725e-05	0.00902175	1.64131	HSPE1
209213_at	1.46984	6.79412	4.1593	5.9334e-05	0.00903645	1.63735	CBR1
216645_at	-0.514645	6.56726	-4.15621	6.00413e-05	0.00906314	1.62672	---
225229_at	-0.862596	8.82084	-4.15518	6.02781e-05	0.00906314	1.62319	AFF4
226684_at	-0.738848	9.05636	-4.15448	6.04404e-05	0.00906314	1.62077	ATG2B
205674_x_at	-1.44719	7.0944	-4.15386	6.05837e-05	0.00906314	1.61865	FXYD2
222820_at	-1.55199	6.04229	-4.15334	6.07062e-05	0.00906314	1.61684	TNRC6C
237289_at	0.917377	6.92267	4.15322	6.07332e-05	0.00906314	1.61644	CREB1
224812_at	1.25697	6.95812	4.15315	6.07486e-05	0.00906314	1.61621	HIBADH
1556006_s_at	-1.28982	8.1967	-4.15278	6.08353e-05	0.00906314	1.61493	CSNK1A1
243210_at	-0.982258	7.51933	-4.15042	6.13885e-05	0.00908206	1.60681	---
213427_at	1.58727	7.69649	4.15025	6.14295e-05	0.00908206	1.60621	RPP40
202466_at	-0.742798	8.97896	-4.14979	6.15367e-05	0.00908206	1.60465	PAPD7
218026_at	1.26146	9.26863	4.14873	6.17878e-05	0.00908206	1.601	COA3
213395_at	1.61407	7.34674	4.14824	6.19036e-05	0.00908206	1.59932	MLC1
225674_at	1.15993	7.82144	4.14778	6.20115e-05	0.00908206	1.59775	BCAP29
220529_at	-0.576281	6.22061	-4.14731	6.21251e-05	0.00908206	1.59611	FLJ11710
241389_at	-0.442164	5.6192	-4.14558	6.2537e-05	0.00909441	1.59019	CHRNB2
223516_s_at	0.641997	9.80448	4.14556	6.25423e-05	0.00909441	1.59011	PRICKLE4 /// TOMM6
222252_x_at	-0.565209	7.77737	-4.14486	6.27091e-05	0.00909448	1.58772	UBQLN4
230411_at	0.893682	6.02483	4.14101	6.3639e-05	0.00920493	1.57452	UBE2V2
1556473_at	-1.68921	4.02026	-4.1389	6.4156e-05	0.00924557	1.56726	LOC285097
208741_at	0.857935	7.55346	4.13848	6.42582e-05	0.00924557	1.56583	SAP18
228174_at	-1.43016	8.08279	-4.13699	6.46257e-05	0.00927404	1.56072	SCAI
225077_at	-0.88702	8.55747	-4.1353	6.50458e-05	0.00930989	1.55491	CHD2
218905_at	0.619975	9.40989	4.13075	6.61855e-05	0.00944829	1.53933	INTS8
213798_s_at	0.715599	10.9275	4.12698	6.71453e-05	0.0095421	1.52642	CAP1
235191_at	0.940626	6.37379	4.1268	6.71917e-05	0.0095421	1.5258	LINC00662
208736_at	0.618298	11.8663	4.12558	6.75048e-05	0.00956172	1.52163	ARPC3
209530_at	-0.734023	6.96528	-4.11943	6.91069e-05	0.00976336	1.5006	CACNB3
221519_at	-0.557077	8.03579	-4.11865	6.93121e-05	0.00976711	1.49795	FBXW4
227808_at	1.47531	6.81513	4.11657	6.98646e-05	0.00979486	1.49083	DNAJC15
226555_at	-0.692394	8.14871	-4.11629	6.99384e-05	0.00979486	1.48988	INO80D
207127_s_at	-0.878496	9.31042	-4.11535	7.01883e-05	0.00979486	1.48668	HNRNPH3
201819_at	0.861072	7.54535	4.11458	7.03945e-05	0.00979486	1.48405	SCARB1
221617_at	-0.828015	7.59812	-4.11455	7.04047e-05	0.00979486	1.48392	TAF9B
211787_s_at	0.654413	12.446	4.11068	7.14495e-05	0.0099031	1.47072	EIF4A1 /// SENP3-EIF4A1
208875_s_at	0.898013	8.47881	4.11033	7.15451e-05	0.0099031	1.46952	PAK2
226433_at	1.13515	5.1734	4.10947	7.17776e-05	0.0099102	1.46661	RNF157
226886_at	-0.863873	7.1721	-4.10677	7.25196e-05	0.00998742	1.45739	GFPT1
226780_s_at	1.04903	7.91402	4.10361	7.3396e-05	0.0100827	1.44663	C7orf55
212460_at	1.24098	7.33299	4.10198	7.38519e-05	0.0101199	1.44108	SPTSSA
220554_at	-0.418741	5.19298	-4.10102	7.41226e-05	0.0101316	1.4378	SLC22A7
227713_at	-1.04816	7.69607	-4.09918	7.46432e-05	0.010157	1.43153	KATNAL1
237466_s_at	-1.44372	5.26741	-4.098	7.49782e-05	0.010157	1.42751	HHIP
242999_at	-1.36683	5.14104	-4.09776	7.50474e-05	0.010157	1.42669	ARHGEF7
219753_at	-0.845995	6.65518	-4.09773	7.50548e-05	0.010157	1.4266	STAG3
209463_s_at	0.988489	7.29608	4.097	7.52624e-05	0.010157	1.42412	TAF12
219924_s_at	1.15302	7.52969	4.09607	7.55306e-05	0.010157	1.42093	ZMYM6
219819_s_at	1.19252	8.07434	4.09558	7.5671e-05	0.010157	1.41927	MRPS28
1552263_at	1.12848	7.82705	4.09515	7.57942e-05	0.010157	1.41781	MAPK1
225194_at	0.600175	8.79379	4.09285	7.64582e-05	0.0102209	1.41	PLRG1
230842_at	-0.381894	5.52993	-4.09206	7.66893e-05	0.0102268	1.40729	---
214683_s_at	-1.16419	10.1215	-4.0892	7.75257e-05	0.0103104	1.39757	CLK1
205126_at	0.813835	7.80887	4.08863	7.76932e-05	0.0103104	1.39564	VRK2
226048_at	-0.748386	8.51166	-4.08772	7.79626e-05	0.0103211	1.39254	MAPK8
207943_x_at	1.68928	8.41118	4.0853	7.86794e-05	0.0103606	1.38434	PLAGL1
237864_at	-1.44096	7.66886	-4.08512	7.87341e-05	0.0103606	1.38371	---
203581_at	1.04598	8.37195	4.0848	7.88298e-05	0.0103606	1.38263	RAB4A
226549_at	-0.974899	6.54741	-4.08359	7.91917e-05	0.0103747	1.37852	SBK1
1561363_a_at	-1.78372	4.18812	-4.0831	7.93402e-05	0.0103747	1.37684	---
223098_s_at	0.763537	7.87001	4.08255	7.95059e-05	0.0103747	1.37497	LONP2
239772_x_at	-0.599723	5.67333	-4.08174	7.97486e-05	0.0103816	1.37224	DHX30
205140_at	1.41247	5.70934	4.07926	8.05027e-05	0.0104131	1.36381	FPGT
223086_x_at	0.917163	9.96258	4.07924	8.05084e-05	0.0104131	1.36375	MRPL51
231913_s_at	0.949425	6.57963	4.07906	8.05623e-05	0.0104131	1.36315	BRCC3
204185_x_at	0.718699	8.71271	4.07684	8.12422e-05	0.0104762	1.35562	PPID
217271_at	-0.464903	3.93282	-4.07543	8.16774e-05	0.0105076	1.35084	---
209604_s_at	-2.12515	8.2539	-4.07413	8.20804e-05	0.0105346	1.34643	GATA3
1552803_a_at	-1.147	5.26201	-4.06675	8.44046e-05	0.0108075	1.32142	STMN1
202778_s_at	-0.771836	9.30961	-4.06504	8.49516e-05	0.0108234	1.31563	ZMYM2
241487_at	-0.747395	4.17235	-4.06492	8.49899e-05	0.0108234	1.31523	---
210221_at	-1.39595	6.09099	-4.06403	8.5274e-05	0.0108234	1.31224	CHRNA3
210125_s_at	0.917844	10.2736	4.06389	8.53205e-05	0.0108234	1.31175	BANF1
213672_at	-1.04848	6.9119	-4.06205	8.59144e-05	0.0108282	1.30554	MARS
1552386_at	2.174	7.75616	4.06179	8.60004e-05	0.0108282	1.30464	GAPT
226945_at	0.749586	6.71882	4.06146	8.61061e-05	0.0108282	1.30354	RHBDD1
226561_at	-1.03954	8.27943	-4.06133	8.61505e-05	0.0108282	1.30308	AGFG1
233479_at	-1.60775	5.61576	-4.06013	8.65395e-05	0.0108522	1.29905	---
200901_s_at	0.703927	9.53188	4.0578	8.73063e-05	0.0109233	1.29114	M6PR
224892_at	-0.657082	10.4333	-4.05609	8.78692e-05	0.0109686	1.28539	BLOC1S6
227741_at	0.99464	5.91354	4.05492	8.82593e-05	0.0109922	1.28142	HACD2
204435_at	-1.31675	8.03887	-4.05406	8.8547e-05	0.011003	1.27851	NUP58
227347_x_at	-1.74354	6.3386	-4.05274	8.89886e-05	0.0110328	1.27405	HES4
213501_at	1.11293	6.38192	4.05212	8.91961e-05	0.0110335	1.27197	ACOX1
57739_at	-1.01105	8.50091	-4.0486	9.03869e-05	0.0111255	1.2601	DND1
205078_at	1.27945	7.22078	4.04846	9.04335e-05	0.0111255	1.25963	PIGF
1556474_a_at	-2.21949	5.39753	-4.04801	9.05887e-05	0.0111255	1.2581	LOC285097
1552924_a_at	-1.17213	5.95008	-4.04739	9.08012e-05	0.0111255	1.256	PITPNM2
207002_s_at	1.92773	8.9078	4.04693	9.09571e-05	0.0111255	1.25447	PLAGL1
217907_at	0.890292	9.47737	4.04557	9.14249e-05	0.0111261	1.24987	MRPL18
223281_s_at	0.96557	7.77028	4.04526	9.1532e-05	0.0111261	1.24882	COX15
222388_s_at	1.25006	9.22302	4.04514	9.15732e-05	0.0111261	1.24842	VPS35
212631_at	1.35598	7.84582	4.04196	9.26762e-05	0.0112194	1.2377	STX7
212455_at	-0.70987	10.7001	-4.04063	9.3139e-05	0.0112194	1.23324	YTHDC1
207968_s_at	1.52613	6.2735	4.04052	9.31796e-05	0.0112194	1.23285	MEF2C
206544_x_at	1.32939	7.19444	4.04038	9.32275e-05	0.0112194	1.23239	SMARCA2
216521_s_at	1.18293	5.66612	4.03896	9.37264e-05	0.0112194	1.22762	BRCC3
216392_s_at	0.892891	7.01042	4.03883	9.37745e-05	0.0112194	1.22716	SEC23IP
229984_at	0.894516	6.85051	4.03882	9.37768e-05	0.0112194	1.22713	DTWD1
235688_s_at	-0.817134	5.70781	-4.03775	9.41553e-05	0.0112333	1.22353	TRAF4
235959_at	-1.40404	8.00207	-4.03725	9.43332e-05	0.0112333	1.22184	---
229955_at	-1.31513	6.81589	-4.0362	9.47045e-05	0.0112333	1.21832	FBXO3
226781_at	1.1248	7.65833	4.03617	9.47152e-05	0.0112333	1.21822	C7orf55 /// C7orf55-LUC7L2
222030_at	-0.883899	7.50132	-4.03169	9.63245e-05	0.0113994	1.20314	SIVA1
208469_s_at	-0.595396	6.52771	-4.0291	9.72656e-05	0.0114202	1.19444	EGFL8 /// PPT2 /// PPT2-EGFL8
210145_at	1.68945	5.91837	4.02898	9.73095e-05	0.0114202	1.19404	PLA2G4A
238707_at	-0.476835	4.77908	-4.02879	9.73803e-05	0.0114202	1.19339	---
244193_at	-0.432124	6.94754	-4.02829	9.75636e-05	0.0114202	1.1917	DNAJC22
219906_at	-0.926436	8.44274	-4.02803	9.76566e-05	0.0114202	1.19085	EBLN2
213430_at	-1.25848	5.86453	-4.02742	9.78808e-05	0.0114202	1.1888	RUFY3
235989_at	0.625161	6.37752	4.0272	9.79622e-05	0.0114202	1.18805	---
221194_s_at	1.19308	7.15313	4.02661	9.81799e-05	0.0114212	1.18607	RNFT1
208764_s_at	0.57253	11.7051	4.02591	9.84382e-05	0.011427	1.18372	ATP5G2
227550_at	-0.585788	5.48517	-4.02427	9.90465e-05	0.0114432	1.1782	GFRA1
200046_at	0.989519	10.4676	4.02421	9.90695e-05	0.0114432	1.178	DAD1
38340_at	-0.809522	7.91769	-4.02384	9.9206e-05	0.0114432	1.17676	HIP1R
220985_s_at	1.22684	6.31932	4.02014	0.000100592	0.011577	1.16435	RNF170
209558_s_at	-0.958939	7.19543	-4.01962	0.000100789	0.011577	1.1626	HIP1R
210416_s_at	0.856524	7.06104	4.01864	0.000101161	0.0115954	1.1593	CHEK2
236413_at	-0.489983	6.47437	-4.01725	0.000101689	0.0116186	1.15465	---
215235_at	-0.818216	9.01786	-4.01699	0.000101789	0.0116186	1.15376	SPTAN1
204192_at	1.11598	10.4936	4.01602	0.000102158	0.0116297	1.15053	CD37
233864_s_at	0.748931	9.62742	4.01357	0.000103101	0.0116297	1.14231	VPS35
206272_at	1.27753	7.28551	4.01346	0.000103143	0.0116297	1.14194	RAB4A /// SPHAR
209681_at	-1.6172	6.52504	-4.01264	0.000103462	0.0116297	1.13918	SLC19A2
227528_s_at	-0.746118	7.54652	-4.01253	0.000103505	0.0116297	1.13881	KMT2D
224616_at	-0.813091	10.0979	-4.01252	0.000103507	0.0116297	1.13879	DYNC1LI2
231493_at	-0.422852	6.69067	-4.01241	0.000103549	0.0116297	1.13843	---
209761_s_at	1.18172	8.41428	4.01197	0.000103722	0.0116297	1.13694	SP110
224625_x_at	0.616015	11.9472	4.01176	0.000103801	0.0116297	1.13625	SERF2
205101_at	1.61219	6.9041	4.0111	0.000104058	0.0116347	1.13404	CIITA
223198_x_at	0.818343	7.43833	4.01031	0.000104367	0.0116353	1.13138	COMMD5
1552310_at	1.13382	6.92288	4.00973	0.000104594	0.0116353	1.12944	C15orf40
217832_at	0.770828	9.32261	4.00946	0.000104702	0.0116353	1.12852	SYNCRIP
203359_s_at	1.00643	8.38062	4.00831	0.000105153	0.0116494	1.12467	GJA9-MYCBP /// MYCBP
244474_at	-1.02441	8.00709	-4.00805	0.000105255	0.0116494	1.12381	---
209269_s_at	1.04531	7.57871	4.00633	0.000105933	0.0117007	1.11806	SYK
217772_s_at	0.797173	9.59478	4.00539	0.000106305	0.0117182	1.11492	MTCH2
1555852_at	1.53709	8.70373	4.0042	0.00010678	0.0117211	1.11094	PSMB8-AS1
229806_at	-0.694652	7.53162	-4.00388	0.000106908	0.0117211	1.10986	QRICH1
1569448_at	-0.950655	7.0343	-4.00372	0.000106974	0.0117211	1.10931	PGM2L1
201420_s_at	0.763946	7.26962	4.00229	0.000107548	0.0117604	1.10453	WDR77
209233_at	0.893883	8.61443	4.00163	0.000107813	0.0117658	1.10232	EMG1
235339_at	0.996944	7.54087	4.00003	0.00010846	0.0118021	1.09697	SETDB2
204793_at	-1.85968	6.20523	-3.99974	0.000108578	0.0118021	1.09601	GPRASP1
206127_at	0.575615	5.77167	3.9965	0.000109899	0.0119221	1.08518	ELK3
209853_s_at	0.791794	7.32574	3.99502	0.00011051	0.0119565	1.08023	PSME3
223960_s_at	1.39084	7.46847	3.99467	0.000110653	0.0119565	1.07907	CDIP1
226447_at	-0.7608	8.61326	-3.99365	0.000111077	0.0119786	1.07565	ASH1L
235054_at	0.907385	5.63764	3.99185	0.000111825	0.0120355	1.06965	NUDT16
214016_s_at	-1.02039	11.69	-3.99086	0.000112239	0.012036	1.06635	SFPQ
1552309_a_at	1.76092	5.40197	3.99078	0.000112273	0.012036	1.06608	NEXN
236356_at	1.25234	4.9141	3.99026	0.000112491	0.012036	1.06434	NDUFS1
200806_s_at	1.22799	10.6911	3.9892	0.000112934	0.012039	1.06082	HSPD1
202475_at	0.671534	9.53466	3.98845	0.000113251	0.012039	1.05832	TMEM147
217700_at	-0.517669	6.23662	-3.98769	0.000113571	0.012039	1.05579	CNPY4
237305_at	-1.61304	3.86852	-3.98762	0.000113603	0.012039	1.05554	---
226919_at	0.557507	6.01115	3.98758	0.000113619	0.012039	1.05542	LYRM2
226742_at	-0.616005	8.67506	-3.98516	0.00011465	0.0121248	1.04734	SAR1B
229202_at	-1.79047	7.30682	-3.98226	0.000115895	0.0122328	1.03768	PCNXL2
224705_s_at	-0.78643	8.23975	-3.97934	0.000117163	0.0123235	1.02795	TNRC6A
200686_s_at	-0.734011	12.1248	-3.97924	0.000117205	0.0123235	1.02763	SRSF11
210499_s_at	-0.459818	6.33253	-3.97766	0.000117899	0.0123726	1.02236	PQBP1
208897_s_at	0.618292	8.43081	3.97691	0.000118228	0.0123834	1.01986	DDX18
206553_at	0.96811	6.1363	3.97621	0.000118536	0.0123919	1.01754	OAS2
215203_at	-1.17612	9.36201	-3.97265	0.000120119	0.0125334	1.00568	GOLGA4
204125_at	1.32132	7.4917	3.97133	0.000120708	0.0125709	1.0013	NDUFAF1
230588_s_at	-0.91286	8.8782	-3.97018	0.000121226	0.0126008	0.997478	LOC285074 /// LOC730268 /// RMND5A
229548_at	-0.869852	6.22486	-3.96965	0.000121467	0.0126019	0.995703	---
228168_at	0.75339	6.91078	3.96828	0.000122088	0.0126423	0.991145	ATP5G3
217794_at	0.504372	10.5981	3.96554	0.000123337	0.0127475	0.982048	PRR13
229068_at	0.949218	6.48543	3.96357	0.00012424	0.0128167	0.975522	CCT5
200067_x_at	0.696399	11.2466	3.96194	0.000124995	0.0128702	0.970113	SNX3
232864_s_at	-1.18483	7.16241	-3.96081	0.00012552	0.0129	0.966364	AFF4
229365_at	-0.384443	5.65321	-3.95959	0.000126092	0.0129109	0.962304	PPP1R3F
207634_at	-0.490958	6.38464	-3.95821	0.000126739	0.0129109	0.957728	PDCD1
1555833_a_at	-1.05268	8.14286	-3.95783	0.000126917	0.0129109	0.956475	IRGQ
206090_s_at	1.10595	7.07301	3.95779	0.000126935	0.0129109	0.956348	DISC1 /// TSNAX-DISC1
204186_s_at	0.825742	8.33416	3.95741	0.000127115	0.0129109	0.955081	PPID
213357_at	1.0121	8.40742	3.95734	0.000127148	0.0129109	0.954847	GTF2H5
242081_at	-0.432034	5.6106	-3.95683	0.000127391	0.0129109	0.953143	ACAP1
205712_at	-1.16972	4.58373	-3.95656	0.000127515	0.0129109	0.952271	PTPRD
205608_s_at	1.95353	7.36107	3.95533	0.000128099	0.0129461	0.948189	ANGPT1
209430_at	-0.763798	9.16325	-3.95414	0.000128666	0.0129794	0.94424	BTAF1
219814_at	0.798938	4.94821	3.95264	0.000129382	0.0130276	0.939284	MBNL3
218450_at	1.42863	9.19895	3.9511	0.000130125	0.0130641	0.934164	HEBP1
223591_at	0.883038	8.65207	3.9509	0.000130223	0.0130641	0.933496	RNF135
215349_at	-0.811632	5.65869	-3.9497	0.000130803	0.0130983	0.929524	BTBD18
231769_at	1.5455	7.16439	3.94854	0.000131365	0.0131305	0.925696	FBXO6
239080_at	0.571877	3.26234	3.94516	0.000133019	0.0132694	0.914514	---
224962_at	0.700082	7.52962	3.94447	0.000133361	0.0132694	0.91222	C9orf69
211979_at	-0.56478	7.66403	-3.94395	0.000133616	0.0132694	0.910511	GPR107
218074_at	0.633573	9.45818	3.94373	0.000133725	0.0132694	0.909783	FAM96B
216756_at	-1.12821	5.98022	-3.94161	0.000134778	0.0133457	0.902777	---
208814_at	1.1592	5.78373	3.94034	0.000135417	0.0133457	0.898555	HSPA4
218265_at	-0.660591	8.16584	-3.94033	0.000135421	0.0133457	0.898525	SECISBP2
209707_at	1.17604	7.94362	3.93948	0.000135847	0.0133457	0.895723	PIGK
213101_s_at	0.637359	11.9896	3.93941	0.00013588	0.0133457	0.895504	ACTR3
240712_s_at	0.291732	2.78235	3.93892	0.000136127	0.0133457	0.893879	---
1568618_a_at	1.35918	8.6061	3.93877	0.000136203	0.0133457	0.893382	GALNT1
232706_s_at	-0.475014	7.37298	-3.93711	0.000137043	0.013404	0.887892	TRABD
202077_at	0.623938	10.9457	3.93425	0.000138498	0.0135221	0.878459	NDUFAB1
202113_s_at	0.824737	9.73778	3.9333	0.000138989	0.0135458	0.875298	SNX2
209080_x_at	0.710746	8.78318	3.93235	0.000139477	0.0135692	0.872165	GLRX3
231926_at	0.812351	6.17899	3.93156	0.000139882	0.0135761	0.869574	EPS15L1
222706_at	-0.995559	8.08662	-3.93125	0.000140044	0.0135761	0.868539	CWC25
227094_at	1.19323	8.24459	3.92923	0.000141093	0.0136323	0.861877	DHTKD1
208744_x_at	0.918636	7.72779	3.92908	0.000141169	0.0136323	0.861397	HSPH1
235435_at	1.00566	6.26051	3.92843	0.000141512	0.0136323	0.859231	AASDH
209448_at	1.5344	8.54394	3.92822	0.000141621	0.0136323	0.858541	HTATIP2
225464_at	-1.7834	5.12888	-3.92418	0.000143744	0.0137634	0.845251	FRMD6
223335_at	0.987835	8.5588	3.92414	0.000143765	0.0137634	0.845122	TMEM69
219592_at	0.62533	5.3799	3.9241	0.000143789	0.0137634	0.844974	MCPH1
201619_at	1.07988	9.92611	3.92372	0.00014399	0.0137634	0.843727	PRDX3
1564149_at	-1.20314	4.73838	-3.92199	0.000144912	0.0138273	0.838025	LOC102723927
242837_at	-1.02561	10.0558	-3.92081	0.000145544	0.0138634	0.834142	MECR
225117_at	-0.48914	10.5748	-3.91917	0.000146427	0.0139233	0.82874	KANSL1
242515_x_at	0.732487	7.4024	3.9166	0.000147818	0.0140311	0.820299	AKIP1
211684_s_at	0.86766	9.75013	3.91568	0.000148321	0.014044	0.817266	DYNC1I2
223053_x_at	0.590431	8.53662	3.91529	0.000148537	0.014044	0.815967	SSU72
221890_at	-0.703256	8.18551	-3.91495	0.000148724	0.014044	0.814844	ZNF335
213619_at	-0.485226	13.3326	-3.91318	0.000149696	0.0141114	0.809027	---
239907_at	-2.36938	5.36069	-3.91165	0.000150543	0.0141546	0.80399	---
235346_at	0.915838	8.067	3.91109	0.000150851	0.0141546	0.802166	FUNDC1
227420_at	0.825991	7.33171	3.91092	0.000150943	0.0141546	0.801617	TNFAIP8L1
1557384_at	-1.03708	9.12611	-3.91025	0.00015132	0.0141546	0.79939	ZNF131
231847_at	-0.541456	7.458	-3.91002	0.000151448	0.0141546	0.798636	ANKRD54
244838_at	-0.82659	4.83605	-3.90889	0.000152077	0.014189	0.79494	---
201652_at	0.623043	9.99264	3.9084	0.000152352	0.0141905	0.793326	COPS5
243871_at	-1.30912	4.75129	-3.90695	0.000153168	0.0142251	0.788557	LOC100130476
1554929_at	-1.36158	5.29817	-3.90681	0.000153244	0.0142251	0.788114	SIK3
200676_s_at	0.90144	6.99449	3.9047	0.00015444	0.0143021	0.781171	UBE2L3
50374_at	0.549132	8.46679	3.9029	0.000155465	0.0143021	0.77527	OXLD1
1560868_s_at	-0.518788	6.35687	-3.90229	0.000155815	0.0143021	0.77326	---
204840_s_at	0.724578	3.25269	3.90176	0.000156116	0.0143021	0.771538	EEA1
207396_s_at	0.612321	8.26641	3.90094	0.000156591	0.0143021	0.76883	ALG3
1566079_at	-1.53166	9.81299	-3.9009	0.00015661	0.0143021	0.768717	RPS16P5
201736_s_at	-0.883173	10.015	-3.90088	0.000156621	0.0143021	0.768656	2006-03-01
200684_s_at	1.02617	7.87703	3.90069	0.000156735	0.0143021	0.768009	UBE2L3
238615_at	0.893361	6.24671	3.90064	0.000156761	0.0143021	0.767861	ERLIN2
235605_at	-0.448507	6.14895	-3.90063	0.000156768	0.0143021	0.767819	CASZ1
218701_at	1.60014	6.1339	3.89929	0.00015754	0.0143021	0.763433	LACTB2
208799_at	0.756478	8.43597	3.89922	0.00015758	0.0143021	0.763206	PSMB5
219484_at	-0.793661	7.05546	-3.89907	0.000157668	0.0143021	0.762711	HCFC2
1569139_s_at	0.761905	4.72677	3.89895	0.000157735	0.0143021	0.762331	FAM53A
49049_at	-0.441358	5.69572	-3.89804	0.000158263	0.0143262	0.759346	DTX3
201144_s_at	0.778769	9.376	3.89609	0.000159402	0.0144054	0.752949	EIF2S1
215255_at	-0.508739	5.43639	-3.8946	0.00016028	0.0144397	0.748047	IGSF9B
204521_at	1.47507	8.54711	3.89455	0.00016031	0.0144397	0.747882	FAM216A
222029_x_at	0.702159	7.65474	3.89279	0.000161343	0.0144966	0.742144	PFDN6
244591_x_at	-0.446655	6.13608	-3.89258	0.000161471	0.0144966	0.741441	RNF207
218431_at	0.524135	7.90521	3.89171	0.000161984	0.0145189	0.738606	VIPAS39
217478_s_at	1.8378	9.3717	3.8911	0.000162347	0.0145275	0.736612	HLA-DMA
1569067_at	-0.53523	4.99222	-3.88995	0.000163033	0.0145651	0.732849	---
214429_at	-0.788544	8.95556	-3.88921	0.000163479	0.0145811	0.730408	MTMR6
243757_at	-0.90138	6.13566	-3.88837	0.000163981	0.0146021	0.727675	LOC105375427
218654_s_at	0.908544	9.31066	3.88789	0.000164274	0.0146043	0.726083	MRPS33
226948_at	0.736479	6.16992	3.88674	0.000164967	0.0146282	0.722327	RHBDD1
225670_at	0.777655	7.17504	3.886	0.000165412	0.0146282	0.719924	FAM173B
222986_s_at	0.701322	9.48587	3.88578	0.000165544	0.0146282	0.719209	SHISA5
217078_s_at	1.59404	7.61349	3.88542	0.000165768	0.0146282	0.718002	CD300A
1555495_a_at	0.769852	8.22248	3.88523	0.00016588	0.0146282	0.717402	CWC27
235048_at	-2.21861	5.87155	-3.88354	0.000166911	0.0146936	0.711875	FAM169A
1557804_at	-1.15639	7.67317	-3.88292	0.000167292	0.0146936	0.709838	---
208866_at	-0.841816	9.15796	-3.88253	0.000167533	0.0146936	0.708556	CSNK1A1
201954_at	1.01408	10.89	3.88217	0.000167751	0.0146936	0.707397	ARPC1B
203007_x_at	0.720037	9.77221	3.88151	0.000168156	0.0146936	0.705242	LYPLA1
203966_s_at	-0.991061	9.77652	-3.88139	0.000168234	0.0146936	0.704829	PPM1A
232709_at	-0.942835	7.44905	-3.88082	0.000168584	0.0147007	0.702977	---
218536_at	0.971064	6.9203	3.87914	0.000169625	0.0147679	0.697485	MRS2
244566_at	-0.460185	5.34564	-3.87865	0.000169925	0.0147705	0.695906	---
214002_at	-0.715103	7.46604	-3.87671	0.000171135	0.0148521	0.689576	MYL6
218637_at	1.45853	5.72455	3.87554	0.000171872	0.0148738	0.685745	IMPACT
218270_at	0.784043	8.65008	3.87519	0.000172093	0.0148738	0.684598	MRPL24
1554234_at	0.419002	4.27423	3.87415	0.000172751	0.0148738	0.681191	KATNAL2
223592_s_at	0.912277	9.84971	3.87318	0.000173363	0.0148738	0.678041	RNF135
218476_at	-0.813181	7.14496	-3.87302	0.000173463	0.0148738	0.677524	POMT1
225253_s_at	0.929094	7.48265	3.87259	0.000173734	0.0148738	0.676132	METTL2A /// METTL2B
230221_at	-0.508723	5.30692	-3.87256	0.000173754	0.0148738	0.676027	ABHD16A
209130_at	0.68287	10.165	3.87188	0.000174187	0.0148738	0.673809	SNAP23
222653_at	0.821893	6.47742	3.87166	0.000174327	0.0148738	0.673091	PNPO
205689_at	-1.0403	6.07614	-3.87122	0.000174608	0.0148738	0.671655	PCNXL2
213433_at	-0.372846	5.25339	-3.87103	0.000174729	0.0148738	0.671036	ARL3
234942_s_at	0.996993	8.13307	3.87035	0.000175168	0.0148738	0.668802	DNTTIP1
225942_at	0.641147	5.62348	3.87033	0.000175179	0.0148738	0.668745	NLN
1569969_a_at	0.721282	2.78348	3.8703	0.000175194	0.0148738	0.668666	UNC13C
210460_s_at	0.649627	9.77052	3.86894	0.000176072	0.0148794	0.664206	PSMD4
222410_s_at	0.557285	9.9059	3.86808	0.000176626	0.0148794	0.661405	SNX6
201653_at	0.685247	10.4397	3.86749	0.000177002	0.0148794	0.659508	CNIH1
218007_s_at	0.924926	11.088	3.86733	0.000177107	0.0148794	0.658982	RPS27L
213698_at	1.38982	7.99564	3.86695	0.000177357	0.0148794	0.657723	ZMYM6NB
220359_s_at	-1.54782	4.68097	-3.8663	0.000177778	0.0148794	0.655609	ARPP21
243766_s_at	-0.549588	6.08806	-3.86625	0.000177811	0.0148794	0.655441	TEAD2
219048_at	0.98406	6.54901	3.86589	0.000178046	0.0148794	0.654266	PIGN
243600_at	-0.452265	5.85911	-3.86583	0.000178084	0.0148794	0.654077	TPGS1
225994_at	1.12666	7.46214	3.86582	0.00017809	0.0148794	0.654046	CPSF2
1560095_s_at	-0.761462	6.02378	-3.86547	0.000178316	0.0148794	0.652912	---
219715_s_at	0.92096	8.07853	3.86489	0.000178696	0.0148794	0.651013	TDP1
212655_at	1.09625	5.89741	3.86473	0.000178798	0.0148794	0.650505	ZCCHC14
223947_s_at	-0.827946	7.67787	-3.86374	0.000179443	0.0149104	0.647295	MED23
202909_at	-0.748179	10.3548	-3.86295	0.000179962	0.0149286	0.644717	EPM2AIP1 /// TRANK1
57163_at	0.691047	8.63246	3.86233	0.000180372	0.0149286	0.642691	ELOVL1
223493_at	0.849495	6.63118	3.86216	0.000180481	0.0149286	0.642149	FBXO4
1552722_at	-0.579879	2.91924	-3.86142	0.00018097	0.0149447	0.63974	ARPP21
223306_at	1.00013	10.303	3.86104	0.000181223	0.0149447	0.638493	EBPL
238056_at	0.766889	5.7819	3.86017	0.0001818	0.0149698	0.635655	SDHC
219876_s_at	-0.749639	5.77232	-3.85955	0.000182213	0.0149812	0.633635	GOLGA2P5
227563_at	-0.801589	6.38957	-3.85541	0.000184986	0.0151712	0.620167	FAM27E3
201919_at	-0.717474	10.3756	-3.85495	0.000185295	0.0151712	0.618681	SLC25A36
224677_x_at	0.577247	10.7557	3.85486	0.000185356	0.0151712	0.618385	C11orf31
207048_at	-0.412678	5.65266	-3.85298	0.000186628	0.0152525	0.612286	SLC6A11
241859_at	-1.11614	3.93005	-3.85044	0.000188362	0.0153401	0.604042	PLCL1
205412_at	1.1909	8.93178	3.85039	0.000188397	0.0153401	0.603875	ACAT1
229451_at	-0.403523	6.08254	-3.84985	0.00018877	0.0153401	0.602113	GALNT9
228341_at	1.22598	5.87824	3.84977	0.000188823	0.0153401	0.601864	NUDT16
224732_at	0.820216	8.8121	3.84511	0.000192057	0.0155113	0.586722	CHTF8
1560558_at	-0.719331	3.78925	-3.84495	0.000192165	0.0155113	0.586221	INIP
229971_at	1.5378	7.36904	3.84478	0.000192285	0.0155113	0.585668	ADGRG5
235371_at	-2.30695	6.00909	-3.84471	0.000192334	0.0155113	0.585439	GXYLT2
218683_at	-1.11548	9.25293	-3.84463	0.000192387	0.0155113	0.585196	PTBP2
1562219_at	-0.467525	5.48038	-3.84428	0.000192632	0.0155113	0.584058	LINC00951
242264_at	0.831691	6.25242	3.84358	0.000193126	0.0155134	0.581774	VSIG10
202996_at	0.680918	8.52152	3.84344	0.000193226	0.0155134	0.581315	POLD4
203611_at	0.848146	8.07276	3.84216	0.000194129	0.015563	0.577161	TERF2
213759_at	-0.451048	5.15595	-3.84151	0.000194587	0.015577	0.575056	ARL4C
229057_at	-2.56719	4.16029	-3.8408	0.00019509	0.0155901	0.572755	SCN2A
210094_s_at	-1.12252	6.08792	-3.8402	0.000195516	0.0155901	0.570812	PARD3
210183_x_at	0.517585	11.7006	3.84007	0.000195607	0.0155901	0.570397	PNN
217809_at	0.813744	11.0087	3.83809	0.000197018	0.0156508	0.563991	BZW2
218622_at	1.07398	8.56473	3.83771	0.000197294	0.0156508	0.562745	NUP37
212632_at	1.24247	7.65143	3.837	0.000197804	0.0156508	0.560445	STX7
203332_s_at	0.846317	9.46428	3.83685	0.000197908	0.0156508	0.559975	INPP5D
201433_s_at	0.848925	10.831	3.83634	0.000198274	0.0156508	0.558328	PTDSS1
216591_s_at	1.17435	7.42153	3.83621	0.000198371	0.0156508	0.557893	SDHC
213322_at	0.543359	8.45603	3.83616	0.000198407	0.0156508	0.557732	OARD1
238722_x_at	1.21486	6.09071	3.8356	0.00019881	0.0156508	0.555923	NAPEPLD
212447_at	-0.605043	8.82528	-3.83541	0.000198945	0.0156508	0.555316	KBTBD2
242635_s_at	0.805051	4.60242	3.83426	0.000199778	0.0156938	0.551593	NAPEPLD
202815_s_at	-0.807728	7.99947	-3.83347	0.000200354	0.0157164	0.549028	HEXIM1
217006_x_at	-0.493414	5.56517	-3.83143	0.000201845	0.0157806	0.542421	FASN
212521_s_at	-0.617755	7.53141	-3.83126	0.000201967	0.0157806	0.541884	PDE8A
209222_s_at	-0.650994	8.05498	-3.83117	0.000202038	0.0157806	0.541567	OSBPL2
233952_s_at	-1.11018	8.65016	-3.82845	0.000204042	0.0158516	0.532772	ZBTB21
223040_at	0.616275	9.13223	3.8281	0.000204301	0.0158516	0.531644	NAA20
244461_at	1.1695	5.94645	3.82795	0.000204407	0.0158516	0.531181	SPECC1
225375_at	0.666391	6.97558	3.82704	0.000205085	0.0158516	0.528229	TMEM199
238545_at	-1.36815	7.28316	-3.82703	0.000205093	0.0158516	0.528195	BRD7
241933_at	0.725626	5.5327	3.82695	0.000205155	0.0158516	0.527928	QRSL1
238006_at	-0.617636	6.73617	-3.8269	0.000205191	0.0158516	0.527769	SIN3A
212428_at	1.40358	8.41419	3.8268	0.000205266	0.0158516	0.527445	KIAA0368
242389_at	-0.947802	8.61811	-3.82609	0.000205794	0.01587	0.525154	LUC7L3
212031_at	-0.838154	9.35091	-3.82563	0.000206139	0.0158742	0.523661	RBM25
1562812_at	-0.310381	4.15882	-3.82459	0.000206917	0.0159065	0.520305	ZNF32-AS3
219215_s_at	1.15968	7.7147	3.82429	0.000207141	0.0159065	0.519342	SLC39A4
217933_s_at	0.884581	9.88891	3.8237	0.000207587	0.0159184	0.517428	LAP3
235558_at	-0.503362	5.45269	-3.82329	0.000207889	0.0159192	0.51613	RBMS2
227621_at	-0.74045	10.7365	-3.8224	0.000208566	0.0159488	0.513232	WTAP
206542_s_at	0.938018	8.9017	3.82129	0.000209407	0.0159732	0.50965	SMARCA2
210346_s_at	-0.830349	9.58574	-3.82117	0.000209495	0.0159732	0.509275	CLK4
242714_at	1.6579	5.97652	3.82082	0.000209763	0.0159732	0.508137	LOC101928429
217827_s_at	0.703566	9.93312	3.81676	0.000212872	0.0161874	0.495029	SPG21
203682_s_at	0.677652	6.99181	3.81585	0.000213571	0.0162046	0.492109	IVD
227072_at	-0.705778	7.59356	-3.8157	0.00021369	0.0162046	0.491613	RTTN
203987_at	-2.2914	6.21105	-3.8151	0.000214155	0.0162137	0.489675	FZD6
209517_s_at	0.674718	9.53037	3.81478	0.000214403	0.0162137	0.488644	ASH2L
238818_at	0.712337	4.46914	3.81413	0.000214902	0.0162289	0.486575	KIAA1429
208696_at	0.78642	10.1963	3.8129	0.000215865	0.0162792	0.48259	CCT5
226510_at	1.36087	5.75328	3.81162	0.000216867	0.0162984	0.478468	HEATR5A
215722_s_at	-0.674131	8.34236	-3.81147	0.000216983	0.0162984	0.477989	SNRPA1
226896_at	0.73405	9.06266	3.81143	0.000217014	0.0162984	0.477863	CHCHD1
212541_at	0.521723	7.7651	3.81002	0.000218124	0.0163593	0.473319	FLAD1
220988_s_at	-0.681568	7.68533	-3.80868	0.000219182	0.0164161	0.469008	C1QTNF3
231852_at	0.964236	4.84456	3.80712	0.000220423	0.0164865	0.463981	ERI1
224632_at	0.803014	7.26551	3.80571	0.000221548	0.0165365	0.459446	GPATCH4
217046_s_at	-0.466613	5.87161	-3.80535	0.000221839	0.0165365	0.458279	AGER
230605_at	-0.845296	6.16395	-3.80515	0.000221999	0.0165365	0.457637	---
238405_at	-0.465461	5.08252	-3.80332	0.000223471	0.0165997	0.451751	---
208620_at	0.67062	10.9506	3.8029	0.000223812	0.0165997	0.450393	PCBP1
238429_at	1.43932	8.73985	3.80272	0.000223956	0.0165997	0.449818	TMEM71
205609_at	2.40206	7.55813	3.80209	0.000224464	0.0165997	0.447802	ANGPT1
234041_at	-1.08592	7.21326	-3.80192	0.000224601	0.0165997	0.44726	---
227600_at	1.42261	5.52676	3.80184	0.000224669	0.0165997	0.446988	MRPS30
201632_at	0.472768	9.44687	3.80066	0.000225627	0.016648	0.4432	EIF2B1
225419_at	0.876939	9.19188	3.79951	0.000226565	0.0166946	0.439506	MPLKIP
227916_x_at	1.25494	7.23351	3.79831	0.000227551	0.0167429	0.435638	EXOSC3
210260_s_at	1.19613	9.67902	3.79796	0.000227832	0.0167429	0.434538	TNFAIP8
228855_at	1.74573	6.8847	3.79674	0.000228842	0.0167785	0.430599	NUDT7
228899_at	1.52191	6.34555	3.79663	0.00022893	0.0167785	0.43026	---
209943_at	0.873588	6.57744	3.79554	0.000229832	0.0168215	0.426759	FBXL4
217293_at	-0.762814	6.34622	-3.79518	0.000230132	0.0168215	0.425595	---
228646_at	-0.51142	5.1205	-3.79409	0.000231041	0.0168654	0.422087	PPP1R1C
225277_at	-0.441882	7.69932	-3.79335	0.000231652	0.0168875	0.419733	SLC39A13
217751_at	0.733384	10.3001	3.79237	0.000232477	0.0169194	0.416569	GSTK1
225036_at	1.43111	9.01305	3.79209	0.00023271	0.0169194	0.415679	TOMM5
202472_at	0.895139	6.92002	3.79114	0.000233508	0.0169549	0.412629	MPI
232103_at	1.11623	5.9477	3.78974	0.000234691	0.0170182	0.40813	BPNT1
235329_at	-0.364721	5.55424	-3.78763	0.000236482	0.0171254	0.401363	NOXO1
232034_at	1.60306	6.96477	3.78707	0.000236961	0.0171331	0.399562	LINC00537
206118_at	-1.58202	7.34485	-3.78677	0.000237215	0.0171331	0.398607	STAT4
213437_at	-1.33218	7.22255	-3.78566	0.000238167	0.0171791	0.395045	RUFY3
1556595_at	-1.22307	6.77839	-3.78425	0.000239375	0.0172376	0.39054	---
229751_s_at	0.932349	5.62392	3.78398	0.000239608	0.0172376	0.389673	PUS7L
200703_at	1.38251	10.6799	3.7832	0.00024028	0.0172437	0.38718	DYNLL1
210349_at	-0.803639	4.78561	-3.78315	0.000240324	0.0172437	0.387018	CAMK4
219071_x_at	0.626801	7.882	3.7805	0.000242626	0.0173861	0.378533	HGH1
217917_s_at	0.563321	10.2367	3.77954	0.00024347	0.0174086	0.375442	DYNLRB1
221514_at	0.719942	8.12483	3.77912	0.000243831	0.0174086	0.374123	UTP14A
227158_at	0.929526	7.74072	3.77905	0.000243895	0.0174086	0.373889	DTD2
205687_at	0.836379	6.88056	3.77846	0.000244415	0.0174179	0.371995	UBFD1
217348_x_at	-0.462624	6.63299	-3.77818	0.000244663	0.0174179	0.371093	ARHGEF15
226731_at	-1.83398	5.24042	-3.77704	0.000245667	0.0174666	0.367448	ITGA1
209740_s_at	0.857635	4.92171	3.7756	0.000246941	0.0175344	0.362842	PNPLA4
211289_x_at	-0.654061	7.62518	-3.77483	0.000247622	0.0175516	0.360392	CDK11A /// CDK11B
208817_at	0.884545	8.95836	3.77459	0.000247838	0.0175516	0.359616	COMT
243827_at	-1.33396	8.26603	-3.77424	0.000248146	0.0175516	0.35851	---
228355_s_at	0.797033	7.82065	3.77225	0.000249927	0.0176455	0.352147	NDUFAF2
201066_at	0.731028	9.47976	3.77194	0.000250205	0.0176455	0.351159	CYC1
209852_x_at	0.61882	8.78797	3.77168	0.000250442	0.0176455	0.350316	PSME3
233208_x_at	1.01239	6.39761	3.77068	0.000251337	0.0176858	0.34714	CPSF2
236829_at	-1.01761	7.43127	-3.76907	0.000252796	0.0177656	0.341989	---
214130_s_at	1.27915	4.4105	3.76854	0.000253278	0.0177766	0.340295	PDE4DIP
224452_s_at	1.04742	8.46567	3.76699	0.000254695	0.0178531	0.335333	FAM220A
205255_x_at	-1.20546	9.93096	-3.76581	0.000255777	0.017906	0.331562	TCF7
228817_at	-0.919391	6.70668	-3.76518	0.00025635	0.0179232	0.329569	ALG9
209024_s_at	0.925342	8.40406	3.76387	0.000257563	0.017985	0.325371	SYNCRIP
229595_at	0.940403	7.35404	3.76281	0.00025854	0.0180107	0.322	CHCHD4
203996_s_at	-0.543793	7.38548	-3.76276	0.00025859	0.0180107	0.32183	C21orf2
226459_at	1.36828	9.90902	3.76099	0.000260229	0.0180817	0.316209	PIK3AP1
225101_s_at	0.802943	8.39546	3.76093	0.000260286	0.0180817	0.316013	SNX14
213246_at	1.15971	7.73474	3.76049	0.0002607	0.0180817	0.3146	TMEM251
209509_s_at	1.09527	7.56876	3.75965	0.000261482	0.0180817	0.311936	DPAGT1
207781_s_at	-2.73665	4.79105	-3.75965	0.000261488	0.0180817	0.311915	ZNF711
231815_at	-0.733902	7.45688	-3.75924	0.000261873	0.0180817	0.310606	PHF12
201499_s_at	-0.528656	9.90072	-3.75882	0.000262259	0.0180817	0.309296	USP7
244377_at	-1.06031	6.08431	-3.7582	0.000262847	0.0180817	0.307304	SLC1A4
236260_at	-0.80178	5.0427	-3.75804	0.000263	0.0180817	0.306786	LOC105371074
52164_at	0.807074	7.28106	3.75795	0.000263079	0.0180817	0.30652	C11orf24
201696_at	-0.479917	9.96347	-3.75777	0.000263248	0.0180817	0.305948	SRSF4
205934_at	-1.60294	4.29454	-3.75701	0.000263967	0.0180875	0.30352	PLCL1
219547_at	0.756774	8.27582	3.75688	0.000264092	0.0180875	0.3031	COX15
223159_s_at	0.980896	5.49673	3.75635	0.000264597	0.0180875	0.3014	NEK6
204482_at	-1.32539	5.96081	-3.75629	0.000264655	0.0180875	0.301207	CLDN5
1557385_at	0.568015	4.68688	3.75491	0.000265964	0.0181492	0.296817	FAM161A
218511_s_at	0.794448	7.5973	3.75464	0.000266221	0.0181492	0.295956	PNPO
221901_at	-0.667443	5.98156	-3.75289	0.000267893	0.0182268	0.290388	KIAA1644
214166_at	-0.57036	4.98383	-3.75248	0.00026828	0.0182268	0.289104	SDHB
244568_at	-1.12699	3.83628	-3.7524	0.00026836	0.0182268	0.288841	---
212896_at	0.751452	8.79616	3.75178	0.000268962	0.0182441	0.286845	SKIV2L2
240376_s_at	-0.529805	5.48824	-3.75139	0.000269333	0.0182441	0.28562	---
212441_at	-0.680448	8.98547	-3.7506	0.0002701	0.0182441	0.283092	KIAA0232
212063_at	1.34866	11.6211	3.75049	0.000270198	0.0182441	0.282768	CD44
218160_at	1.11905	9.15292	3.7504	0.000270285	0.0182441	0.282484	NDUFA8
225448_at	-0.67821	8.14309	-3.74953	0.000271134	0.0182441	0.279693	NAPG
225024_at	-0.799658	7.30781	-3.74925	0.000271406	0.0182441	0.2788	RPRD1B
237266_at	-0.330508	5.74711	-3.74922	0.000271432	0.0182441	0.278717	KCNIP2-AS1
210250_x_at	0.638139	10.0838	3.74903	0.000271617	0.0182441	0.278109	ADSL
210588_x_at	-0.792363	9.84711	-3.74837	0.000272258	0.0182647	0.276013	HNRNPH3
232211_at	-0.394495	5.95359	-3.74574	0.000274826	0.0183952	0.267665	PPP1R3F
225681_at	-2.513	6.09252	-3.74479	0.000275766	0.0183952	0.264628	CTHRC1
200887_s_at	1.20198	10.2256	3.7447	0.000275856	0.0183952	0.26434	STAT1
224334_s_at	0.668978	7.6156	3.74426	0.000276287	0.0183952	0.262951	MRPL51
227639_at	1.10708	7.71972	3.7439	0.000276645	0.0183952	0.261799	PIGK
212017_at	-0.538207	9.26653	-3.74372	0.00027682	0.0183952	0.261238	FAM168B
214113_s_at	0.9193	9.86392	3.74353	0.000277011	0.0183952	0.260625	RBM8A
225011_at	1.07406	8.77696	3.74328	0.000277261	0.0183952	0.25982	PRKAR2A
201993_x_at	-0.465191	10.8113	-3.74274	0.000277788	0.0183952	0.258132	HNRNPDL
215413_at	-0.314519	5.3252	-3.74264	0.000277895	0.0183952	0.25779	EXOC7
227945_at	0.920493	7.75427	3.74263	0.000277904	0.0183952	0.257761	TBC1D1
223178_s_at	1.1713	6.34178	3.74179	0.000278739	0.0184281	0.255095	NT5DC1
208680_at	1.21938	10.3876	3.741	0.00027952	0.0184431	0.252606	PRDX1
242553_at	-0.464614	5.95027	-3.74088	0.00027964	0.0184431	0.252226	ABCC3
200942_s_at	0.860142	9.76247	3.74039	0.000280135	0.0184535	0.250652	HSBP1
234788_x_at	-0.687812	8.8042	-3.73976	0.000280768	0.0184655	0.248645	---
235847_at	-1.06884	9.67631	-3.73953	0.000280993	0.0184655	0.247932	---
224368_s_at	1.0923	6.57637	3.73766	0.000282877	0.0185135	0.24199	NDRG3
232700_at	-0.468093	7.10268	-3.73747	0.000283068	0.0185135	0.24139	---
228987_at	0.755525	7.18311	3.73731	0.00028323	0.0185135	0.240883	FAM49B
205953_at	-0.741344	6.99578	-3.7371	0.00028344	0.0185135	0.240223	LRIG2
238943_at	-0.516875	6.65336	-3.73682	0.00028373	0.0185135	0.239314	FIBCD1
228627_at	-0.636897	6.63273	-3.73679	0.000283756	0.0185135	0.239233	TLK2
223300_s_at	-0.802007	8.43204	-3.73591	0.00028465	0.0185497	0.236437	CCDC82
219564_at	0.645075	3.10089	3.7337	0.000286899	0.0186741	0.229439	KCNJ16
205661_s_at	0.657416	7.15392	3.73107	0.000289603	0.0188276	0.221101	FLAD1
220591_s_at	1.66827	5.92757	3.72986	0.000290859	0.0188868	0.217254	EFHC2
201244_s_at	-0.488272	9.34581	-3.72952	0.000291209	0.0188871	0.216185	RAF1
1561130_at	-0.927391	7.13885	-3.72863	0.000292132	0.0189138	0.213373	HECTD4
1562270_at	-1.57029	6.16807	-3.72806	0.000292722	0.0189138	0.211578	ARHGEF7
201190_s_at	-0.503209	8.57944	-3.72742	0.000293391	0.0189138	0.209549	PITPNA
212421_at	1.02669	7.79534	3.7274	0.000293414	0.0189138	0.209478	KIAA0930
230545_at	-0.664754	3.62553	-3.72739	0.00029343	0.0189138	0.20943	PARD3-AS1
209143_s_at	0.778492	10.466	3.72713	0.000293696	0.0189138	0.208624	CLNS1A
231784_s_at	1.06306	7.21532	3.72633	0.000294533	0.0189454	0.206096	DCAF13
210502_s_at	0.782308	8.03758	3.72593	0.000294956	0.0189503	0.20482	PPIE
221570_s_at	0.73436	10.107	3.72521	0.000295708	0.0189764	0.202555	METTL5
219299_at	0.911454	7.45355	3.72455	0.000296413	0.0189993	0.200441	TRMT12
204249_s_at	1.46107	10.4538	3.72302	0.000298029	0.0190805	0.195607	LMO2
219248_at	-0.897487	8.56241	-3.72252	0.00029856	0.0190922	0.194025	THUMPD2
218392_x_at	-0.742876	7.39347	-3.72165	0.000299483	0.0191288	0.191281	SFXN1
221079_s_at	0.84761	6.02313	3.71961	0.000301667	0.0192458	0.184826	METTL2A /// METTL2B
218102_at	1.08234	8.86373	3.71826	0.000303119	0.0193159	0.180559	DERA
221751_at	-0.817938	9.23589	-3.71756	0.000303867	0.0193369	0.178367	PANK3
208296_x_at	1.10167	9.39512	3.7173	0.000304156	0.0193369	0.177522	TNFAIP8
65585_at	0.87482	6.21994	3.71492	0.000306733	0.0194514	0.170025	FAM86B1 /// FAM86B2 /// FAM86C1 /// FAM86DP /// FAM86FP /// FAM86KP
209378_s_at	-0.773737	7.11305	-3.71482	0.000306845	0.0194514	0.169703	CCSER2
231396_s_at	0.665545	4.97844	3.71466	0.000307025	0.0194514	0.169182	FAM126A
202380_s_at	-0.860259	9.13365	-3.71293	0.000308911	0.0195358	0.163739	NKTR
229434_at	-0.854532	11.4632	-3.71275	0.000309115	0.0195358	0.163153	---
218920_at	-0.606114	9.24339	-3.71246	0.000309428	0.0195358	0.162253	FAM193B
223819_x_at	0.785817	7.32014	3.71171	0.000310256	0.0195655	0.159878	COMMD5
223478_at	0.738351	6.58764	3.71101	0.000311029	0.0195916	0.157669	TIMM8B
233647_s_at	-1.02568	9.02681	-3.71064	0.000311433	0.0195945	0.156514	CDADC1
210474_s_at	-0.752586	7.01996	-3.70966	0.000312527	0.0196407	0.153399	CDK11A /// CDK11B
219600_s_at	0.896436	7.89638	3.70902	0.000313236	0.0196627	0.151386	TMEM50B
203429_s_at	-0.776379	9.07613	-3.70805	0.000314318	0.0196657	0.148324	SUCO
219960_s_at	0.617929	8.41112	3.70707	0.00031541	0.0196657	0.14524	UCHL5
219953_s_at	0.571615	7.37008	3.70693	0.000315569	0.0196657	0.144795	AKIP1
1558698_at	-0.610191	6.43184	-3.70682	0.000315687	0.0196657	0.14446	ZNF264
236285_at	1.56743	6.51704	3.70639	0.000316167	0.0196657	0.143111	KLHDC7B
235531_at	0.665359	6.2471	3.70634	0.000316232	0.0196657	0.142929	---
205432_at	-0.573237	6.79424	-3.70627	0.0003163	0.0196657	0.142739	OVGP1
233274_at	-0.883984	8.36827	-3.70599	0.000316616	0.0196657	0.14185	---
239133_at	-0.843007	7.61118	-3.70576	0.000316872	0.0196657	0.141132	CTDSPL2
201191_at	-0.51225	7.86986	-3.70574	0.000316898	0.0196657	0.14106	PITPNA
222551_s_at	0.636086	6.69116	3.70517	0.000317545	0.0196657	0.139248	C8orf33
215984_s_at	0.65257	6.45541	3.70512	0.0003176	0.0196657	0.139093	ARFRP1
239946_at	-1.50522	9.01862	-3.70373	0.000319165	0.0197402	0.134728	---
227527_at	-0.625853	9.67465	-3.70285	0.000320165	0.0197797	0.131948	KMT2D
244054_at	-0.857701	5.85263	-3.70172	0.000321449	0.0198366	0.128393	---
213070_at	-0.840013	8.8949	-3.70104	0.000322222	0.0198511	0.126259	PIK3C2A
213565_s_at	-0.463834	4.3113	-3.70088	0.00032241	0.0198511	0.125742	SMAD6
225339_at	-0.733277	7.92879	-3.69986	0.000323574	0.0198835	0.12254	SPAG9
200988_s_at	0.676761	6.51156	3.69956	0.000323918	0.0198835	0.121596	PSME3
203259_s_at	1.21501	8.65871	3.69939	0.000324118	0.0198835	0.12105	HDDC2
1559821_at	-0.312744	4.84203	-3.69905	0.000324501	0.0198835	0.119999	---
216721_at	0.465526	4.56151	3.6985	0.000325136	0.0198835	0.118264	TMEM132A
202114_at	0.493836	9.05415	3.69844	0.000325206	0.0198835	0.118071	SNX2
1564310_a_at	-1.0919	5.41646	-3.69798	0.000325739	0.0198835	0.116619	PARP15
226012_at	-0.596803	8.61821	-3.69789	0.000325846	0.0198835	0.116326	ANKRD11
225020_at	-0.594888	5.58855	-3.69739	0.000326424	0.0198966	0.114751	DAB2IP
212417_at	1.16704	7.00297	3.69661	0.000327319	0.0199232	0.112321	SCAMP1
214484_s_at	0.870907	6.63458	3.69638	0.00032759	0.0199232	0.111585	SIGMAR1
1558230_at	-0.427956	5.48912	-3.69562	0.000328469	0.0199545	0.109206	SF3B2
221738_at	-0.677263	7.08707	-3.69493	0.000329276	0.0199813	0.107027	RALGAPB
226095_s_at	-0.710516	8.0731	-3.69442	0.000329869	0.0199951	0.105428	ATXN1L
215404_x_at	-0.636993	8.43079	-3.69397	0.000330399	0.020005	0.104003	FGFR1
202798_at	-0.689159	9.81054	-3.69328	0.000331207	0.02002	0.101832	SEC24B
228332_s_at	0.548651	11.4589	3.69275	0.000331829	0.02002	0.100167	C11orf31
214681_at	0.762299	6.68457	3.69252	0.000332094	0.02002	0.0994578	GK
200789_at	0.570628	9.43515	3.69251	0.00033211	0.02002	0.0994142	ECH1
230264_s_at	1.2147	10.2564	3.69125	0.000333592	0.0200647	0.0954616	AP1S2
207953_at	-0.809383	7.01	-3.69097	0.000333925	0.0200647	0.0945747	---
213469_at	-1.47665	3.99104	-3.69095	0.000333953	0.0200647	0.094501	PGAP1
236845_at	-0.534358	6.06501	-3.68984	0.000335258	0.0201031	0.091036	TRIM62
226548_at	-1.22328	7.09484	-3.68978	0.000335328	0.0201031	0.0908519	SBK1
226144_at	-0.518346	6.68075	-3.68906	0.000336183	0.0201323	0.0885903	REXO1
213312_at	0.951499	7.0273	3.68829	0.0003371	0.0201651	0.0861723	LINC01590 /// SMIM8
204408_at	0.586895	6.94929	3.68787	0.000337611	0.0201654	0.0848256	APEX2
209177_at	0.878101	8.84727	3.68753	0.000338011	0.0201654	0.0837754	NDUFAF3
226375_at	-0.84193	7.27658	-3.6871	0.000338522	0.0201654	0.0824328	LMTK2
222047_s_at	-0.599986	11.1374	-3.68706	0.000338579	0.0201654	0.0822834	SRRT
222696_at	-0.749027	4.16639	-3.6862	0.000339604	0.0202044	0.0795997	AXIN2
231884_at	-0.535916	6.41109	-3.68371	0.000342609	0.0203491	0.0717786	CNTROB
242786_at	0.843221	5.10951	3.68297	0.000343501	0.0203491	0.0694708	SBF2-AS1
201498_at	-0.600212	9.72958	-3.68274	0.000343776	0.0203491	0.0687586	USP7
204520_x_at	-0.710658	8.5002	-3.68215	0.000344502	0.0203491	0.0668875	BRD1
1564150_a_at	-1.10817	3.95046	-3.68211	0.000344552	0.0203491	0.0667572	LINC01619
243841_at	-0.461572	4.71932	-3.68208	0.000344579	0.0203491	0.0666876	SYNE2
240988_x_at	-0.650335	6.1318	-3.68203	0.000344641	0.0203491	0.0665274	---
204085_s_at	1.12933	5.82595	3.6797	0.000347498	0.0204739	0.0591981	CLN5
202591_s_at	0.690022	10.4255	3.67969	0.000347504	0.0204739	0.0591834	SSBP1
228142_at	0.640185	7.37711	3.67741	0.000350317	0.0205527	0.0520268	UQCR10
207289_at	-0.43226	5.41097	-3.67682	0.000351046	0.0205527	0.0501806	MMP25
1566600_at	-1.17179	3.62307	-3.6768	0.000351065	0.0205527	0.0501337	---
214032_at	-1.32304	8.24738	-3.67662	0.000351288	0.0205527	0.0495703	ZAP70
203972_s_at	1.00679	7.03034	3.67653	0.000351405	0.0205527	0.0492734	PEX3
203978_at	0.709818	8.0883	3.67652	0.000351418	0.0205527	0.0492424	NUBP1
223231_at	0.756298	8.8379	3.67616	0.000351858	0.0205527	0.0481298	TATDN1
1555677_s_at	0.391563	3.57219	3.67599	0.00035207	0.0205527	0.0475947	SMC1A
243404_at	-1.06956	6.93974	-3.67581	0.000352301	0.0205527	0.0470146	---
203577_at	0.90014	6.63413	3.67557	0.0003526	0.0205527	0.0462612	GTF2H4
AFFX-HUMISGF3A/M97935_3_at	1.17515	9.66728	3.67365	0.000354989	0.0206558	0.0402663	STAT1
242915_at	-1.29934	6.26668	-3.6729	0.000355935	0.0206558	0.037905	ZNF682
212122_at	1.15677	5.3259	3.67285	0.000355996	0.0206558	0.0377514	RHOQ
241227_at	-0.546083	4.7409	-3.67279	0.000356068	0.0206558	0.0375739	---
221742_at	-0.590997	8.55	-3.67264	0.000356258	0.0206558	0.0370997	CELF1
215460_x_at	-0.759037	8.37166	-3.67222	0.000356782	0.0206643	0.0357944	BRD1
207180_s_at	0.926547	7.13854	3.67179	0.000357327	0.0206739	0.0344399	HTATIP2
200696_s_at	1.59933	9.40785	3.67043	0.00035904	0.0207103	0.0301965	GSN
217294_s_at	1.23224	11.0534	3.67041	0.000359065	0.0207103	0.0301326	ENO1
202144_s_at	0.658058	10.3938	3.6701	0.000359456	0.0207103	0.0291688	ADSL
219374_s_at	-0.668717	7.44688	-3.66982	0.000359817	0.0207103	0.0282778	ALG9
242236_at	-0.940073	3.49627	-3.66979	0.000359849	0.0207103	0.0281981	---
212232_at	-0.726109	9.47342	-3.66864	0.00036132	0.0207687	0.0245778	FNBP4
243803_at	-0.287079	4.17817	-3.6684	0.000361624	0.0207687	0.0238308	C11orf97
217099_s_at	0.637411	7.55994	3.66721	0.000363134	0.0208327	0.0201331	GEMIN4
241671_x_at	-0.535751	5.71169	-3.66678	0.000363692	0.0208327	0.0187715	CASC15
241505_at	-1.53326	6.59617	-3.66649	0.000364066	0.0208327	0.0178592	---
240821_at	-0.699958	2.97458	-3.66633	0.000364263	0.0208327	0.0173786	---
228420_at	0.617173	7.10715	3.66548	0.000365354	0.0208733	0.0147239	PDCD2
209600_s_at	0.812718	6.66029	3.66511	0.000365833	0.0208788	0.0135607	ACOX1
1561384_a_at	-0.404098	3.98787	-3.66337	0.000368076	0.0209701	0.00813764	LOC284661
225835_at	1.35623	6.39471	3.66328	0.000368199	0.0209701	0.00784078	SLC12A2
227644_at	-0.351719	5.07483	-3.66284	0.000368765	0.0209713	0.00647707	RIMS4
217118_s_at	1.09672	9.19556	3.66263	0.000369043	0.0209713	0.00580862	KIAA0930
203908_at	-1.93525	4.78476	-3.66238	0.000369371	0.0209713	0.00502188	SLC4A4
222731_at	1.75992	9.03982	3.66175	0.000370185	0.0209957	0.00306819	ZDHHC2
204689_at	1.36365	9.34762	3.66115	0.000370964	0.0210181	0.00120113	HHEX
204572_s_at	0.714661	6.1516	3.66081	0.000371407	0.0210214	0.000144396	PIN4
217756_x_at	0.531247	11.6923	3.65982	0.000372708	0.0210639	-0.00295843	SERF2
221689_s_at	0.842913	9.46651	3.6594	0.000373264	0.0210639	-0.00428246	PIGP
229428_at	-0.84549	8.28646	-3.65902	0.000373757	0.0210639	-0.00545406	TIMM23 /// TIMM23B
218420_s_at	-0.781073	7.85119	-3.65887	0.000373949	0.0210639	-0.00590981	PROSER1
228500_at	0.561642	6.10731	3.65877	0.000374084	0.0210639	-0.00623024	THAP8
225823_at	0.66738	8.79235	3.65651	0.000377073	0.0212103	-0.0132893	C19orf70
226041_at	1.69112	5.65121	3.65618	0.000377505	0.0212128	-0.0143053	NAPEPLD
242329_at	-0.630595	5.29066	-3.65569	0.000378161	0.0212279	-0.0158467	CREB5 /// LOC401317
1554113_a_at	-0.611773	5.42775	-3.65455	0.000379683	0.0212681	-0.0194088	SLC4A8
215790_at	-0.740205	3.69976	-3.65452	0.000379715	0.0212681	-0.0194846	AJAP1
231268_at	-0.538726	5.63322	-3.65428	0.000380044	0.0212681	-0.0202528	MYBL1
212121_at	0.749947	7.87948	3.65153	0.000383732	0.0214525	-0.0288203	TCTN3
241871_at	-1.64181	4.82829	-3.65013	0.000385624	0.0214777	-0.0331836	CAMK4
209964_s_at	-0.756466	8.54924	-3.64952	0.000386445	0.0214777	-0.0350699	ATXN7
208818_s_at	0.936252	9.64037	3.64913	0.00038698	0.0214777	-0.0362959	COMT
203985_at	-0.480903	7.97283	-3.64879	0.000387431	0.0214777	-0.0373309	ZNF212
202251_at	-0.590116	8.34878	-3.64874	0.000387503	0.0214777	-0.0374937	PRPF3
218120_s_at	0.626655	7.94082	3.64866	0.000387612	0.0214777	-0.0377438	HMOX2
206944_at	-0.255639	4.76338	-3.64852	0.000387799	0.0214777	-0.0381725	HTR6
203283_s_at	0.7441	5.79846	3.64845	0.000387894	0.0214777	-0.0383881	HS2ST1
212404_s_at	0.545153	5.18597	3.64845	0.0003879	0.0214777	-0.0384034	UBE3B
223580_at	0.673924	6.8038	3.64829	0.000388111	0.0214777	-0.0388848	SPSB2
212228_s_at	0.711395	8.53596	3.64781	0.000388776	0.0214896	-0.0404033	COQ9
211703_s_at	0.840778	7.6514	3.64756	0.000389112	0.0214896	-0.0411701	TM2D1
235085_at	1.7885	7.48145	3.64659	0.000390435	0.0215409	-0.0441805	SGK223
232865_at	-1.12703	8.48248	-3.6435	0.000394691	0.021733	-0.0537963	AFF4
213665_at	-0.825497	5.63375	-3.64327	0.00039501	0.021733	-0.0545141	SOX4
1554062_at	-2.25536	4.75929	-3.6432	0.000395109	0.021733	-0.0547362	XG
214340_at	-0.478911	5.6185	-3.64121	0.000397878	0.0218594	-0.060928	ALOX12P2
211095_at	-0.303448	3.34369	-3.64097	0.000398206	0.0218594	-0.0616603	NF1
241865_at	-0.96035	9.44875	-3.64024	0.000399225	0.0218885	-0.0639259	---
228686_at	0.784956	4.68832	3.64002	0.000399538	0.0218885	-0.0646219	LINC01184
201331_s_at	0.620876	9.75026	3.63892	0.000401074	0.0219507	-0.0680246	STAT6
234923_at	-1.01402	7.16786	-3.63748	0.000403108	0.0220283	-0.0725085	RALGAPA1
201231_s_at	0.635893	12.0917	3.63735	0.000403298	0.0220283	-0.0729266	ENO1
201726_at	0.804695	10.241	3.63678	0.000404095	0.0220443	-0.074677	ELAVL1
230516_at	-0.999124	5.73483	-3.63657	0.000404398	0.0220443	-0.0753416	MALSU1
224779_s_at	0.759609	10.442	3.63546	0.000405964	0.0220971	-0.0787706	FAM96A
220403_s_at	-0.422347	4.6868	-3.63532	0.000406174	0.0220971	-0.0792277	TP53AIP1
201848_s_at	1.44461	6.10488	3.63472	0.000407018	0.0221017	-0.0810686	BNIP3
1558412_at	-0.520986	5.19162	-3.63437	0.000407527	0.0221017	-0.0821776	LOC113230
209570_s_at	-1.23417	5.95686	-3.63414	0.000407846	0.0221017	-0.0828707	NSG1
218195_at	0.984445	7.46168	3.63412	0.000407875	0.0221017	-0.0829339	ARMT1
201284_s_at	0.732778	8.51073	3.63349	0.000408778	0.0221286	-0.0848944	APEH
1554479_a_at	1.51694	8.69047	3.63271	0.00040989	0.0221526	-0.0873038	CARD8
221023_s_at	-0.341909	4.79385	-3.63262	0.00041003	0.0221526	-0.0876062	KCNH6
1555874_x_at	0.856733	7.05753	3.63017	0.000413551	0.0223207	-0.0951866	GLIDR
226024_at	0.672355	8.7127	3.62988	0.000413974	0.0223215	-0.0960933	COMMD1
205728_at	-1.98887	4.70576	-3.62914	0.000415047	0.0223573	-0.0983876	TENM1
202100_at	0.857918	9.16045	3.6282	0.000416408	0.0223875	-0.10129	RALB
215557_at	-0.409339	5.32002	-3.62789	0.000416863	0.0223875	-0.102258	---
209539_at	0.899131	10.6989	3.62774	0.000417083	0.0223875	-0.102727	ARHGEF6
224575_at	0.512263	10.6911	3.62763	0.000417245	0.0223875	-0.10307	BRK1
219291_at	0.848697	7.07345	3.62658	0.000418771	0.0224458	-0.106306	DTWD1
205437_at	-0.73983	7.96217	-3.62632	0.000419152	0.0224458	-0.107114	ZNF211
1562368_at	-0.679431	5.10434	-3.62501	0.000421084	0.0225272	-0.111189	CARD11
221044_s_at	0.962837	6.89616	3.62446	0.000421886	0.0225349	-0.112877	TRIM34 /// TRIM6-TRIM34
214380_at	-0.352984	5.80825	-3.62435	0.000422053	0.0225349	-0.113228	PRPF31
235071_at	1.1706	7.79598	3.62367	0.000423054	0.022564	-0.115327	WDR92
203105_s_at	0.526283	8.05418	3.62324	0.000423694	0.022564	-0.116667	DNM1L
221434_s_at	0.773136	9.48846	3.62262	0.000424614	0.022564	-0.118589	SLIRP
206533_at	-1.05569	4.11096	-3.62226	0.000425148	0.022564	-0.119703	CHRNA5
209849_s_at	1.30047	7.52527	3.62212	0.000425358	0.022564	-0.120141	RAD51C
221527_s_at	-1.03409	4.80508	-3.62211	0.000425365	0.022564	-0.120156	PARD3
221743_at	-0.594905	11.0504	-3.62203	0.000425487	0.022564	-0.120409	CELF1
208907_s_at	0.642559	7.90177	3.62102	0.000426996	0.0225888	-0.123547	MRPS18B
210149_s_at	0.688142	11.3777	3.621	0.000427024	0.0225888	-0.123605	ATP5H
208094_s_at	-0.421784	7.83766	-3.62088	0.000427193	0.0225888	-0.123957	CCDC130
209933_s_at	1.45813	9.26081	3.62012	0.000428331	0.0226246	-0.126315	CD300A
238082_at	-0.823292	7.59609	-3.61988	0.000428698	0.0226246	-0.127073	---
220305_at	0.735533	7.92856	3.61902	0.000429978	0.0226702	-0.129715	MAVS
202429_s_at	1.45796	9.07766	3.61868	0.000430487	0.0226752	-0.130765	PPP3CA
202145_at	1.21494	8.50168	3.61705	0.000432948	0.0227663	-0.135817	LY6E
217854_s_at	0.693811	9.54065	3.61698	0.00043305	0.0227663	-0.136024	POLR2E
204808_s_at	0.85555	8.03502	3.61629	0.000434098	0.0227962	-0.138168	TMEM5
200837_at	0.572938	9.94846	3.61579	0.00043485	0.0227962	-0.139702	BCAP31
203415_at	0.632535	9.20676	3.61578	0.000434869	0.0227962	-0.13974	PDCD6
239101_at	-0.811198	7.13444	-3.6141	0.000437425	0.0228916	-0.144933	ITCH
212189_s_at	0.574612	8.03826	3.61403	0.000437525	0.0228916	-0.145137	COG4
209826_at	-0.796343	7.46683	-3.61322	0.000438768	0.0229346	-0.14765	EGFL8 /// PPT2 /// PPT2-EGFL8
228219_s_at	-0.526271	6.50657	-3.6129	0.00043926	0.0229384	-0.148643	UPB1
219122_s_at	0.828885	7.1765	3.61256	0.000439774	0.0229434	-0.149679	THG1L
235741_at	-0.392595	6.37223	-3.61217	0.000440376	0.0229529	-0.150892	PPIA
200728_at	0.694145	11.2167	3.61177	0.000440985	0.0229627	-0.152117	ACTR2
243280_at	-1.02454	8.21724	-3.61054	0.000442883	0.0230396	-0.155922	---
238621_at	-0.412109	4.70346	-3.60928	0.000444828	0.0231052	-0.159805	FMN1
223490_s_at	1.26654	6.18859	3.60918	0.00044499	0.0231052	-0.160127	EXOSC3
226767_s_at	0.826163	5.54662	3.60881	0.000445571	0.0231135	-0.161283	FAHD1
205084_at	1.11009	6.13484	3.60837	0.00044625	0.0231268	-0.162633	BCAP29
209397_at	0.568193	10.1257	3.60787	0.000447021	0.0231448	-0.164163	ME2
227737_at	0.682634	6.32037	3.60751	0.000447582	0.0231519	-0.165273	SRPRB
204824_at	0.922684	7.4043	3.60657	0.00044906	0.0232064	-0.168193	ENDOG
229234_at	-0.854511	4.04652	-3.60541	0.000450868	0.0232592	-0.171755	ZC3H12B
243024_at	0.579519	6.60384	3.60537	0.000450934	0.0232592	-0.171883	ZNF394
226758_at	-0.549954	9.26498	-3.60426	0.000452683	0.023297	-0.175314	LUC7L2
210031_at	-1.32497	7.99017	-3.60424	0.000452715	0.023297	-0.175375	CD247
239804_at	-0.945933	8.45287	-3.60409	0.000452943	0.023297	-0.175822	---
200627_at	0.431079	12.0986	3.60371	0.000453542	0.0233058	-0.176992	PTGES3
218386_x_at	-0.700823	9.41024	-3.60321	0.000454332	0.0233245	-0.178534	USP16
201805_at	0.47309	8.53057	3.60191	0.00045639	0.0233915	-0.182538	PRKAG1
215200_x_at	-0.501926	7.88581	-3.60184	0.000456511	0.0233915	-0.182772	---
218967_s_at	1.26708	7.66264	3.60158	0.00045692	0.0233915	-0.183567	PTER
210648_x_at	0.594797	11.742	3.60099	0.000457859	0.0234176	-0.185384	SNX3
222418_s_at	0.754578	7.93521	3.60041	0.000458781	0.0234429	-0.187167	TMEM43
202261_at	0.835283	8.11364	3.59947	0.000460279	0.023485	-0.190054	VPS72
202208_s_at	-1.32843	8.32099	-3.5992	0.000460721	0.023485	-0.190905	ARL4C
209300_s_at	-0.858447	8.69466	-3.59905	0.000460963	0.023485	-0.191369	NECAP1
233748_x_at	0.7357	6.54354	3.59882	0.000461324	0.023485	-0.192064	PRKAG2
222387_s_at	1.2608	7.37266	3.59824	0.000462264	0.0235109	-0.193865	VPS35
223555_at	-0.60139	8.31298	-3.59745	0.000463526	0.0235251	-0.196282	GON4L
203008_x_at	0.883739	8.56643	3.5973	0.000463772	0.0235251	-0.196751	TXNDC9
228287_at	-0.874601	7.59858	-3.59726	0.000463834	0.0235251	-0.196869	ING5
223117_s_at	-0.804722	8.4152	-3.59595	0.000465956	0.0236109	-0.200912	USP47
213202_at	-0.546403	7.04026	-3.59483	0.000467765	0.0236567	-0.204344	SETD1A
231831_at	-0.547318	7.50954	-3.59467	0.00046802	0.0236567	-0.204827	COX19
207428_x_at	-0.554917	8.26394	-3.59434	0.000468567	0.0236567	-0.205861	CDK11B
223114_at	0.840787	8.389	3.59432	0.000468591	0.0236567	-0.205907	COQ5
222251_s_at	-0.659008	7.7171	-3.59153	0.00047316	0.0238653	-0.2145	GMEB2
232540_x_at	-0.549009	6.98729	-3.59075	0.000474436	0.0239076	-0.216886	---
206015_s_at	-0.521822	10.2283	-3.58916	0.000477061	0.0240001	-0.221772	FOXJ3
241724_x_at	-0.691873	8.15937	-3.58911	0.000477148	0.0240001	-0.221934	---
236931_at	-0.967955	8.40997	-3.58872	0.000477787	0.0240101	-0.223118	---
225481_at	-1.77277	4.43486	-3.58843	0.000478282	0.0240129	-0.224036	FRMD6
215933_s_at	1.53082	9.7244	3.58804	0.000478929	0.0240234	-0.225233	HHEX
212293_at	-0.655211	10.421	-3.58762	0.000479616	0.02403	-0.226502	HIPK1
235457_at	1.59142	6.44078	3.58743	0.000479941	0.02403	-0.227101	MAML2
236974_at	-0.906561	7.97454	-3.58537	0.000483383	0.0241802	-0.233428	---
204430_s_at	2.22347	8.04521	3.58438	0.000485036	0.0242321	-0.236452	SLC2A5
204791_at	-0.641367	8.76684	-3.58422	0.000485306	0.0242321	-0.236944	NR2C1
1553626_a_at	0.563663	3.83606	3.58348	0.000486556	0.0242723	-0.239221	EFCAB13
238042_at	-1.05428	8.48095	-3.58277	0.000487756	0.02431	-0.241402	---
222999_s_at	-0.828013	10.3905	-3.58161	0.000489712	0.0243634	-0.244946	CCNL2
238175_at	-1.74446	3.71908	-3.58161	0.000489719	0.0243634	-0.244959	---
241866_at	0.710754	5.03455	3.58134	0.000490176	0.024364	-0.245784	SLC16A7
208725_at	0.506537	6.64692	3.58064	0.00049136	0.0244006	-0.247921	EIF2S2
1564684_at	0.304811	4.05247	3.57982	0.000492773	0.0244375	-0.250464	BTN2A2
227613_at	-1.15483	7.4983	-3.57935	0.000493571	0.0244375	-0.251895	ZNF331
201503_at	1.16038	9.23011	3.57925	0.000493737	0.0244375	-0.252193	G3BP1
224134_at	-0.432216	5.62006	-3.57916	0.00049389	0.0244375	-0.252468	MGC10814
233161_at	-0.813031	7.40454	-3.57883	0.000494465	0.024441	-0.253498	---
242467_at	-1.18674	9.25501	-3.5786	0.000494855	0.024441	-0.254195	---
214656_x_at	-0.635438	8.1225	-3.57809	0.000495734	0.0244533	-0.255766	MYO1C
222034_at	-0.871231	8.27663	-3.57776	0.000496287	0.0244533	-0.256753	GNB2L1
218556_at	0.886056	8.07708	3.57755	0.000496654	0.0244533	-0.257407	ORMDL2
227114_at	0.482906	7.44527	3.57689	0.000497782	0.0244533	-0.259415	RNF214
36566_at	0.766943	7.07658	3.57628	0.000498835	0.0244533	-0.261286	CTNS
221634_at	0.930334	7.07694	3.57624	0.000498917	0.0244533	-0.261432	CENPBD1P1 /// LOC105373318 /// RPL23AP7 /// RPL23AP79
241520_x_at	-0.452021	6.5399	-3.57623	0.000498934	0.0244533	-0.261463	---
205217_at	0.811645	6.65636	3.57606	0.000499227	0.0244533	-0.261982	TIMM8A
217598_at	1.01361	4.84601	3.57599	0.000499348	0.0244533	-0.262196	CINP
242794_at	1.15585	7.96096	3.57586	0.000499576	0.0244533	-0.262601	MAML3
205254_x_at	-1.09012	5.94474	-3.57542	0.000500336	0.0244686	-0.263946	TCF7
221589_s_at	1.30585	7.67336	3.57477	0.000501453	0.024494	-0.265921	ALDH6A1
219827_at	-0.387066	6.31987	-3.57437	0.000502153	0.024494	-0.267155	UCP3
235553_at	-0.798803	6.70904	-3.57396	0.000502861	0.024494	-0.268403	GAPVD1
200845_s_at	0.604239	10.5079	3.5737	0.000503324	0.024494	-0.269216	PRDX6
228362_s_at	0.956766	4.73336	3.57355	0.000503581	0.024494	-0.269669	FAM26F
235785_at	0.679367	5.71632	3.57334	0.000503939	0.024494	-0.270298	---
202636_at	-0.750834	8.43886	-3.57307	0.000504422	0.024494	-0.271146	RNF103
200719_at	-1.02565	8.84005	-3.57285	0.000504798	0.024494	-0.271804	SKP1
58308_at	-0.476682	6.96808	-3.57258	0.000505273	0.024494	-0.272637	TRIM62
223404_s_at	1.16321	6.26625	3.57254	0.000505335	0.024494	-0.272747	TRMT1L
235383_at	-1.38575	7.46251	-3.57193	0.000506401	0.0245239	-0.274611	MYO7B
222613_at	1.13916	6.74079	3.57113	0.000507804	0.0245701	-0.27706	C12orf4
200894_s_at	1.05401	7.12768	3.57038	0.000509134	0.0245973	-0.279375	FKBP4
232869_at	-0.719515	5.6891	-3.57013	0.000509566	0.0245973	-0.280126	SRGAP3
220221_at	-0.947133	7.01735	-3.57005	0.000509717	0.0245973	-0.280389	VPS13D
237450_at	-0.345587	4.66213	-3.56972	0.000510285	0.024603	-0.281374	LOC389332
237440_at	-0.976753	6.39913	-3.5691	0.000511391	0.0246346	-0.28329	---
227160_s_at	-0.927445	7.80879	-3.56826	0.00051287	0.0246531	-0.285846	NDUFAF5
244865_at	-0.515296	6.11143	-3.56804	0.000513271	0.0246531	-0.286537	HAX1
229190_at	1.01781	5.26399	3.56768	0.000513906	0.0246531	-0.287632	LOC105374366
242363_at	1.05776	6.95267	3.56765	0.000513953	0.0246531	-0.287713	DYNC1I2
223009_at	0.754716	10.5575	3.56743	0.000514348	0.0246531	-0.288392	LAMTOR1
219003_s_at	1.05597	5.78373	3.56735	0.000514481	0.0246531	-0.288621	MANEA
60471_at	0.746348	9.18403	3.56679	0.000515486	0.0246634	-0.290348	RIN3
209567_at	0.694545	8.35637	3.56673	0.000515598	0.0246634	-0.29054	RRS1
1561362_at	-0.899369	3.20027	-3.5629	0.00052245	0.0249694	-0.302223	---
203943_at	-0.623041	7.66136	-3.56194	0.000524182	0.0250104	-0.305152	KIF3B
200683_s_at	0.776576	8.9999	3.56192	0.000524223	0.0250104	-0.305221	UBE2L3
233177_s_at	1.18584	7.87751	3.56145	0.000525071	0.0250265	-0.306651	PNKD
222691_at	1.56065	7.64122	3.56123	0.000525477	0.0250265	-0.307334	SLC35B3
201210_at	-0.711673	11.762	-3.56067	0.000526495	0.0250532	-0.309048	DDX3X
204279_at	1.07491	9.55964	3.55985	0.00052798	0.025102	-0.31154	PSMB9
201301_s_at	1.18325	8.98524	3.55932	0.000528947	0.0251261	-0.313159	ANXA4
227947_at	1.52669	7.39062	3.55856	0.000530332	0.0251655	-0.315472	PHACTR2
205425_at	1.31967	5.74233	3.55836	0.000530696	0.0251655	-0.31608	HIP1
227967_at	-0.672247	7.16615	-3.55729	0.000532674	0.0251958	-0.319371	TUBGCP5
242506_at	-0.89661	8.23815	-3.55727	0.00053271	0.0251958	-0.31943	---
211758_x_at	0.84584	8.92814	3.55702	0.000533172	0.0251958	-0.320197	TXNDC9
237703_at	-0.860522	7.2752	-3.55685	0.000533478	0.0251958	-0.320705	---
225625_at	0.683713	6.76789	3.55676	0.00053364	0.0251958	-0.320975	ALKBH2
217364_x_at	0.535343	5.44716	3.55574	0.000535525	0.0252422	-0.324094	---
226419_s_at	-0.988781	9.07394	-3.55573	0.000535545	0.0252422	-0.324127	SRSF1
231056_at	0.529639	6.55674	3.55472	0.000537409	0.0253082	-0.3272	---
242482_at	-1.09623	5.74787	-3.55418	0.000538399	0.025333	-0.328829	PRKAR1A
238637_at	0.458039	5.92472	3.55385	0.000539029	0.0253408	-0.329863	NUP37
202783_at	0.747223	8.74211	3.55324	0.000540161	0.0253581	-0.331719	NNT
230925_at	0.909048	10.6432	3.55315	0.000540323	0.0253581	-0.331985	APBB1IP
217918_at	0.602139	9.77795	3.55253	0.000541474	0.0253812	-0.333866	DYNLRB1
1570588_at	-0.958866	6.31164	-3.5523	0.000541904	0.0253812	-0.334569	MPRIP-AS1
202811_at	0.810789	8.01765	3.55214	0.000542207	0.0253812	-0.335064	STAMBP
203396_at	0.521743	10.8673	3.55144	0.000543523	0.025421	-0.337207	PSMA4
201500_s_at	0.692444	9.79251	3.55083	0.000544653	0.025452	-0.339044	PPP1R11
202396_at	-0.683377	10.3445	-3.54997	0.000546283	0.0255064	-0.341687	TCERG1
218190_s_at	0.607853	11.1112	3.54908	0.000547943	0.0255543	-0.344372	UQCR10
225486_at	-0.71469	8.14369	-3.54893	0.000548242	0.0255543	-0.344854	ARID2
216859_x_at	-0.626256	6.82466	-3.54699	0.000551901	0.0257029	-0.350737	---
209889_at	-0.961324	8.33299	-3.54658	0.000552689	0.0257177	-0.351999	SEC31B
212523_s_at	0.970021	6.39984	3.54607	0.000553665	0.0257284	-0.353559	SPIDR
202496_at	-0.439862	7.86447	-3.54596	0.00055386	0.0257284	-0.353871	EDC4
202361_at	-0.481157	8.79287	-3.54537	0.000554995	0.0257443	-0.355682	SEC24C
212115_at	0.971204	8.53127	3.54503	0.000555638	0.0257443	-0.356706	HN1L
217106_x_at	0.674377	9.41497	3.54493	0.000555833	0.0257443	-0.357016	DIMT1
217798_at	-0.549012	9.52848	-3.5448	0.000556087	0.0257443	-0.357421	CNOT2
223060_at	1.27502	8.62938	3.5444	0.000556853	0.0257545	-0.358638	C14orf119
202453_s_at	0.969641	6.9035	3.54419	0.000557249	0.0257545	-0.359266	GTF2H1
227025_at	1.03353	6.52755	3.54266	0.000560193	0.025849	-0.363927	PPHLN1
1553704_x_at	-0.69227	8.8933	-3.54263	0.00056024	0.025849	-0.364	ZNF791
220698_at	-0.35332	5.48104	-3.54221	0.000561047	0.0258644	-0.365273	LOC79160
223625_at	0.466539	6.38074	3.54096	0.000563465	0.0259522	-0.369076	FAM126A
201214_s_at	0.686913	8.81199	3.54074	0.000563899	0.0259522	-0.369757	PPP1R7
220741_s_at	0.840283	9.19583	3.53907	0.000567149	0.0260798	-0.37484	PPA2
1555843_at	-0.942172	7.85995	-3.53874	0.000567783	0.026087	-0.375827	HNRNPM
234649_at	-1.32283	6.76894	-3.53815	0.000568938	0.0261181	-0.377624	---
40446_at	-0.656944	9.62812	-3.53773	0.000569761	0.026134	-0.378902	PHF1
213856_at	-1.17358	6.57695	-3.53748	0.000570242	0.0261341	-0.379648	CD47
232612_s_at	-0.652552	7.08994	-3.53541	0.000574313	0.0262986	-0.385937	ATG16L1
203842_s_at	-0.530811	6.73382	-3.53487	0.000575377	0.0263253	-0.387574	MAPRE3
233596_at	-0.877369	6.78733	-3.53405	0.000577005	0.0263777	-0.390072	---
224448_s_at	1.00907	8.68779	3.53295	0.000579197	0.0264558	-0.393424	UQCC2
237330_at	-1.36601	9.145	-3.53093	0.000583227	0.0266176	-0.399554	---
232402_at	-0.398121	5.54309	-3.53001	0.000585056	0.0266612	-0.402322	---
201268_at	0.613004	11.5258	3.52984	0.000585398	0.0266612	-0.402839	NME1-NME2 /// NME2
211587_x_at	-0.676881	6.23291	-3.52972	0.000585645	0.0266612	-0.403211	CHRNA3
211609_x_at	0.550451	10.3524	3.52924	0.000586606	0.0266828	-0.404662	PSMD4
209760_at	-1.09654	8.81803	-3.52891	0.000587273	0.0266909	-0.405665	KIAA0922
242311_x_at	-0.574558	6.9452	-3.52793	0.000589252	0.0267567	-0.408639	---
1560937_at	-0.370839	3.9278	-3.52771	0.0005897	0.0267567	-0.409311	RSU1
237607_at	-0.424524	6.37245	-3.52634	0.000592469	0.0268026	-0.413452	---
202706_s_at	1.20572	6.93996	3.52628	0.0005926	0.0268026	-0.413647	UMPS
1553703_at	-0.654664	9.11032	-3.52604	0.000593082	0.0268026	-0.414366	ZNF791
232248_at	-0.457148	6.80161	-3.52602	0.000593111	0.0268026	-0.414409	LOC100652768
218435_at	1.52056	8.65203	3.52591	0.000593333	0.0268026	-0.414741	DNAJC15
242369_x_at	-0.775969	8.3542	-3.52576	0.000593652	0.0268026	-0.415215	---
229054_at	-0.946956	7.07313	-3.52493	0.000595331	0.0268562	-0.417711	---
229626_at	-0.254472	4.75107	-3.52454	0.000596135	0.0268703	-0.418904	CCDC184
228136_s_at	-0.403365	6.39164	-3.52421	0.000596818	0.0268789	-0.419917	FAAP100
213189_at	1.24284	7.32455	3.52384	0.000597561	0.0268903	-0.421016	MINA
225014_at	1.24351	8.03473	3.5229	0.000599496	0.0269551	-0.423874	SMIM20
1563902_at	-0.643536	5.60068	-3.52238	0.000600562	0.0269707	-0.425444	---
208608_s_at	0.900211	5.35343	3.52225	0.000600828	0.0269707	-0.425836	SNTB1
234963_s_at	-0.385997	5.9893	-3.52179	0.000601777	0.0269911	-0.42723	FA2H
219539_at	0.945285	7.04074	3.52069	0.000604039	0.0270574	-0.430546	GEMIN6
226958_s_at	0.741249	7.25718	3.52047	0.000604511	0.0270574	-0.431236	MED11
217804_s_at	-0.505012	9.50853	-3.52036	0.00060474	0.0270574	-0.431571	ILF3
225849_s_at	0.710732	9.70483	3.51993	0.000605625	0.0270661	-0.432863	SFT2D1
206862_at	-0.991031	5.32896	-3.51929	0.000606958	0.0270661	-0.434806	ZNF254
215273_s_at	0.61672	8.50727	3.51923	0.000607067	0.0270661	-0.434964	TADA3
219185_at	0.83261	7.28939	3.51896	0.000607625	0.0270661	-0.435777	SIRT5
220696_at	-0.604818	4.54915	-3.51889	0.000607773	0.0270661	-0.435991	---
238376_at	1.2771	4.64114	3.51853	0.000608527	0.0270661	-0.437088	LOC100505564
209911_x_at	1.07749	9.22706	3.51837	0.000608855	0.0270661	-0.437563	HIST1H2BD
1552978_a_at	1.08973	6.274	3.51836	0.000608895	0.0270661	-0.437621	SCAMP1
235010_at	0.906317	7.39032	3.51679	0.000612157	0.0271803	-0.442343	ZBED5-AS1
236362_at	-0.420803	5.13715	-3.51665	0.000612458	0.0271803	-0.442777	---
212557_at	-0.751242	8.46706	-3.51624	0.000613323	0.0271966	-0.444025	ZNF451
233963_at	-0.597715	4.87777	-3.51551	0.000614856	0.0272425	-0.446231	H2BFXP /// LOC100101478
1557164_a_at	-0.826421	6.63051	-3.51514	0.000615629	0.0272547	-0.447341	---
232123_at	-0.341752	3.70343	-3.51369	0.000618694	0.0273682	-0.451729	MIR4697HG
216970_at	-0.279732	3.85573	-3.51302	0.000620104	0.0274084	-0.45374	---
235293_at	-0.41097	6.19738	-3.51212	0.000622022	0.0274654	-0.456468	---
202428_x_at	0.752914	11.3758	3.51179	0.000622727	0.0274654	-0.457469	DBI
32042_at	0.732578	6.02504	3.5113	0.000623762	0.0274654	-0.458937	ENOX2
201494_at	1.09259	8.74673	3.51113	0.000624135	0.0274654	-0.459464	PRCP
243819_at	-1.73498	8.3493	-3.51088	0.000624667	0.0274654	-0.460218	---
236908_at	-1.11712	6.12627	-3.51086	0.000624706	0.0274654	-0.460273	---
209096_at	0.86243	9.02602	3.51072	0.000624998	0.0274654	-0.460685	UBE2V2
204405_x_at	0.666519	9.47784	3.51039	0.000625706	0.0274654	-0.461686	DIMT1
1556242_a_at	0.692925	7.19347	3.51029	0.000625914	0.0274654	-0.461979	LOC100310756
226543_at	0.825316	6.80738	3.5091	0.000628466	0.0275258	-0.465574	BLOC1S5 /// EEF1E1-BLOC1S5
216602_s_at	1.17904	8.17817	3.50905	0.00062857	0.0275258	-0.46572	FARSA
201463_s_at	0.690332	12.1324	3.50882	0.000629074	0.0275258	-0.466429	TALDO1
239709_at	-0.834485	7.36694	-3.50871	0.000629305	0.0275258	-0.466753	---
242290_at	-0.968597	7.83133	-3.50808	0.00063067	0.0275634	-0.468667	TACC1
227559_at	1.1981	5.3638	3.50744	0.000632039	0.027587	-0.470583	NDUFAF4
238601_at	0.94387	7.60622	3.50736	0.000632217	0.027587	-0.470831	PHKB
216260_at	-1.10379	5.55864	-3.50605	0.000635042	0.0276678	-0.47477	DICER1
223273_at	1.03793	7.38299	3.50603	0.000635082	0.0276678	-0.474825	C14orf142
206082_at	1.51533	6.30775	3.50558	0.000636075	0.027689	-0.476205	HCP5
218981_at	0.999839	6.62481	3.50474	0.0006379	0.0277464	-0.478737	SDHAF3
212432_at	0.72626	8.21794	3.50434	0.000638763	0.0277618	-0.47993	GRPEL1
238794_at	1.0641	6.44127	3.50408	0.000639324	0.0277626	-0.480707	SFR1
203884_s_at	-0.751885	8.37308	-3.50387	0.000639797	0.0277626	-0.481359	RAB11FIP2
212954_at	0.564783	7.34944	3.50246	0.000642882	0.0278238	-0.485608	DYRK4
218472_s_at	-1.37598	7.55547	-3.50177	0.00064439	0.0278238	-0.487677	PELO
226126_at	1.19568	8.57019	3.50174	0.000644458	0.0278238	-0.487771	TBCK
200054_at	0.628697	8.47789	3.50163	0.000644699	0.0278238	-0.4881	ZPR1
230413_s_at	1.13899	7.30583	3.50139	0.000645216	0.0278238	-0.488809	---
229246_at	-0.807801	7.17419	-3.50135	0.000645325	0.0278238	-0.488958	SRSF1
1558527_at	0.588102	5.16577	3.50127	0.000645495	0.0278238	-0.489191	PAXIP1-AS2
224414_s_at	1.37881	7.49723	3.50107	0.000645936	0.0278238	-0.489794	CARD6
224247_s_at	0.796786	7.39141	3.50096	0.000646184	0.0278238	-0.490133	MRPS10
240546_at	-1.24034	5.18062	-3.5009	0.000646296	0.0278238	-0.490285	LINC01120
202342_s_at	-0.840356	3.9832	-3.50019	0.000647862	0.0278693	-0.492424	TRIM2
235733_at	-1.23171	5.20407	-3.49947	0.000649455	0.0279158	-0.494592	GXYLT2
212205_at	-0.585664	10.791	-3.49912	0.000650248	0.027928	-0.49567	H2AFV
214786_at	1.15489	5.50353	3.49846	0.000651697	0.0279517	-0.497636	MAP3K1
243834_at	-0.79684	8.45139	-3.49841	0.000651823	0.0279517	-0.497807	TNRC6A
239200_at	-1.2248	4.41394	-3.49795	0.00065283	0.0279729	-0.49917	---
215439_x_at	-0.392695	6.65591	-3.49749	0.000653864	0.0279922	-0.500568	---
218213_s_at	0.60239	10.9019	3.49729	0.000654304	0.0279922	-0.501161	TMEM258
241990_at	-0.412602	5.04436	-3.49645	0.000656182	0.0280197	-0.503694	RHOV
223811_s_at	-0.596526	6.85948	-3.4964	0.000656301	0.0280197	-0.503853	GET4 /// SUN1
208703_s_at	1.36627	8.77903	3.49632	0.000656483	0.0280197	-0.504098	APLP2
201542_at	-0.638397	9.65712	-3.4958	0.000657649	0.0280416	-0.505665	SAR1A
225106_s_at	0.890873	7.43089	3.49558	0.00065813	0.0280416	-0.50631	OGFOD1
240077_at	-0.41704	4.72593	-3.4954	0.000658536	0.0280416	-0.506855	---
228792_at	-1.12614	3.55669	-3.49462	0.00066028	0.0280641	-0.509191	MYEF2
200991_s_at	0.539684	9.55273	3.49432	0.000660968	0.0280641	-0.51011	SNX17
230298_at	1.2215	7.25371	3.49425	0.000661113	0.0280641	-0.510304	MBLAC2
211065_x_at	0.516431	8.29483	3.49425	0.000661117	0.0280641	-0.510309	PFKL
233403_x_at	-0.371175	5.7698	-3.49379	0.000662154	0.0280863	-0.511693	TM6SF2
1557814_a_at	-1.28685	10.2943	-3.4933	0.000663253	0.0280997	-0.513157	---
202851_at	-0.525207	6.53267	-3.4932	0.000663497	0.0280997	-0.513483	AAGAB
205766_at	-0.473629	6.01296	-3.49284	0.000664295	0.0281117	-0.514544	TCAP
1570483_at	-0.42444	5.91455	-3.49261	0.000664822	0.0281123	-0.515244	---
214294_at	-0.378766	5.42589	-3.4921	0.000665986	0.0281397	-0.516789	KIAA0485
206016_at	0.789259	7.74264	3.491	0.000668484	0.0282235	-0.520095	CCDC22
1556402_at	-1.91555	5.39202	-3.49014	0.000670433	0.0282632	-0.522666	---
232990_at	0.516165	4.3814	3.49013	0.00067046	0.0282632	-0.522701	FAM104B
201567_s_at	-0.862902	8.31984	-3.48986	0.000671077	0.0282675	-0.523513	GOLGA4
209175_at	0.925669	7.09066	3.48944	0.00067203	0.0282858	-0.524766	SEC23IP
204610_s_at	0.73014	8.17583	3.48857	0.000674019	0.0283477	-0.527375	CCDC85B
228757_at	-0.410419	6.34878	-3.48733	0.000676883	0.0284463	-0.531119	HSD11B1L
240691_at	-0.344006	3.70414	-3.48649	0.000678799	0.0285049	-0.533614	LOC105377085
205416_s_at	0.518681	6.27243	3.48551	0.000681081	0.0285787	-0.536576	ATXN3
237286_at	-0.463254	6.29922	-3.48516	0.000681881	0.0285904	-0.537612	INTS9
224465_s_at	0.636087	7.12444	3.48387	0.000684893	0.0286922	-0.541503	PYM1
220046_s_at	-0.989808	11.3032	-3.48345	0.00068585	0.0286922	-0.542736	CCNL1
235354_s_at	0.741271	3.36275	3.48344	0.000685883	0.0286922	-0.542779	RSRC1
237216_at	-1.07966	5.96011	-3.48299	0.000686928	0.0287139	-0.544123	---
225197_at	-0.770681	8.24893	-3.48276	0.000687471	0.0287147	-0.54482	C16orf72
227103_s_at	0.635299	6.74039	3.48242	0.000688275	0.0287194	-0.545852	ECE2
201649_at	0.811563	9.91177	3.48208	0.000689066	0.0287194	-0.546866	UBE2L6
235625_at	1.20531	6.03969	3.48204	0.000689159	0.0287194	-0.546986	VPS41
212552_at	0.65665	9.87763	3.48132	0.000690853	0.028768	-0.549152	HPCAL1
243279_at	-0.830463	6.06805	-3.48057	0.000692596	0.0288141	-0.551376	---
206976_s_at	0.976682	9.03212	3.4804	0.000693013	0.0288141	-0.551907	HSPH1
237065_s_at	0.453329	4.55543	3.47987	0.000694253	0.0288225	-0.553486	LAMTOR5-AS1
226522_at	-0.35005	5.30114	-3.47986	0.000694271	0.0288225	-0.553508	PODN
209164_s_at	0.998662	6.85398	3.47898	0.000696342	0.0288866	-0.556137	CYB561
227572_at	-0.745108	7.90281	-3.47873	0.000696944	0.0288896	-0.5569	USP30
242507_at	-0.850746	5.32915	-3.47773	0.000699312	0.0289235	-0.559894	UBXN7-AS1
238172_at	-0.823145	7.41047	-3.47771	0.000699362	0.0289235	-0.559957	---
203883_s_at	-0.682367	8.38926	-3.4777	0.000699386	0.0289235	-0.559987	RAB11FIP2
213063_at	0.983999	7.10529	3.47749	0.000699877	0.0289235	-0.560606	ZC3H14
206206_at	1.36583	6.79115	3.47691	0.00070127	0.0289388	-0.562361	CD180
204212_at	0.589217	7.59759	3.47686	0.000701384	0.0289388	-0.562504	ACOT8
209179_s_at	0.811082	9.64157	3.47667	0.000701834	0.0289388	-0.563071	MBOAT7
202796_at	-0.323678	5.37099	-3.47542	0.000704816	0.0290398	-0.566813	SYNPO
224738_x_at	0.607596	10.5399	3.47499	0.000705858	0.0290608	-0.568116	RPL7L1
1555411_a_at	-1.16397	11.322	-3.47409	0.000708009	0.0291247	-0.570801	CCNL1
201377_at	-0.597792	9.3708	-3.4738	0.000708693	0.0291247	-0.571653	UBAP2L
1553590_at	-0.430777	5.80663	-3.47367	0.000709008	0.0291247	-0.572046	FAM27E2 /// FAM27E3
227864_s_at	0.704789	7.80816	3.47335	0.000709794	0.0291351	-0.573024	MVB12A
226060_at	0.789502	6.82163	3.47278	0.00071115	0.0291689	-0.574708	RFT1
1557232_at	-0.50958	6.88043	-3.4713	0.000714747	0.0292944	-0.57916	LOC102723722 /// LOC102725017
209559_at	-0.424524	5.91776	-3.47106	0.000715311	0.0292956	-0.579856	HIP1R
212407_at	1.47163	7.34844	3.47062	0.00071638	0.0293168	-0.581174	METTL13
210154_at	0.860475	7.72702	3.47021	0.000717374	0.0293168	-0.582397	ME2
201056_at	-0.598894	7.559	-3.47019	0.000717438	0.0293168	-0.582476	GOLGB1
244848_at	0.424867	4.11184	3.46975	0.000718492	0.029338	-0.583771	---
212449_s_at	0.633998	10.5436	3.46931	0.000719583	0.0293549	-0.58511	LYPLA1
222592_s_at	0.714373	8.19248	3.46914	0.000719981	0.0293549	-0.585598	ACSL5
244661_at	1.00513	5.60246	3.4684	0.000721794	0.0293905	-0.587816	SOAT1
201439_at	-0.505073	7.31757	-3.46834	0.000721929	0.0293905	-0.587982	GBF1
239973_at	1.20493	4.53079	3.46784	0.000723171	0.0293958	-0.589498	---
227859_at	-0.728817	6.77932	-3.46767	0.000723578	0.0293958	-0.589994	DNAJC27
221622_s_at	0.655153	9.2144	3.46763	0.000723673	0.0293958	-0.590111	TMEM126B
209476_at	0.703629	10.449	3.46684	0.000725624	0.0294532	-0.592486	TMX1
227854_at	0.673476	7.23586	3.46643	0.000726615	0.0294716	-0.59369	---
1558421_a_at	-0.352171	5.75163	-3.46553	0.000728836	0.0295398	-0.596383	C14orf180
205028_at	-0.542596	3.93649	-3.46505	0.000730037	0.0295565	-0.597835	TRO
229369_at	-0.365455	6.06711	-3.46456	0.000731235	0.0295565	-0.599283	VSIG2
226093_at	1.09843	7.34574	3.46433	0.000731806	0.0295565	-0.599971	DCP1B
221744_at	1.03534	8.3233	3.46405	0.000732493	0.0295565	-0.600799	DCAF7
1554168_a_at	1.09501	9.68737	3.46396	0.000732728	0.0295565	-0.601082	SH3KBP1
221513_s_at	0.540646	7.5562	3.4637	0.000733363	0.0295565	-0.601845	UTP14A /// UTP14C
239193_at	-0.937331	8.39897	-3.46351	0.000733848	0.0295565	-0.602429	FUBP3
233319_x_at	-0.630295	8.16244	-3.46341	0.000734105	0.0295565	-0.602738	---
203465_at	0.823946	7.67296	3.46338	0.000734162	0.0295565	-0.602807	MRPL19
201849_at	1.78231	7.48851	3.46318	0.000734655	0.0295565	-0.603398	BNIP3
215855_s_at	-0.96547	7.61091	-3.46289	0.000735384	0.0295582	-0.604273	TMF1
209452_s_at	0.553516	9.13598	3.46273	0.00073578	0.0295582	-0.604748	VTI1B
204049_s_at	1.56561	8.44336	3.46217	0.000737173	0.0295677	-0.606417	PHACTR2
224748_at	1.1411	9.17341	3.462	0.000737607	0.0295677	-0.606936	DCAF7
1555613_a_at	-1.24455	7.81066	-3.46188	0.000737916	0.0295677	-0.607305	ZAP70
1560230_at	-0.837901	4.95168	-3.46163	0.000738536	0.0295677	-0.608047	---
226292_at	-0.407518	5.94343	-3.46138	0.000739149	0.0295677	-0.608778	CAPN5
216350_s_at	-1.06614	5.86519	-3.46134	0.000739259	0.0295677	-0.60891	ZNF10
223946_at	-1.28686	6.77399	-3.4608	0.000740617	0.0295839	-0.610528	MED23
206583_at	0.806542	7.7159	3.46074	0.000740747	0.0295839	-0.610683	KRBOX4
218388_at	0.608055	9.79939	3.46048	0.000741398	0.0295883	-0.611458	PGLS
201441_at	0.507295	11.1012	3.45985	0.000742995	0.0296304	-0.613356	COX6B1
1557591_at	-0.199819	3.46283	-3.45911	0.000744849	0.0296827	-0.615555	LOC283038
1555797_a_at	1.09838	8.85086	3.45867	0.000745951	0.0296944	-0.616858	ARPC5
225205_at	-0.60523	7.52821	-3.45856	0.000746231	0.0296944	-0.617189	KIF3B
226979_at	-0.696954	10.9691	-3.45758	0.000748714	0.0297661	-0.620119	MAP3K2
1552275_s_at	1.07282	7.37711	3.45742	0.00074912	0.0297661	-0.620598	PXK
232422_at	0.52238	5.26796	3.45706	0.000750021	0.0297803	-0.621658	GGACT
1563068_at	0.402079	4.32032	3.45644	0.000751596	0.0298211	-0.623509	---
212175_s_at	0.92577	9.52651	3.45533	0.000754437	0.0299122	-0.626836	AK2
237199_at	-0.594412	6.828	-3.45465	0.000756159	0.0299587	-0.628847	---
214891_at	-0.479357	5.01084	-3.45407	0.000757637	0.0299782	-0.630568	FBXO21
217747_s_at	0.396463	13.0914	3.454	0.000757832	0.0299782	-0.630795	RPS9
204868_at	0.696703	7.39056	3.45382	0.000758295	0.0299782	-0.631335	ICT1
224129_s_at	0.692258	9.09725	3.45302	0.000760337	0.0300163	-0.633706	DPY30
239410_at	1.12371	5.23492	3.45295	0.000760516	0.0300163	-0.633914	---
206966_s_at	-0.939879	6.22506	-3.4528	0.000760907	0.0300163	-0.634366	KLF12
231955_s_at	1.11028	5.2638	3.45203	0.000762894	0.0300721	-0.636667	HIBADH
1556037_s_at	-1.3388	5.36754	-3.45182	0.000763421	0.0300721	-0.637276	HHIP
212908_at	0.613152	7.54464	3.45148	0.000764303	0.030084	-0.638294	DNAJC16
235026_at	1.11217	5.53902	3.45128	0.000764824	0.030084	-0.638894	C12orf66
203816_at	0.582114	7.30593	3.4508	0.000766059	0.0301092	-0.640317	DGUOK
1566848_x_at	-0.763267	6.75735	-3.4506	0.000766566	0.0301092	-0.640901	---
200807_s_at	0.789298	12.201	3.45001	0.000768101	0.0301478	-0.642665	HSPD1
243522_at	-0.886377	5.46935	-3.44955	0.000769289	0.0301728	-0.644028	---
209078_s_at	0.494606	8.15744	3.44897	0.000770795	0.0301743	-0.645753	TXN2
1554466_a_at	0.706001	8.09635	3.44891	0.000770957	0.0301743	-0.645938	C16orf13
233588_x_at	0.652468	7.65491	3.4489	0.000770984	0.0301743	-0.645968	PFDN6
242347_at	-0.557619	5.65315	-3.44776	0.000773972	0.0302696	-0.649379	---
202451_at	1.34084	8.26247	3.44732	0.000775121	0.0302929	-0.650687	GTF2H1
230893_at	0.93664	5.92973	3.44662	0.000776937	0.0303422	-0.65275	DNAJC21
202117_at	0.480447	10.3946	3.44629	0.00077781	0.0303546	-0.65374	ARHGAP1
239227_at	-1.09825	5.41807	-3.44538	0.000780209	0.0304265	-0.656457	---
209619_at	1.65276	11.8861	3.44495	0.000781342	0.0304435	-0.657735	CD74
233411_at	-0.902782	7.9705	-3.44479	0.000781759	0.0304435	-0.658206	---
209965_s_at	0.552809	6.39793	3.44274	0.000787184	0.0306034	-0.664303	RAD51D
226538_at	-0.688584	8.89391	-3.4422	0.000788607	0.0306034	-0.665895	MAN2A1
204377_s_at	-0.814788	7.27496	-3.44219	0.000788636	0.0306034	-0.665927	VPRBP
210786_s_at	1.35836	8.0263	3.4419	0.000789409	0.0306034	-0.666792	FLI1
208989_s_at	-0.583618	7.95782	-3.44189	0.000789419	0.0306034	-0.666802	KDM2A
208042_at	0.741529	5.36254	3.44166	0.00079005	0.0306034	-0.667507	AGGF1
210110_x_at	-0.804069	9.02626	-3.44165	0.000790079	0.0306034	-0.667539	HNRNPH3
1553743_at	0.943282	6.62139	3.44148	0.000790534	0.0306034	-0.668046	METTL21A
1556144_at	-0.683599	6.05344	-3.44134	0.000790902	0.0306034	-0.668457	DHX30
219307_at	0.746634	7.1387	3.44031	0.000793645	0.0306878	-0.671509	PDSS2
235453_at	0.27657	2.81411	3.43904	0.000797055	0.0307979	-0.675288	TOR1AIP2
222588_s_at	0.528425	7.71725	3.4384	0.000798778	0.0308224	-0.677192	C11orf57
215416_s_at	0.639574	8.89158	3.43838	0.000798816	0.0308224	-0.677234	STOML2
211963_s_at	0.963207	10.548	3.43773	0.000800559	0.0308499	-0.679155	ARPC5
210009_s_at	0.609551	6.32503	3.43736	0.000801575	0.0308499	-0.680273	GOSR2
233427_x_at	-0.517598	8.60613	-3.43732	0.000801672	0.0308499	-0.68038	---
221176_x_at	-0.491518	6.54475	-3.43721	0.000801979	0.0308499	-0.680717	---
215088_s_at	0.721285	8.50581	3.43707	0.000802351	0.0308499	-0.681126	SDHC
238645_at	-0.754853	5.13286	-3.4367	0.000803357	0.0308669	-0.682231	---
218150_at	0.513417	9.86991	3.4357	0.000806054	0.0309395	-0.685184	ARL5A
212174_at	0.861202	9.64042	3.43544	0.000806752	0.0309395	-0.685947	AK2
223583_at	1.35884	7.2056	3.43537	0.000806945	0.0309395	-0.686158	TNFAIP8L2
244707_at	-0.448364	5.68141	-3.43504	0.000807864	0.030953	-0.687161	LOC105370890
233543_s_at	1.16791	6.22952	3.43435	0.000809726	0.0310027	-0.689191	FAM175A
220746_s_at	-0.532838	8.75225	-3.43384	0.000811117	0.0310342	-0.690703	UIMC1
220934_s_at	0.736103	7.74961	3.43304	0.000813314	0.0310806	-0.693087	TMEM223
223328_at	0.757677	8.33263	3.43298	0.000813466	0.0310806	-0.693252	ARMC10
232371_at	-1.07721	7.29595	-3.43252	0.000814739	0.0311074	-0.694629	2007-03-01
218361_at	1.1102	8.01927	3.43171	0.00081694	0.0311697	-0.697007	GOLPH3L
205851_at	0.787202	6.90582	3.43063	0.000819924	0.0312617	-0.70022	NME6
225247_at	-0.555131	8.05012	-3.42978	0.000822277	0.0313296	-0.702746	TMEM259
201114_x_at	0.454584	10.7151	3.42827	0.000826449	0.0314666	-0.707205	PSMA7
243824_at	1.7727	7.21672	3.42762	0.000828271	0.0315141	-0.709146	LINC01410 /// LOC105379818
226068_at	1.06308	9.34375	3.42651	0.000831348	0.0316092	-0.712414	SYK
214289_at	-0.75113	5.8962	-3.42623	0.000832127	0.0316111	-0.713239	PSMB1
224331_s_at	0.704771	9.59559	3.42608	0.000832556	0.0316111	-0.713693	MRPL36
214766_s_at	-0.835451	7.81478	-3.42553	0.000834084	0.0316388	-0.715308	AHCTF1
222683_at	0.53199	9.33826	3.42541	0.000834442	0.0316388	-0.715687	RNF20
228823_at	-0.425739	6.90646	-3.4245	0.000836998	0.0317137	-0.718381	POLR2J2
201713_s_at	-0.861997	10.2732	-3.42398	0.00083846	0.0317471	-0.719919	RANBP2
214402_s_at	-0.635046	6.47243	-3.42373	0.000839146	0.0317511	-0.720639	SFI1
223183_at	0.994526	6.31813	3.42264	0.00084222	0.0318454	-0.723862	AGPAT3
200743_s_at	0.755678	11.0582	3.42212	0.000843708	0.0318564	-0.725416	TPP1
1563842_at	-0.554722	6.24888	-3.42204	0.000843927	0.0318564	-0.725645	PIGG
226550_at	1.4795	8.23757	3.42192	0.00084426	0.0318564	-0.725993	SLC9A7
218299_at	0.494112	6.98043	3.4216	0.000845178	0.0318691	-0.72695	C11orf24
221998_s_at	0.497334	8.2973	3.4209	0.000847152	0.0319215	-0.729005	VRK3
222609_s_at	0.532583	8.5754	3.41975	0.000850447	0.0320236	-0.732425	EXOSC1
219774_at	-0.768031	6.63393	-3.41947	0.000851233	0.032025	-0.733239	CCDC93
234948_at	-0.352904	6.24692	-3.41905	0.000852435	0.032025	-0.734482	SLC27A5
222858_s_at	1.20126	7.26941	3.41897	0.000852649	0.032025	-0.734703	DAPP1
242688_at	-0.908123	9.65139	-3.4188	0.00085315	0.032025	-0.73522	---
212299_at	0.677144	8.76025	3.41871	0.000853415	0.032025	-0.735495	NEK9
218173_s_at	0.514032	5.96438	3.4182	0.000854857	0.0320571	-0.736981	WHSC1L1
223064_at	0.566048	10.3637	3.41794	0.000855627	0.032064	-0.737774	RNF181
240229_at	-0.434032	6.46315	-3.41769	0.000856327	0.0320683	-0.738495	---
200835_s_at	0.436637	5.87634	3.41695	0.000858468	0.0321265	-0.740695	MAP4
231312_at	0.590483	6.16793	3.41636	0.000860152	0.0321674	-0.742421	LOC101928487
242243_at	-1.12366	6.72065	-3.4156	0.000862346	0.0322275	-0.744665	TMF1
226156_at	-0.587773	8.00379	-3.41536	0.000863046	0.0322282	-0.745379	AKT2
201936_s_at	0.830477	7.34239	3.41519	0.000863545	0.0322282	-0.745888	EIF4G3
211705_s_at	-0.344334	6.04985	-3.4142	0.000866413	0.0323132	-0.748809	SORBS1
1556063_s_at	-0.783389	5.67849	-3.41391	0.000867245	0.0323159	-0.749654	RPP30
231992_x_at	-0.560907	7.998	-3.41377	0.000867667	0.0323159	-0.750082	GS1-124K5.11
1561089_at	-0.286933	4.64526	-3.41333	0.000868946	0.0323364	-0.751379	---
206789_s_at	-0.596986	8.55744	-3.41317	0.000869402	0.0323364	-0.751842	POU2F1
201863_at	0.402645	9.26453	3.41256	0.000871189	0.0323611	-0.75365	FAM32A
AFFX-HUMISGF3A/M97935_MA_at	1.19744	7.81212	3.41254	0.00087125	0.0323611	-0.753712	STAT1
218417_s_at	0.74079	6.55328	3.41175	0.000873548	0.0324245	-0.756032	SLC48A1
207643_s_at	0.978552	9.08896	3.41111	0.000875419	0.032452	-0.757916	TNFRSF1A
1559097_at	-0.992727	5.97905	-3.41109	0.000875478	0.032452	-0.757976	LINC01550
1554609_at	0.94643	4.75523	3.41085	0.00087617	0.0324522	-0.758672	LOC100287896
1570210_x_at	-0.867683	8.43929	-3.41046	0.000877327	0.0324522	-0.759834	PPP6R2
225469_at	0.660362	9.35343	3.41009	0.000878405	0.0324522	-0.760915	LYRM5
34858_at	-0.414037	7.92484	-3.41009	0.000878426	0.0324522	-0.760936	KCTD2
228380_at	-0.62274	6.65223	-3.40997	0.000878757	0.0324522	-0.761268	SENP2
240221_at	-1.02131	8.39631	-3.40985	0.000879124	0.0324522	-0.761635	---
202868_s_at	0.610501	9.43923	3.40952	0.000880086	0.0324522	-0.762599	POP4
242438_at	-1.04275	9.5416	-3.40947	0.000880231	0.0324522	-0.762744	ASXL1
222373_at	-0.324182	4.0063	-3.40846	0.000883211	0.0325379	-0.76572	---
227374_at	0.716501	6.88108	3.40828	0.000883745	0.0325379	-0.766252	EARS2
215516_at	0.61555	3.1281	3.40755	0.00088592	0.032596	-0.768417	LAMB4
226624_at	-0.340321	7.59088	-3.40682	0.000888088	0.0326538	-0.770569	RAD54L2
201313_at	-1.30566	6.69849	-3.40637	0.000889424	0.0326687	-0.771893	ENO2
241467_at	-0.526945	7.26283	-3.40594	0.00089069	0.0326687	-0.773145	---
1556178_x_at	0.552202	5.58363	3.40593	0.000890717	0.0326687	-0.773172	TAF8
201725_at	0.555121	9.36247	3.40553	0.000891927	0.0326687	-0.774367	CDC123
222582_at	0.855184	6.39938	3.40531	0.000892585	0.0326687	-0.775017	PRKAG2
210063_at	-0.504591	6.10232	-3.40519	0.000892926	0.0326687	-0.775353	SARDH
233369_at	-0.935239	8.91941	-3.40506	0.000893314	0.0326687	-0.775736	---
208209_s_at	-0.447126	4.86035	-3.40499	0.000893541	0.0326687	-0.775959	C4BPB
225658_at	1.23549	8.17526	3.40473	0.000894317	0.0326687	-0.776723	SPOPL
1569335_a_at	-0.345975	4.76894	-3.40468	0.000894467	0.0326687	-0.776871	STRA6
235611_at	-0.914462	7.43525	-3.40391	0.00089677	0.0327309	-0.779135	SREK1
218209_s_at	1.0795	7.10675	3.40262	0.000900642	0.0328503	-0.782928	RPRD1A
237491_at	-1.60591	4.29659	-3.40194	0.000902682	0.0329028	-0.784921	---
212604_at	0.909878	8.27256	3.40156	0.000903829	0.0329226	-0.786039	MRPS31
225407_at	1.01946	8.17849	3.40114	0.000905121	0.0329388	-0.787297	MBP
203277_at	0.615349	8.03698	3.40102	0.000905477	0.0329388	-0.787643	DFFA
202159_at	0.839402	8.27093	3.40077	0.000906226	0.0329441	-0.788371	FARSA
222861_x_at	-0.436101	6.1894	-3.40053	0.000906951	0.0329485	-0.789074	FBXO44
200612_s_at	1.16834	8.47504	3.40003	0.000908465	0.0329671	-0.790543	AP2B1
212563_at	0.882585	7.45579	3.39985	0.00090901	0.0329671	-0.791071	BOP1
209389_x_at	0.876375	10.5134	3.39972	0.000909414	0.0329671	-0.791462	DBI
208184_s_at	-0.61495	6.97746	-3.39957	0.000909873	0.0329671	-0.791906	LOC102724200 /// TRAPPC10
237665_at	-1.36376	4.96587	-3.39909	0.00091132	0.0329691	-0.793306	---
1554974_at	1.02761	6.88851	3.39905	0.000911444	0.0329691	-0.793425	ACY3
237766_at	-0.521158	6.14576	-3.39872	0.000912459	0.0329691	-0.794405	ATP9B
203416_at	0.851054	11.3182	3.39869	0.000912545	0.0329691	-0.794488	CD53
1556095_at	0.617183	2.80704	3.39856	0.000912945	0.0329691	-0.794874	UNC13C
201354_s_at	-0.470835	8.34082	-3.39792	0.000914906	0.0330181	-0.796762	BAZ2A
218138_at	1.11585	7.83027	3.39758	0.000915947	0.0330224	-0.797763	MKKS
206450_at	-0.318888	5.48354	-3.39748	0.000916246	0.0330224	-0.798051	DBH
227516_at	0.568195	7.78043	3.39729	0.000916836	0.0330224	-0.798618	SF3A1
45288_at	0.787638	5.22574	3.3964	0.000919537	0.0330979	-0.801207	ABHD6
205963_s_at	0.61635	8.22107	3.39555	0.000922152	0.0331668	-0.803707	DNAJA3
218866_s_at	1.01244	7.63283	3.39539	0.000922664	0.0331668	-0.804195	POLR3K
228988_at	-3.48631	6.92294	-3.39481	0.000924438	0.0332087	-0.805886	ZNF711
228768_at	-0.702266	9.22522	-3.39419	0.000926371	0.0332563	-0.807724	FNIP1
233679_at	-0.355865	5.97827	-3.39394	0.000927142	0.0332621	-0.808457	LOC100506472
209623_at	0.733337	8.21429	3.39345	0.000928635	0.0332809	-0.809873	MCCC2
204812_at	0.512572	7.61201	3.39333	0.000929017	0.0332809	-0.810235	ZW10
219389_at	-0.870719	5.43134	-3.39318	0.000929492	0.0332809	-0.810685	SUSD4
226335_at	0.751771	9.55165	3.39268	0.000931036	0.0333109	-0.812145	RPS6KA3
220083_x_at	0.760012	5.91086	3.39232	0.000932169	0.0333109	-0.813216	UCHL5
209417_s_at	0.922856	7.82598	3.39201	0.000933119	0.0333109	-0.814112	IFI35
205147_x_at	1.5701	8.8524	3.39193	0.000933365	0.0333109	-0.814345	NCF4
244842_x_at	-0.788506	8.49111	-3.39176	0.000933896	0.0333109	-0.814845	---
218894_s_at	0.882814	6.32572	3.39124	0.000935532	0.0333109	-0.816386	MAGOHB
231049_at	1.99353	7.73344	3.39122	0.000935593	0.0333109	-0.816443	LMO2
215340_at	-0.327807	4.98897	-3.3911	0.000935951	0.0333109	-0.816779	ADCY1
209718_at	-0.439148	6.78841	-3.39103	0.000936176	0.0333109	-0.816992	NCAPH2
228263_at	-0.622902	7.2935	-3.39095	0.00093642	0.0333109	-0.817221	GRASP
233628_at	-0.277572	3.83452	-3.39074	0.000937082	0.0333127	-0.817843	---
228542_at	0.701004	5.3581	3.39011	0.000939056	0.0333612	-0.819694	MRS2
225232_at	0.697206	9.08987	3.38991	0.000939676	0.0333616	-0.820275	MTMR12
218076_s_at	0.47339	9.4263	3.38963	0.000940553	0.033371	-0.821096	ARHGAP17
230721_at	0.458042	6.33848	3.38856	0.000943919	0.033448	-0.82424	C16orf52 /// LOC102725138
217183_at	-0.363907	6.26563	-3.3884	0.00094442	0.033448	-0.824707	SPC24
226529_at	1.48632	8.56831	3.38836	0.000944558	0.033448	-0.824835	TMEM106B
211023_at	0.855323	9.79581	3.38813	0.000945278	0.0334518	-0.825506	PDHB
218320_s_at	0.561286	10.4412	3.38782	0.000946241	0.0334642	-0.826402	NDUFB11
218387_s_at	0.617146	9.55885	3.38681	0.00094944	0.0335557	-0.829372	PGLS
64488_at	-0.890785	7.73843	-3.38659	0.000950147	0.033559	-0.830027	IRGQ
219852_s_at	-0.455733	7.06603	-3.38547	0.000953674	0.0336618	-0.833288	MORN1
225808_at	0.632319	9.54918	3.38445	0.000956928	0.0337511	-0.836285	METTL23
215813_s_at	1.61484	7.1822	3.38429	0.000957439	0.0337511	-0.836754	PTGS1
1559022_at	-0.74039	5.48393	-3.38378	0.000959078	0.0337774	-0.838259	EFCAB14 /// LOC105378698
228541_x_at	-0.504445	8.27886	-3.38367	0.00095942	0.0337774	-0.838573	NGRN
225740_x_at	-0.677368	10.9171	-3.383	0.000961559	0.0338309	-0.840533	MDM4
1569578_at	-1.02225	6.6007	-3.38188	0.000965144	0.0338876	-0.843807	---
223743_s_at	0.738397	7.71261	3.38182	0.000965357	0.0338876	-0.844002	MRPL4
224392_s_at	1.34164	6.67142	3.38168	0.000965794	0.0338876	-0.844399	OPN3
226356_at	-0.500504	7.43605	-3.38144	0.000966552	0.0338876	-0.84509	FAM73B
211772_x_at	-0.849549	4.96861	-3.38117	0.000967448	0.0338876	-0.845905	CHRNA3
215281_x_at	-0.942849	8.18016	-3.38112	0.000967596	0.0338876	-0.84604	POGZ
207499_x_at	-0.399618	6.95084	-3.38107	0.000967754	0.0338876	-0.846183	UNC45A
223888_s_at	0.712019	6.72382	3.38089	0.00096833	0.0338876	-0.846706	LARS
1560237_at	-1.02719	5.03192	-3.38053	0.0009695	0.0338876	-0.847769	---
211774_s_at	0.639457	5.92751	3.38049	0.000969632	0.0338876	-0.847889	MMACHC
227960_s_at	0.993674	7.22343	3.38038	0.000969988	0.0338876	-0.848211	FAHD1
1562428_at	-0.468106	6.80023	-3.38006	0.000971027	0.0339022	-0.849154	SFPQ
222386_s_at	0.764011	9.18692	3.37981	0.000971812	0.033908	-0.849865	COPZ1
228983_at	-0.804804	6.83481	-3.37943	0.000973047	0.0339294	-0.850982	NCBP3
202961_s_at	0.578519	11.0874	3.37881	0.000975064	0.0339781	-0.852803	ATP5J2
200931_s_at	1.25358	9.50973	3.37833	0.000976618	0.0340106	-0.854205	VCL
203300_x_at	1.19707	9.28146	3.3777	0.000978672	0.0340604	-0.856053	AP1S2
236173_s_at	-0.315289	3.96471	-3.37708	0.000980671	0.0341028	-0.857848	LRIG1
1562476_at	-0.400619	4.8287	-3.37692	0.000981194	0.0341028	-0.858316	---
219457_s_at	0.740576	8.53009	3.37675	0.000981763	0.0341028	-0.858826	RIN3
207356_at	-0.34995	5.57066	-3.37628	0.000983295	0.0341181	-0.860198	DEFB4A /// DEFB4B
201223_s_at	0.633786	9.41787	3.37623	0.000983451	0.0341181	-0.860338	RAD23B
204048_s_at	1.53025	7.83971	3.37601	0.000984179	0.0341217	-0.860988	PHACTR2
209782_s_at	0.763392	6.31229	3.37516	0.000986961	0.0341965	-0.863472	DBP
213573_at	0.809511	8.62554	3.3743	0.000989795	0.0342467	-0.865994	KPNB1
214223_at	-0.420568	6.65806	-3.37415	0.000990266	0.0342467	-0.866412	PTP4A3
217920_at	0.489345	6.44092	3.37384	0.000991302	0.0342467	-0.867332	MAN1A2
238647_at	0.698372	4.85403	3.37375	0.000991584	0.0342467	-0.867582	C14orf28
208111_at	-0.356177	4.91501	-3.37363	0.000991987	0.0342467	-0.86794	AVPR2
232174_at	-1.38087	5.52936	-3.37345	0.000992601	0.0342467	-0.868484	---
216318_at	-0.448053	5.52625	-3.37337	0.000992855	0.0342467	-0.868709	---
1564240_at	0.579831	4.65454	3.3732	0.00099342	0.0342467	-0.86921	LOC100130856 /// PSPN
219974_x_at	0.665727	7.95935	3.37256	0.000995539	0.0342981	-0.871083	ECHDC1
1559052_s_at	0.849745	7.1341	3.37221	0.000996687	0.034316	-0.872097	PAK2
201060_x_at	1.41628	8.85793	3.37198	0.00099745	0.0343207	-0.87277	STOM
235211_at	0.636149	5.61836	3.37148	0.00099909	0.0343374	-0.874215	---
230032_at	1.07251	6.99612	3.37145	0.000999193	0.0343374	-0.874305	OSGEPL1
220039_s_at	0.60244	3.64898	3.37105	0.00100053	0.0343617	-0.875479	CDKAL1
206668_s_at	1.02643	6.67695	3.37075	0.00100151	0.034374	-0.876347	SCAMP1
213708_s_at	0.569237	9.05854	3.37044	0.00100255	0.0343879	-0.877253	MLX
213978_at	-0.353545	4.79973	-3.36975	0.00100487	0.0344259	-0.879286	MTSS1L
221141_x_at	-0.409048	6.91327	-3.36973	0.00100492	0.0344259	-0.879329	EPN1
229211_at	0.551255	8.0739	3.36937	0.00100614	0.0344462	-0.880397	DUSP28
214682_at	-0.732219	6.99674	-3.36915	0.00100685	0.034449	-0.881018	PKD1P6
200842_s_at	0.827099	8.69603	3.36769	0.00101175	0.0345801	-0.885285	EPRS
239383_at	-0.732325	7.3045	-3.36763	0.00101195	0.0345801	-0.885459	---
223325_at	-0.567115	8.05532	-3.3667	0.00101509	0.0346658	-0.888186	TXNDC11
218699_at	1.15105	7.86013	3.36593	0.0010177	0.0347332	-0.890442	RAB29
218241_at	0.637177	7.9243	3.36538	0.00101954	0.0347745	-0.892036	GOLGA5
225129_at	1.15721	8.85156	3.365	0.00102082	0.0347963	-0.893135	CPNE2
226364_at	1.34391	6.88728	3.36404	0.00102407	0.0348784	-0.895932	HIP1
224138_at	-0.279755	5.59918	-3.36391	0.0010245	0.0348784	-0.896304	CBX2
215269_at	-0.927494	8.9687	-3.36353	0.00102581	0.0349011	-0.897424	TRAPPC10
229408_at	-0.348729	6.77924	-3.36309	0.00102731	0.0349304	-0.898707	HDAC5
200729_s_at	0.756453	10.9761	3.36275	0.00102846	0.0349309	-0.899697	ACTR2
212666_at	-1.12335	7.32892	-3.36271	0.0010286	0.0349309	-0.899812	SMURF1
214860_at	0.784272	4.44641	3.36251	0.00102927	0.0349321	-0.90039	SLC9A7
212628_at	-0.847166	8.55725	-3.36146	0.00103287	0.0350273	-0.903454	PKN2
234987_at	2.26037	8.20543	3.36132	0.00103336	0.0350273	-0.903872	SAMHD1
226104_at	0.993485	7.40108	3.36035	0.0010367	0.0351026	-0.906706	RNF170
221025_x_at	0.566403	6.68354	3.36025	0.00103704	0.0351026	-0.906998	PUS7L
209828_s_at	0.895496	6.31298	3.36011	0.00103751	0.0351026	-0.907394	IL16
212302_at	0.403313	7.87989	3.35919	0.00104067	0.0351727	-0.910073	RTF1
201881_s_at	-0.75704	8.24771	-3.35913	0.00104087	0.0351727	-0.910236	ARIH1
218868_at	0.842902	5.77134	3.35887	0.00104176	0.0351811	-0.91099	ACTR3B
215699_x_at	-0.443199	7.40578	-3.35852	0.001043	0.0352013	-0.912036	SFI1
224907_s_at	-0.467665	6.98671	-3.35732	0.00104712	0.0352665	-0.915502	SH3GLB2
220992_s_at	1.70059	6.48232	3.35707	0.00104799	0.0352665	-0.916231	TRMT1L
232521_at	-0.839281	7.83229	-3.35701	0.00104821	0.0352665	-0.916418	PCSK7
218250_s_at	0.513024	10.2793	3.35689	0.00104862	0.0352665	-0.916764	CNOT7
242203_at	-0.454711	5.48863	-3.35683	0.00104883	0.0352665	-0.916935	---
202566_s_at	-0.862445	6.52159	-3.35671	0.00104925	0.0352665	-0.917284	SVIL
234881_at	-0.376121	6.61058	-3.35665	0.00104945	0.0352665	-0.917454	---
208910_s_at	0.749215	10.4836	3.35479	0.00105593	0.0354587	-0.922868	C1QBP
230481_at	1.55695	6.2247	3.35464	0.00105646	0.0354587	-0.923311	ACY3
1560499_at	-0.381194	4.68565	-3.35439	0.00105734	0.0354664	-0.924042	LINC01550
243719_at	-0.386388	5.05123	-3.35403	0.00105862	0.0354873	-0.925099	STK19
202568_s_at	-0.4037	8.65982	-3.35374	0.00105961	0.0354916	-0.925927	MARK3
202635_s_at	0.605572	8.78155	3.35362	0.00106004	0.0354916	-0.926282	POLR2K
1554876_a_at	1.70065	6.73562	3.35227	0.00106479	0.0356099	-0.930212	S100Z
210813_s_at	0.761407	5.50274	3.35224	0.00106488	0.0356099	-0.930283	XRCC4
242277_at	1.63445	6.52014	3.35175	0.00106663	0.0356392	-0.931731	---
222212_s_at	0.558095	9.77972	3.35163	0.00106706	0.0356392	-0.93208	CERS2
225778_at	-0.578348	6.96423	-3.35135	0.00106803	0.0356447	-0.932884	RBMS2
222193_at	0.707808	7.02299	3.35111	0.00106888	0.0356447	-0.933584	LDAH
204101_at	0.561395	5.54667	3.35103	0.00106918	0.0356447	-0.933824	MTM1
202967_at	1.0927	6.33152	3.35071	0.0010703	0.0356604	-0.934748	GSTA4
204533_at	1.07586	5.22465	3.34948	0.00107466	0.0357459	-0.938317	CXCL10
224601_at	0.721571	9.06625	3.34933	0.0010752	0.0357459	-0.938758	SNHG16
209796_s_at	0.717213	8.64226	3.3493	0.00107528	0.0357459	-0.938829	CNPY2
213525_at	-0.35162	5.01017	-3.34909	0.00107604	0.0357459	-0.93945	---
201381_x_at	0.603017	9.85792	3.34892	0.00107665	0.0357459	-0.939946	CACYBP
228967_at	-0.692123	7.7933	-3.34888	0.00107679	0.0357459	-0.94006	EIF1
236395_at	2.26042	7.51178	3.348	0.00107991	0.0358276	-0.9426	---
1561653_at	-0.226772	2.84448	-3.34765	0.00108116	0.0358474	-0.943618	---
234968_at	-0.937474	5.11058	-3.34743	0.00108195	0.0358519	-0.944262	DENND4C
1569987_at	-0.548321	4.41331	-3.34714	0.00108299	0.0358646	-0.945106	DLEU7-AS1
235294_at	0.640936	5.40331	3.3468	0.00108422	0.0358838	-0.946107	SIKE1
208185_x_at	-0.44217	5.75828	-3.345	0.00109066	0.0360695	-0.95131	---
231186_at	0.217026	3.18115	3.34472	0.00109171	0.0360695	-0.952149	LINC00643
1569004_at	1.044	5.8422	3.34454	0.00109235	0.0360695	-0.952666	CARD8-AS1
208392_x_at	0.812182	8.26906	3.34442	0.00109278	0.0360695	-0.95301	SP110
222992_s_at	0.628295	11.0749	3.34432	0.00109314	0.0360695	-0.953299	NDUFB9
1555606_a_at	0.555219	4.56317	3.34374	0.00109524	0.0361171	-0.954989	GDPD1
1558876_at	-0.29574	6.02105	-3.34341	0.00109642	0.0361343	-0.955936	---
233570_at	-0.443774	6.03437	-3.34302	0.00109783	0.0361499	-0.957065	---
202874_s_at	1.18321	7.16004	3.34279	0.00109867	0.0361499	-0.95774	ATP6V1C1
223413_s_at	0.878518	7.55609	3.34273	0.00109888	0.0361499	-0.957903	LYAR
213927_at	-0.693479	4.19713	-3.34241	0.00110006	0.0361669	-0.958845	MAP3K9
209827_s_at	0.922466	8.29713	3.34176	0.00110241	0.0362225	-0.960721	IL16
243509_at	-1.4224	9.72542	-3.34073	0.00110615	0.0362935	-0.963697	---
224824_at	0.519064	7.5352	3.34072	0.00110619	0.0362935	-0.963728	COX20
225042_s_at	-0.498875	6.11024	-3.34062	0.00110656	0.0362935	-0.964024	CSRNP2
223151_at	0.663774	9.25538	3.34036	0.00110752	0.036303	-0.964782	DCUN1D5
219641_at	1.02806	6.77603	3.33992	0.00110913	0.0363341	-0.966061	DET1
232834_at	-0.558719	7.51773	-3.33957	0.00111041	0.0363384	-0.967079	---
202321_at	1.09573	6.4647	3.33934	0.00111126	0.0363384	-0.967744	GGPS1
201274_at	0.620796	9.60872	3.33911	0.00111208	0.0363384	-0.968392	PSMA5
214674_at	-0.581556	6.98157	-3.33902	0.00111243	0.0363384	-0.968674	USP19
203686_at	0.578731	8.3504	3.33898	0.00111258	0.0363384	-0.968792	MPG
235792_x_at	-0.595853	7.68315	-3.33855	0.00111413	0.0363672	-0.970012	PIK3C2A
225870_s_at	0.700516	9.1387	3.33803	0.00111605	0.0364053	-0.971529	TRAPPC5
226603_at	1.47514	7.81147	3.33788	0.00111663	0.0364053	-0.97198	SAMD9L
227373_at	-0.713069	9.0457	-3.33715	0.00111929	0.0364405	-0.974075	ATXN1L
216113_at	-1.13415	4.42305	-3.33706	0.00111964	0.0364405	-0.974344	ABI2
243891_at	-0.307374	5.34088	-3.33704	0.00111971	0.0364405	-0.974401	---
1552481_s_at	0.490708	4.26931	3.336	0.00112356	0.0365244	-0.97742	MAN1A2
206650_at	-0.419893	6.06755	-3.33576	0.00112443	0.0365244	-0.9781	IQCC
233106_at	-0.422236	4.83815	-3.33565	0.00112485	0.0365244	-0.978429	FRMD6-AS1
207416_s_at	-0.44914	7.58487	-3.33562	0.00112496	0.0365244	-0.978509	NFATC3
235338_s_at	0.816339	7.40464	3.33504	0.00112711	0.0365445	-0.980189	SETDB2
208351_s_at	0.623012	7.2167	3.33488	0.00112769	0.0365445	-0.980644	MAPK1
210541_s_at	0.816429	7.68125	3.33485	0.00112782	0.0365445	-0.980739	TRIM27
44146_at	-0.564772	8.43226	-3.33452	0.00112905	0.0365445	-0.981698	GMEB2
203284_s_at	0.956003	7.56679	3.33421	0.00113019	0.0365445	-0.982583	HS2ST1
216821_at	-0.428526	6.05172	-3.33421	0.00113019	0.0365445	-0.982585	KRT8P11
226714_at	-0.364566	7.08382	-3.3342	0.00113026	0.0365445	-0.982636	SAMD4B
1562010_x_at	-0.30477	4.94524	-3.33287	0.00113521	0.0366627	-0.986477	---
1556911_at	-1.32625	5.87296	-3.33286	0.00113525	0.0366627	-0.986511	ALMS1-IT1
38964_r_at	0.452026	10.4196	3.33257	0.00113632	0.0366646	-0.987337	WAS
201774_s_at	0.886059	7.55968	3.33248	0.00113665	0.0366646	-0.987594	NCAPD2
200028_s_at	0.517652	10.4282	3.33113	0.00114171	0.0367893	-0.99149	STARD7
212237_at	-0.429367	8.31804	-3.33109	0.00114187	0.0367893	-0.991612	ASXL1
236027_at	0.674624	8.71557	3.3305	0.00114411	0.0368398	-0.993334	SFR1
231726_at	-1.42088	3.8522	-3.32986	0.00114652	0.0368509	-0.995188	PCDHB14
244131_at	-0.377072	5.77602	-3.32964	0.00114734	0.0368509	-0.99581	HNRNPA2B1
220487_at	-0.628086	3.67519	-3.32954	0.0011477	0.0368509	-0.996088	SNTG2
224571_at	1.04994	9.51839	3.32953	0.00114776	0.0368509	-0.996134	IRF2BP2
225228_at	0.651291	7.78904	3.32934	0.00114847	0.0368509	-0.996676	DRAM2
215786_at	-0.983911	8.14708	-3.32933	0.00114849	0.0368509	-0.996696	---
204376_at	-0.832956	6.31708	-3.32862	0.00115118	0.0369155	-0.99875	VPRBP
217949_s_at	0.67074	8.94765	3.32821	0.00115274	0.0369436	-0.999933	VKORC1
226019_at	1.18592	7.76851	3.32778	0.00115438	0.0369746	-1.00118	OMA1
231016_s_at	0.717214	6.52077	3.3274	0.00115585	0.0369771	-1.0023	ARNT
202246_s_at	0.883508	9.58933	3.32734	0.00115606	0.0369771	-1.00246	CDK4
1554774_at	0.777641	5.25885	3.32723	0.00115649	0.0369771	-1.00279	MINA
208832_at	0.51234	7.54442	3.3267	0.00115851	0.0370202	-1.00432	ATXN10
221770_at	0.791105	7.09517	3.32628	0.00116009	0.0370489	-1.00552	RPE
241484_x_at	0.920164	5.32653	3.32595	0.00116136	0.0370679	-1.00648	FRG1CP
237542_at	-0.976277	4.47776	-3.32551	0.00116305	0.0371001	-1.00775	---
241629_at	-0.344987	5.62196	-3.32501	0.00116496	0.0371396	-1.0092	---
205761_s_at	0.764996	6.49354	3.32452	0.00116683	0.0371672	-1.0106	DUS4L
212640_at	0.622782	8.30233	3.3244	0.0011673	0.0371672	-1.01096	HACD2
231529_at	-0.191194	4.23075	-3.32423	0.00116795	0.0371672	-1.01145	MEG3
219145_at	-0.57714	6.64871	-3.32398	0.0011689	0.0371672	-1.01216	ADGRL1
201084_s_at	-0.617518	11.3641	-3.3239	0.00116923	0.0371672	-1.01241	BCLAF1
226175_at	0.74772	7.36152	3.32357	0.0011705	0.0371859	-1.01336	TTC9C
209569_x_at	-1.01981	5.02406	-3.32318	0.00117199	0.0372059	-1.01448	NSG1
227167_s_at	0.968662	9.10665	3.32303	0.00117255	0.0372059	-1.0149	RASSF3
229362_at	0.789876	5.78371	3.32287	0.00117317	0.0372059	-1.01536	PUS10
1557071_s_at	-1.00549	6.91612	-3.32269	0.00117387	0.0372067	-1.01589	NUB1
1560434_x_at	-0.731872	6.69388	-3.32233	0.00117528	0.0372296	-1.01694	CLTA
62212_at	0.486959	7.46633	3.3212	0.00117963	0.0373457	-1.02018	C1orf50
244177_at	1.26462	5.54719	3.3209	0.00118079	0.037361	-1.02105	ING1
48106_at	0.647561	7.64732	3.32061	0.00118191	0.0373749	-1.02188	SLC48A1
219272_at	-0.484433	6.67082	-3.32038	0.00118284	0.0373759	-1.02257	TRIM62
206460_at	-0.789141	4.38378	-3.32014	0.00118377	0.0373759	-1.02326	AJAP1
213533_at	-0.576835	5.72161	-3.32008	0.001184	0.0373759	-1.02343	NSG1
228456_s_at	-0.583009	8.78773	-3.31979	0.00118512	0.0373898	-1.02426	CDS2
1556601_a_at	-1.02376	8.15137	-3.31936	0.00118678	0.0374204	-1.02549	SPATA13
242834_at	-0.553214	4.60864	-3.31918	0.00118748	0.037421	-1.02601	UBA6
243218_at	-0.973149	6.74221	-3.31875	0.00118915	0.0374521	-1.02724	---
203931_s_at	0.765411	8.08037	3.31834	0.00119078	0.0374818	-1.02844	MRPL12
215696_s_at	-0.477618	9.11025	-3.31801	0.00119208	0.0374877	-1.0294	SEC16A
231276_at	-0.466838	6.63976	-3.31787	0.00119261	0.0374877	-1.02979	---
1563796_s_at	0.600769	5.9339	3.31767	0.00119338	0.0374877	-1.03036	EARS2
239647_at	1.58618	6.95346	3.31759	0.00119371	0.0374877	-1.0306	CHST13
214170_x_at	0.673231	8.64617	3.31696	0.00119619	0.0375326	-1.03242	FH
219684_at	1.36648	6.72594	3.31687	0.00119651	0.0375326	-1.03266	RTP4
203425_s_at	-0.300018	5.2339	-3.31649	0.00119803	0.0375586	-1.03377	IGFBP5
1553688_at	-0.317181	5.14377	-3.31631	0.00119872	0.0375588	-1.03428	METTL6
1552306_at	0.923628	4.76307	3.31525	0.00120292	0.0376688	-1.03735	ALG10
205663_at	-0.688021	6.30881	-3.31493	0.00120418	0.0376868	-1.03827	PCBP3
226719_at	-0.47506	8.05913	-3.31412	0.00120738	0.0377488	-1.0406	DERL2
1555910_at	0.870214	6.18196	3.31408	0.00120755	0.0377488	-1.04072	PTCD2
236127_at	-0.446922	6.01673	-3.31384	0.00120848	0.0377564	-1.0414	---
1552671_a_at	0.776306	4.78846	3.31334	0.00121049	0.0377976	-1.04285	SLC9A7
214867_at	-0.558085	7.97263	-3.31292	0.00121216	0.0378107	-1.04406	NDST2 /// ZSWIM8-AS1
239567_at	-1.42606	6.09713	-3.31274	0.00121287	0.0378107	-1.04458	---
203515_s_at	0.629545	7.81554	3.31271	0.00121298	0.0378107	-1.04466	PMVK
212470_at	-0.719187	8.43126	-3.31253	0.0012137	0.0378115	-1.04518	SPAG9
202217_at	0.595376	9.92235	3.31185	0.00121642	0.0378659	-1.04714	C21orf33 /// LOC102724023
223396_at	0.956266	8.11552	3.31171	0.00121698	0.0378659	-1.04755	TMEM60
203905_at	0.396086	8.5318	3.31157	0.00121753	0.0378659	-1.04794	PARN
225438_at	1.05451	4.0991	3.31119	0.00121902	0.037881	-1.04902	NUDCD1
230558_at	-0.264292	5.31663	-3.31095	0.00122002	0.037881	-1.04973	---
200895_s_at	0.974148	8.77401	3.31093	0.00122009	0.037881	-1.04979	FKBP4
238436_s_at	-0.592391	7.22547	-3.31017	0.00122313	0.0379444	-1.05197	ZNF805
222654_at	0.691742	6.59917	3.30993	0.0012241	0.0379444	-1.05267	IMPAD1
216163_at	-0.353242	5.12125	-3.30985	0.00122442	0.0379444	-1.0529	---
212227_x_at	-0.58242	13.0045	-3.30973	0.00122491	0.0379444	-1.05324	EIF1
200877_at	0.586857	11.6067	3.30858	0.0012295	0.0380651	-1.05653	CCT4
238821_at	0.802753	4.96346	3.30736	0.00123445	0.0381786	-1.06006	CSTF2
218568_at	0.830387	6.67745	3.30726	0.00123486	0.0381786	-1.06034	AGK
211825_s_at	1.20495	7.72123	3.30705	0.00123571	0.0381786	-1.06095	FLI1
217774_s_at	0.614822	10.8358	3.3065	0.00123792	0.0381786	-1.06252	TRMT112
221427_s_at	-0.76057	8.51713	-3.30648	0.00123799	0.0381786	-1.06257	CCNL2
220719_at	-1.19554	5.13365	-3.30646	0.00123807	0.0381786	-1.06262	---
236994_at	1.14218	5.16138	3.30644	0.00123818	0.0381786	-1.0627	FBXL4
220307_at	1.28764	8.10035	3.30629	0.00123875	0.0381786	-1.06311	CD244
226050_at	0.92439	8.55961	3.3057	0.00124116	0.0382314	-1.06482	TMCO3
218292_s_at	0.63544	6.21243	3.30502	0.00124395	0.038286	-1.06678	PRKAG2
218700_s_at	1.31479	7.18315	3.30481	0.00124481	0.038286	-1.06739	RAB29
239124_at	-1.04715	7.41881	-3.30475	0.00124504	0.038286	-1.06755	---
202127_at	-0.813448	9.33423	-3.3042	0.00124727	0.0383245	-1.06912	PRPF4B
225199_at	-0.813494	10.2839	-3.30385	0.00124872	0.0383245	-1.07014	C16orf72
207555_s_at	-0.569901	6.41282	-3.30384	0.00124876	0.0383245	-1.07017	TBXA2R
227296_at	0.672129	5.73763	3.30353	0.00125001	0.0383245	-1.07105	MFSD3
201016_at	0.798372	8.96736	3.30343	0.00125043	0.0383245	-1.07134	EIF1AX
1554346_at	-0.575232	6.64081	-3.30334	0.00125078	0.0383245	-1.07159	GNB5
220429_at	-1.15818	4.72774	-3.30324	0.0012512	0.0383245	-1.07188	NDST3
1562948_at	-0.966209	7.49871	-3.30236	0.0012548	0.0384132	-1.0744	---
227546_x_at	0.566179	6.83158	3.30175	0.00125733	0.0384468	-1.07617	AURKAIP1
207761_s_at	1.42319	10.5856	3.30161	0.00125791	0.0384468	-1.07657	METTL7A
233794_at	-0.255732	5.24411	-3.30158	0.00125804	0.0384468	-1.07666	---
205316_at	1.30351	7.77847	3.30141	0.00125871	0.0384468	-1.07713	SLC15A2
236255_at	-0.523112	4.88638	-3.30114	0.00125983	0.0384596	-1.07791	PLEKHG4B
213272_s_at	0.696361	6.69148	3.30014	0.00126398	0.0385648	-1.0808	TMEM159
219017_at	0.993552	6.83482	3.29938	0.00126711	0.0386246	-1.08297	ETNK1
207756_at	-0.60917	5.9936	-3.29925	0.00126765	0.0386246	-1.08334	---
228972_at	0.626674	7.40319	3.29915	0.00126806	0.0386246	-1.08362	PITPNA-AS1
231158_x_at	-0.302384	5.77041	-3.29839	0.00127122	0.0386992	-1.08581	PTBP1
209606_at	1.50577	8.72724	3.29714	0.00127641	0.0388077	-1.08939	CYTIP
238504_at	0.813993	5.80011	3.29714	0.00127643	0.0388077	-1.0894	SDHAF4
204072_s_at	1.66234	7.52554	3.29702	0.00127691	0.0388077	-1.08973	FRY
213733_at	1.19652	9.5988	3.29649	0.00127915	0.038854	-1.09126	MYO1F
224175_s_at	0.759144	5.03696	3.29534	0.00128397	0.038979	-1.09456	TRIM34 /// TRIM6-TRIM34
217983_s_at	0.975071	11.4324	3.29485	0.001286	0.0389796	-1.09594	RNASET2
219789_at	2.64121	6.9088	3.29482	0.00128612	0.0389796	-1.09603	NPR3
203613_s_at	0.654821	10.1507	3.29477	0.00128634	0.0389796	-1.09618	NDUFB6
218341_at	0.550406	8.58384	3.29465	0.00128684	0.0389796	-1.09652	PPCS
220430_at	-0.257702	5.44312	-3.29415	0.00128895	0.0389897	-1.09796	FAM110D
221826_at	-0.65631	6.78092	-3.29407	0.00128931	0.0389897	-1.0982	ANGEL2
1564520_s_at	0.903774	7.96873	3.29398	0.00128966	0.0389897	-1.09844	PRMT5
36545_s_at	-0.645454	7.86882	-3.29374	0.00129067	0.0389897	-1.09913	SFI1
1555864_s_at	0.459868	9.24262	3.29352	0.00129161	0.0389897	-1.09977	PDHA1
224948_at	0.582295	10.5319	3.2935	0.00129171	0.0389897	-1.09983	MRPS24 /// URGCP-MRPS24
229350_x_at	0.501416	7.92223	3.2933	0.00129254	0.0389897	-1.1004	PARP10
1557586_s_at	-0.739186	7.25174	-3.29309	0.00129344	0.0389897	-1.10101	ATP6V1H
227657_at	-1.06971	5.64269	-3.29305	0.0012936	0.0389897	-1.10111	RNF150
222013_x_at	0.472261	6.70091	3.29262	0.00129541	0.039023	-1.10234	EEF2KMT
215844_at	-0.508938	5.9525	-3.29238	0.00129642	0.0390317	-1.10302	TNPO2
233329_s_at	1.35782	7.57818	3.29214	0.00129745	0.0390414	-1.10372	KRCC1
230453_s_at	-0.422718	6.15377	-3.29179	0.00129893	0.0390443	-1.10472	ATP2A3
230615_at	-0.391923	6.51626	-3.29178	0.00129898	0.0390443	-1.10476	DUOXA2
203995_at	-0.517485	6.88567	-3.29112	0.00130178	0.0391016	-1.10665	C21orf2
212257_s_at	0.977408	6.96745	3.29099	0.00130231	0.0391016	-1.107	SMARCA2
213077_at	-0.848394	8.4705	-3.29052	0.00130433	0.0391405	-1.10836	YTHDC2
1556180_at	0.758701	6.63362	3.2903	0.00130528	0.0391476	-1.109	LINC00847
235533_at	-0.624437	7.17555	-3.28998	0.00130661	0.0391662	-1.1099	COX19
212601_at	-0.377276	8.87473	-3.28885	0.00131147	0.0392901	-1.11315	ZZEF1
243442_x_at	-0.563546	7.90233	-3.28727	0.00131824	0.0394645	-1.11766	---
241931_at	-1.15823	3.89734	-3.28698	0.00131949	0.0394645	-1.11849	XG
229380_at	-1.2627	5.48414	-3.28689	0.00131986	0.0394645	-1.11874	ILDR2
207244_x_at	-0.3748	6.85127	-3.28663	0.00132098	0.0394645	-1.11949	CYP2A6
227991_x_at	-0.890917	7.52266	-3.28652	0.00132145	0.0394645	-1.1198	ZBTB43
212622_at	-0.700679	9.22153	-3.28648	0.00132162	0.0394645	-1.11991	TMEM41B
217016_x_at	-0.373932	5.58394	-3.28604	0.00132351	0.0394821	-1.12116	TMEM212
224502_s_at	-0.440759	9.38146	-3.2859	0.00132416	0.0394821	-1.12159	KIAA1191
238728_at	0.548432	6.01501	3.28574	0.00132485	0.0394821	-1.12205	LOC105371839 /// MRPS23
229111_at	-0.876449	9.12754	-3.28562	0.00132536	0.0394821	-1.12239	---
201614_s_at	0.989318	7.86455	3.28551	0.00132582	0.0394821	-1.12269	RUVBL1
221809_at	-0.536732	7.61146	-3.2852	0.00132717	0.0395009	-1.12359	RANBP10
222756_s_at	0.747729	7.10969	3.28491	0.00132842	0.0395128	-1.12441	ARRB1
235024_at	-0.665284	7.87786	-3.2845	0.00133019	0.0395128	-1.12558	JADE1
240550_at	-0.319407	6.5128	-3.28448	0.0013303	0.0395128	-1.12565	OTUB2
226753_at	-0.704159	9.15608	-3.28444	0.00133046	0.0395128	-1.12576	FAM76B
209495_at	-0.334681	7.02229	-3.28347	0.00133466	0.0396158	-1.12851	CEP250
218513_at	1.43792	5.16019	3.2832	0.00133584	0.0396296	-1.1293	TMA16
221534_at	0.520749	7.99552	3.28292	0.00133708	0.0396448	-1.13011	C11orf68
229436_x_at	0.542153	8.01374	3.28174	0.00134222	0.0397757	-1.13347	BRCC3
226660_at	-0.606859	8.81521	-3.28098	0.00134554	0.0398522	-1.13563	RPS6KB1
208653_s_at	1.22351	9.03004	3.28069	0.0013468	0.039868	-1.13645	CD164
1569073_x_at	-0.382154	6.3737	-3.28051	0.00134759	0.0398698	-1.13697	SMARCA4
227037_at	0.938635	6.32509	3.28007	0.00134955	0.0399063	-1.13825	PLD6
AFFX-HUMISGF3A/M97935_5_at	1.22229	5.85827	3.27909	0.00135385	0.0400118	-1.14103	STAT1
1557346_a_at	-0.240742	3.68011	-3.27757	0.00136059	0.0401734	-1.14539	C17orf51
1559902_at	-0.501988	6.16972	-3.27752	0.00136079	0.0401734	-1.14551	MKL1
219456_s_at	0.808976	7.05971	3.27724	0.00136205	0.040189	-1.14633	RIN3
202523_s_at	-0.601508	6.44916	-3.27673	0.00136431	0.0402339	-1.14778	SPOCK2
212319_at	-0.474746	7.07365	-3.27629	0.00136626	0.0402697	-1.14903	SGSM2
238387_s_at	-0.724862	3.65462	-3.27601	0.0013675	0.0402846	-1.14983	LINC00226
203307_at	-0.406649	7.00941	-3.27572	0.00136877	0.0403002	-1.15064	GNL1
227979_at	-0.712592	8.72808	-3.27539	0.00137026	0.0403209	-1.1516	RBM4
206827_s_at	-0.508291	6.47624	-3.27524	0.00137095	0.0403209	-1.15203	TRPV6
222169_x_at	-0.394505	6.22297	-3.27501	0.00137197	0.0403277	-1.15268	SH2D3A
1566001_at	-0.70432	6.39017	-3.27485	0.00137265	0.0403277	-1.15312	---
211070_x_at	0.797061	10.7872	3.2743	0.00137513	0.0403787	-1.1547	DBI
208704_x_at	1.01722	9.82491	3.27324	0.00137985	0.0404957	-1.15771	APLP2
203659_s_at	-0.792274	9.26394	-3.27279	0.00138189	0.0404984	-1.159	TRIM13
224885_s_at	0.530412	10.5531	3.27274	0.00138211	0.0404984	-1.15914	KRTCAP2
225734_at	0.937803	7.23421	3.27254	0.00138301	0.0404984	-1.15971	FBXO22
230497_at	-0.864564	3.65441	-3.27244	0.00138347	0.0404984	-1.16	CELF5
1552737_s_at	0.58694	4.49101	3.2724	0.00138365	0.0404984	-1.16012	WWP2
242439_s_at	-1.03375	8.91717	-3.27198	0.00138556	0.0405195	-1.16132	ASXL1
218643_s_at	0.965864	7.217	3.27191	0.00138586	0.0405195	-1.16151	CRIPT
219378_at	-0.709296	9.10955	-3.27167	0.00138693	0.0405195	-1.16219	NAA16
200882_s_at	0.579143	10.1176	3.27137	0.00138828	0.0405195	-1.16304	PSMD4
45653_at	-0.455582	7.21202	-3.27136	0.00138833	0.0405195	-1.16308	KCTD13
229324_x_at	-0.42274	6.34164	-3.27121	0.00138902	0.0405195	-1.16351	ISYNA1
238988_at	-1.17326	8.42582	-3.27109	0.00138956	0.0405195	-1.16385	---
210153_s_at	0.457191	9.0213	3.27092	0.00139034	0.0405207	-1.16434	ME2
210717_at	-1.4499	6.99847	-3.2699	0.00139495	0.0406327	-1.16725	---
203147_s_at	0.737204	7.16431	3.26974	0.00139567	0.0406327	-1.1677	TRIM14
243476_at	-0.749651	5.96398	-3.26908	0.00139865	0.0406979	-1.16957	NF1
215454_x_at	-0.425116	6.26286	-3.26861	0.0014008	0.040736	-1.17091	SFTPC
242019_at	1.09861	4.81623	3.26847	0.00140145	0.040736	-1.17132	CERS6
241905_at	-0.990279	8.22157	-3.26808	0.00140323	0.040766	-1.17243	PIK3C2A
234487_at	-0.385509	5.64825	-3.2672	0.00140723	0.0408204	-1.17493	---
226688_at	0.88756	6.72947	3.26717	0.00140735	0.0408204	-1.175	TCAIM
213908_at	-1.78198	6.80297	-3.26715	0.00140746	0.0408204	-1.17507	WHAMMP2 /// WHAMMP3
209247_s_at	0.694172	7.70597	3.26701	0.00140809	0.0408204	-1.17546	ABCF2
226073_at	0.927261	8.06344	3.26676	0.00140922	0.0408317	-1.17617	TMEM218
235679_at	-0.574863	7.18211	-3.2665	0.00141042	0.0408447	-1.17691	---
206753_at	-0.308561	5.8294	-3.26614	0.00141207	0.0408613	-1.17793	RDH16
239761_at	1.13529	6.68452	3.26605	0.00141249	0.0408613	-1.17819	GCNT1
209313_at	0.428986	8.92972	3.2658	0.00141363	0.0408727	-1.1789	GPN1
236590_at	0.556206	5.42195	3.26504	0.00141712	0.0409521	-1.18106	---
203238_s_at	-1.15525	6.08614	-3.26478	0.00141834	0.0409536	-1.18182	NOTCH3
242778_at	-0.901764	6.76153	-3.26471	0.00141868	0.0409536	-1.18202	LPXN
234517_at	-0.296451	3.5237	-3.26425	0.0014208	0.0409931	-1.18333	LOC105379809
202761_s_at	-1.58913	5.97159	-3.264	0.00142192	0.041004	-1.18402	SYNE2
238686_at	-0.744867	6.97475	-3.26371	0.00142328	0.0410131	-1.18486	FBXO3
91617_at	-0.582031	7.90093	-3.26361	0.00142374	0.0410131	-1.18514	DGCR8
244478_at	-0.437205	7.70376	-3.26258	0.00142851	0.0411143	-1.18807	LRRC37A3
217102_at	0.255074	4.61795	3.26252	0.00142876	0.0411143	-1.18823	---
223662_x_at	-0.448964	9.83199	-3.26231	0.00142974	0.0411211	-1.18883	DDX59
1568838_at	2.08522	5.84114	3.26191	0.00143158	0.0411524	-1.18996	WASIR2
218970_s_at	0.526116	8.54055	3.26108	0.00143544	0.0412162	-1.19232	CUTC
202846_s_at	0.51599	8.98268	3.26101	0.00143581	0.0412162	-1.19254	PIGC
214907_at	0.760814	6.60947	3.26095	0.00143606	0.0412162	-1.1927	CEACAM21
201691_s_at	-0.800621	3.54451	-3.26067	0.00143736	0.0412317	-1.19348	TPD52
226312_at	-0.909958	9.88093	-3.26002	0.0014404	0.0412972	-1.19534	RICTOR
206328_at	-0.448829	5.48099	-3.25986	0.00144115	0.0412972	-1.1958	CDH15
206261_at	0.937976	4.97	3.2595	0.00144285	0.0413242	-1.19683	ZNF239
224288_x_at	-0.536813	8.29428	-3.25921	0.00144421	0.0413416	-1.19765	FKSG52
226193_x_at	0.548598	10.0748	3.25862	0.00144694	0.041398	-1.19931	CBWD1 /// CBWD2 /// CBWD3 /// CBWD5 /// CBWD6
225493_at	-0.687604	9.76619	-3.25797	0.00145001	0.0414639	-1.20116	CCNT1
203483_at	-0.320885	5.44429	-3.25752	0.00145215	0.041482	-1.20246	SEMA4G
216220_s_at	-0.467711	6.40315	-3.25752	0.00145216	0.041482	-1.20246	ADORA1
215140_at	-0.575919	6.30268	-3.25735	0.00145294	0.0414828	-1.20293	---
217517_x_at	-0.371347	5.53639	-3.25715	0.00145389	0.0414883	-1.2035	SRPK2
228162_at	0.783784	6.7525	3.25574	0.00146052	0.0416482	-1.20749	ESD
204891_s_at	-1.52461	8.89186	-3.25541	0.00146211	0.0416482	-1.20844	LCK
215640_at	-0.679593	7.89592	-3.25539	0.00146217	0.0416482	-1.20848	TBC1D2B
200947_s_at	0.648521	9.13637	3.25532	0.00146254	0.0416482	-1.2087	GLUD1
223343_at	2.03184	7.84134	3.25468	0.00146556	0.0417123	-1.2105	MS4A7
206381_at	-0.817666	4.65566	-3.25444	0.00146668	0.0417226	-1.21117	SCN2A
218696_at	-0.741365	8.36759	-3.25392	0.00146916	0.0417714	-1.21265	EIF2AK3
203907_s_at	-0.725842	8.389	-3.25362	0.00147061	0.0417771	-1.21352	IQSEC1
216883_x_at	0.581188	7.34286	3.25351	0.00147114	0.0417771	-1.21383	PDE6D
231974_at	-0.479369	7.82303	-3.2534	0.00147165	0.0417771	-1.21414	KMT2D
223251_s_at	-0.652782	10.1771	-3.25253	0.00147578	0.0418724	-1.21659	ANKRD10
209100_at	0.656968	8.44118	3.25235	0.00147665	0.0418754	-1.21711	IFRD2
208308_s_at	0.996825	10.1496	3.25193	0.00147867	0.041911	-1.2183	GPI
238908_at	-0.82663	7.39234	-3.25163	0.00148008	0.041929	-1.21914	---
218986_s_at	1.36358	7.93502	3.25136	0.00148138	0.041929	-1.21991	DDX60
210329_s_at	-0.30759	5.24656	-3.25132	0.00148161	0.041929	-1.22004	SGCD
212747_at	0.559407	8.34822	3.25109	0.0014827	0.041936	-1.22069	ANKS1A
225518_x_at	-0.23984	4.0428	-3.25095	0.00148339	0.041936	-1.22109	---
225000_at	0.876185	8.79484	3.25039	0.00148604	0.0419892	-1.22266	PRKAR2A
218183_at	0.580526	6.46306	3.25003	0.00148776	0.0420163	-1.22367	CDIP1
203015_s_at	-0.843051	6.21589	-3.24949	0.00149041	0.0420265	-1.22523	SSX2IP
233376_at	-0.702149	5.57774	-3.24942	0.00149074	0.0420265	-1.22542	---
220561_at	-0.359433	5.88707	-3.24927	0.00149144	0.0420265	-1.22583	IGF2-AS
208248_x_at	1.05684	9.94242	3.24922	0.00149167	0.0420265	-1.22597	APLP2
226116_at	0.636118	8.41067	3.24913	0.00149212	0.0420265	-1.22623	DFFA
214398_s_at	0.444016	6.37176	3.24898	0.00149286	0.0420265	-1.22667	IKBKE
209279_s_at	0.488636	6.70769	3.24884	0.00149351	0.0420265	-1.22705	NSDHL
1555803_a_at	0.729359	7.02944	3.24849	0.00149522	0.0420531	-1.22805	C11orf57
225490_at	-0.566467	8.07039	-3.24759	0.00149958	0.0421373	-1.2306	ARID2
222366_at	-1.04928	8.44149	-3.24755	0.00149976	0.0421373	-1.2307	---
217513_at	1.17042	6.67353	3.24706	0.00150213	0.0421824	-1.23209	MILR1
212496_s_at	0.669604	8.82479	3.24665	0.00150415	0.0422154	-1.23326	KDM4B
201980_s_at	0.804951	9.16227	3.2465	0.00150485	0.0422154	-1.23367	RSU1
225950_at	-1.00822	7.48033	-3.24619	0.0015064	0.0422371	-1.23457	SAMD8
213990_s_at	-0.365371	5.81922	-3.24551	0.0015097	0.0422961	-1.23649	PAK7
1555436_a_at	-0.891576	7.14116	-3.24521	0.00151116	0.0422961	-1.23734	AFF4
213735_s_at	0.536074	10.9769	3.24517	0.00151135	0.0422961	-1.23744	COX5B
203269_at	0.50232	10.1177	3.24499	0.00151226	0.0422961	-1.23797	NSMAF
241823_at	0.547137	5.66704	3.24492	0.0015126	0.0422961	-1.23817	---
204076_at	-0.939505	9.95072	-3.2446	0.00151414	0.0422961	-1.23906	ENTPD4
223640_at	1.04576	9.84002	3.2445	0.00151462	0.0422961	-1.23934	HCST
224284_x_at	-0.51751	8.71191	-3.24444	0.00151495	0.0422961	-1.23952	FKSG52
231358_at	-0.290731	3.64119	-3.24419	0.00151618	0.0422961	-1.24024	MRO
1552851_at	-1.28169	3.56131	-3.24417	0.00151624	0.0422961	-1.24027	ZSCAN4
226823_at	-0.494485	9.09543	-3.24389	0.00151763	0.0423052	-1.24107	PHACTR4
1560556_a_at	-1.2051	4.33258	-3.24379	0.00151811	0.0423052	-1.24135	PLEKHA8
233553_at	-0.579152	3.75985	-3.24337	0.00152019	0.0423415	-1.24255	---
215741_x_at	-0.380852	6.89874	-3.24233	0.0015253	0.0424596	-1.24549	AKAP8L
232949_at	-0.592123	7.66068	-3.24219	0.00152598	0.0424596	-1.24588	---
212654_at	-0.785613	5.58079	-3.24192	0.00152731	0.042475	-1.24664	TPM2
233124_s_at	0.531867	7.84281	3.24106	0.00153155	0.0425589	-1.24907	ECHDC1
229717_at	-0.424396	7.22911	-3.24091	0.00153228	0.0425589	-1.24949	AMIGO3 /// GMPPB
223905_at	1.02918	5.40189	3.24081	0.00153278	0.0425589	-1.24977	DRC7
237083_at	0.626673	4.2699	3.24044	0.00153466	0.0425589	-1.25084	MRPS33
208716_s_at	0.709817	9.65832	3.24039	0.0015349	0.0425589	-1.25098	TMCO1
213187_x_at	0.810824	12.3985	3.24037	0.001535	0.0425589	-1.25104	FTL
233896_s_at	-0.407696	5.91705	-3.24014	0.00153614	0.0425688	-1.25169	PAPLN
225402_at	0.933738	7.13764	3.23993	0.00153717	0.0425739	-1.25227	TP53RK
238002_at	1.76987	7.9117	3.23979	0.00153788	0.0425739	-1.25268	GOLIM4
1556176_at	0.506323	4.57673	3.23883	0.00154265	0.0426843	-1.25539	TAF8
240037_at	0.567862	5.40402	3.23861	0.0015437	0.0426919	-1.25598	ITPRIPL1
202214_s_at	0.64105	8.88259	3.23833	0.0015451	0.0427089	-1.25678	CUL4B
201677_at	-0.696369	6.74673	-3.23803	0.0015466	0.0427287	-1.25762	HMCES
218322_s_at	0.724737	7.95197	3.23778	0.00154788	0.0427426	-1.25835	ACSL5
57715_at	0.970877	7.54198	3.23734	0.00155009	0.042782	-1.2596	CALHM2
1561044_at	-0.49081	7.51906	-3.23701	0.00155171	0.0427997	-1.26051	LOC101928973
224869_s_at	0.650856	8.10256	3.23686	0.00155245	0.0427997	-1.26093	MRPS25
239334_at	-0.775098	6.83338	-3.23674	0.00155308	0.0427997	-1.26128	---
229351_at	-0.641715	7.60378	-3.23657	0.00155393	0.0428015	-1.26176	USP49
213758_at	-0.907018	7.8501	-3.2353	0.00156032	0.042928	-1.26535	COX4I1
224684_at	0.481283	8.08627	3.2352	0.0015608	0.042928	-1.26563	SNX12
211240_x_at	-0.954524	7.00674	-3.23502	0.00156169	0.042928	-1.26613	CTNND1 /// TMX2-CTNND1
217573_at	-0.372916	6.32507	-3.2347	0.00156331	0.042928	-1.26703	GRIN2C
1555888_at	1.01757	7.78063	3.23456	0.00156404	0.042928	-1.26744	UBR5-AS1
1555871_at	-0.390071	5.45392	-3.23437	0.001565	0.042928	-1.26798	TTC28-AS1
217054_at	-0.415603	5.95932	-3.23422	0.00156572	0.042928	-1.26838	---
233399_x_at	-0.44993	6.84772	-3.23409	0.0015664	0.042928	-1.26876	ZNF252P
213446_s_at	1.17343	6.90506	3.23409	0.0015664	0.042928	-1.26876	IQGAP1
202847_at	0.747518	7.62059	3.23403	0.00156669	0.042928	-1.26892	PCK2
201712_s_at	-0.855967	8.00674	-3.23394	0.00156716	0.042928	-1.26918	RANBP2
228822_s_at	-0.636239	9.14785	-3.23324	0.00157068	0.0430001	-1.27115	USP16
222596_s_at	-0.411988	4.92415	-3.23301	0.00157189	0.0430001	-1.27182	LGR4
241687_at	0.729635	5.29958	3.23295	0.00157215	0.0430001	-1.27197	WDR12
[truncated: 52,676 more rows]
