# Supplementary material for: A transcriptomic continuum of differentiation arrest identifies myeloid interface acute leukemias with poor prognosis
Source: Leukemia. 2020 Jul 13;35(3):724–36. doi: 10.1038/s41375-020-0965-z (PMC7932917; doi:10.1038/s41375-020-0965-z)
Supplement: Supplementary file 5 — Supplementary Table S4 [file 41375_2020_965_MOESM5_ESM.xlsx]

## Sheet: ThirtyFour_pos1aneg7neg  vs the
	rowAnno[, 2]	logFC	AveExpr	t	P.Value	adj.P.Val	B
227195_at	ZNF503	3.36942	4.96251	34.7758	6.36043e-13	3.47757e-08	18.393
217853_at	TNS3	4.15665	4.56408	30.819	2.48443e-12	6.0725e-08	17.5146
224358_s_at	MS4A7	4.32744	4.12868	30.0262	3.33196e-12	6.0725e-08	17.3144
210313_at	LILRA4	4.97143	6.39095	24.0277	4.0667e-11	5.55867e-07	15.4595
206453_s_at	NDRG2	3.77403	7.03857	23.4791	5.26519e-11	5.75749e-07	15.2539
239529_at	DCANP1 /// TIFAB	4.40335	4.70923	23.0063	6.6088e-11	6.02227e-07	15.0709
1565754_x_at	FGD2	2.73415	5.70201	22.5696	8.18564e-11	6.39357e-07	14.897
211474_s_at	SERPINB6	2.46509	6.55283	21.8201	1.19297e-10	7.50301e-07	14.5869
215813_s_at	PTGS1	2.6807	4.11498	21.5101	1.39917e-10	7.50301e-07	14.4541
224770_s_at	NAV1	2.92038	5.54808	21.1812	1.66102e-10	7.50301e-07	14.3104
201131_s_at	CDH1	4.91968	5.4034	21.0034	1.82435e-10	7.50301e-07	14.2314
234987_at	SAMHD1	5.24247	4.9903	20.9799	1.84726e-10	7.50301e-07	14.2208
205128_x_at	PTGS1	2.81752	4.64269	20.8008	2.03205e-10	7.50301e-07	14.1402
224771_at	NAV1	2.87011	6.77353	20.7824	2.05219e-10	7.50301e-07	14.1318
210042_s_at	CTSZ	2.96291	6.32371	20.7767	2.05844e-10	7.50301e-07	14.1293
221581_s_at	LAT2	3.12954	6.61823	20.4682	2.43081e-10	8.30654e-07	13.9878
231972_at	---	3.07225	6.26924	19.893	3.33597e-10	1.03954e-06	13.7162
1556639_at	LOC100996455	3.2299	4.77139	19.8472	3.42235e-10	1.03954e-06	13.6941
228055_at	NAPSB	5.15604	5.51309	19.4339	4.32184e-10	1.1096e-06	13.4917
221724_s_at	CLEC4A	2.28157	6.30404	19.322	4.60748e-10	1.1096e-06	13.4359
202820_at	AHR	3.04782	6.88628	19.2821	4.71426e-10	1.1096e-06	13.4159
210754_s_at	LYN	3.64457	6.09079	19.2764	4.72954e-10	1.1096e-06	13.4131
224909_s_at	PREX1	3.46354	5.34841	19.228	4.86313e-10	1.1096e-06	13.3888
236673_at	TIFAB	4.64404	5.49177	19.1463	5.09806e-10	1.1096e-06	13.3475
230481_at	ACY3	4.70341	5.9267	19.1267	5.15621e-10	1.1096e-06	13.3375
205504_at	BTK	3.90813	6.05671	19.0869	5.27656e-10	1.1096e-06	13.3173
230276_at	FAM49A	2.83858	3.08617	18.986	5.5955e-10	1.13309e-06	13.2658
207968_s_at	MEF2C	4.04194	6.08426	18.9145	5.83376e-10	1.13436e-06	13.2292
219183_s_at	CYTH4	2.61683	6.63521	18.8549	6.04127e-10	1.13436e-06	13.1984
211101_x_at	LILRA2	2.74735	5.19731	18.7595	6.39012e-10	1.13436e-06	13.1489
220252_x_at	CXorf21	2.41929	8.43609	18.6818	6.69027e-10	1.13436e-06	13.1084
209683_at	FAM49A	3.02278	4.80665	18.6757	6.71429e-10	1.13436e-06	13.1052
208121_s_at	PTPRO	2.38271	3.63758	18.6428	6.84661e-10	1.13436e-06	13.088
205624_at	CPA3	4.54135	4.40581	18.4938	7.48136e-10	1.17774e-06	13.0095
235824_at	---	3.42628	6.83802	18.4553	7.65566e-10	1.17774e-06	12.989
223343_at	MS4A7	3.283	3.52995	18.3959	7.93326e-10	1.17774e-06	12.9574
212956_at	TBC1D9	3.1891	3.42832	18.3882	7.97008e-10	1.17774e-06	12.9533
212385_at	TCF4	2.34501	5.38828	18.1856	9.00745e-10	1.29601e-06	12.8444
208092_s_at	FAM49A	4.11141	5.33943	18.1248	9.3469e-10	1.31036e-06	12.8114
1565752_at	FGD2	3.02637	5.79543	18.031	9.89742e-10	1.33468e-06	12.7602
205859_at	LY86	5.75414	5.27463	18.0128	1.00086e-09	1.33468e-06	12.7502
212188_at	KCTD12	2.9439	6.81308	17.8918	1.07808e-09	1.40342e-06	12.6837
217865_at	RNF130	2.63547	6.97664	17.8042	1.13805e-09	1.41717e-06	12.6351
238669_at	PTGS1	2.45105	5.44353	17.8008	1.14048e-09	1.41717e-06	12.6332
209823_x_at	HLA-DQB1	3.61734	6.896	17.7163	1.2019e-09	1.46031e-06	12.586
204197_s_at	RUNX3	2.75848	6.63774	17.6665	1.23976e-09	1.47356e-06	12.5581
212611_at	DTX4	3.30402	6.11697	17.6139	1.28115e-09	1.48239e-06	12.5285
222146_s_at	TCF4	3.2058	7.96862	17.5888	1.30141e-09	1.48239e-06	12.5144
211100_x_at	LILRA2	3.05208	5.59835	17.4352	1.43344e-09	1.5584e-06	12.4271
201324_at	EMP1	3.8838	5.19844	17.4298	1.43832e-09	1.5584e-06	12.424
224774_s_at	NAV1	3.32743	4.70776	17.4033	1.46268e-09	1.5584e-06	12.4088
216985_s_at	STX3	2.71407	5.51611	17.3692	1.49459e-09	1.5584e-06	12.3893
336_at	TBXA2R	3.434	4.02714	17.352	1.51096e-09	1.5584e-06	12.3794
220377_at	KIAA0125	4.02004	7.0742	17.3229	1.53916e-09	1.5584e-06	12.3627
207655_s_at	BLNK	4.01415	6.36591	17.2928	1.56884e-09	1.55957e-06	12.3454
204908_s_at	BCL3	2.97659	6.42164	17.2327	1.63016e-09	1.59159e-06	12.3106
206519_x_at	SIGLEC6	3.45032	3.24332	17.105	1.7691e-09	1.67971e-06	12.2363
214040_s_at	GSN	1.89981	5.6459	17.0938	1.78186e-09	1.67971e-06	12.2298
1559883_s_at	SAMHD1	5.60295	5.84725	16.8467	2.09111e-09	1.90261e-06	12.0838
1568619_s_at	ITPRIPL2	2.14543	4.46281	16.8289	2.11557e-09	1.90261e-06	12.0732
225407_at	MBP	2.50357	6.52679	16.8237	2.12271e-09	1.90261e-06	12.0701
228589_at	BASP1	4.50699	6.64913	16.7444	2.2357e-09	1.94945e-06	12.0227
214765_s_at	NAAA	1.85572	7.06175	16.7372	2.24628e-09	1.94945e-06	12.0184
207571_x_at	THEMIS2	2.27336	7.37372	16.6515	2.37662e-09	2.03034e-06	11.9667
1563560_at	---	3.76883	6.57081	16.5423	2.55448e-09	2.11616e-06	11.9004
205945_at	IL6R	5.01974	4.86225	16.5104	2.60909e-09	2.12913e-06	11.881
212311_at	SEL1L3	2.43484	5.22809	16.3835	2.83946e-09	2.28305e-06	11.8031
212382_at	TCF4	2.78185	8.78987	16.3564	2.89144e-09	2.29115e-06	11.7864
212562_s_at	CTSZ	2.24589	5.72119	16.1854	3.24442e-09	2.4828e-06	11.6801
207341_at	PRTN3	4.41656	4.12914	16.1793	3.25776e-09	2.4828e-06	11.6763
235458_at	HAVCR2	3.86712	5.92839	16.174	3.26952e-09	2.4828e-06	11.673
224925_at	PREX1	3.12288	5.59541	15.8906	3.96733e-09	2.93126e-06	11.4937
219947_at	CLEC4A	3.4392	6.8526	15.7291	4.43603e-09	3.23342e-06	11.3898
206674_at	FLT3	3.17794	6.41325	15.7093	4.49762e-09	3.23342e-06	11.377
229597_s_at	WDFY4	3.83612	7.01691	15.6914	4.5537e-09	3.23342e-06	11.3654
219441_s_at	LRRK1	2.55893	4.92272	15.6452	4.70306e-09	3.29666e-06	11.3354
210660_at	LILRA1	2.32673	5.03873	15.6265	4.76459e-09	3.29752e-06	11.3232
222915_s_at	BANK1	2.78438	5.66541	15.5718	4.95085e-09	3.35185e-06	11.2874
207872_s_at	LILRA1	3.47381	4.97646	15.5675	4.96571e-09	3.35185e-06	11.2846
202626_s_at	LYN	4.17851	6.85162	15.5148	5.15302e-09	3.43587e-06	11.25
226878_at	HLA-DOA	3.78469	6.92166	15.4114	5.54306e-09	3.65141e-06	11.1818
1553982_a_at	RAB7B	2.92487	4.53731	15.3786	5.67331e-09	3.66722e-06	11.16
201163_s_at	IGFBP7	3.67315	6.02025	15.3717	5.70121e-09	3.66722e-06	11.1554
213733_at	MYO1F	3.30315	5.13833	15.2815	6.0788e-09	3.86464e-06	11.0953
217513_at	MILR1	2.27397	5.3804	15.1445	6.7059e-09	4.14723e-06	11.0031
225408_at	MBP	3.22833	5.95939	15.1431	6.71232e-09	4.14723e-06	11.0022
233176_at	LOC100507642	1.53535	4.92826	15.1317	6.76779e-09	4.14723e-06	10.9944
1567627_at	CD74	4.74556	7.47425	15.1083	6.88259e-09	4.14723e-06	10.9786
226364_at	HIP1	2.18057	4.5238	15.09	6.97404e-09	4.14723e-06	10.9662
228938_at	MBP	3.00708	5.72408	15.0892	6.97842e-09	4.14723e-06	10.9656
205425_at	HIP1	2.18953	4.62332	15.06	7.12712e-09	4.19005e-06	10.9457
225373_at	C10orf54	2.38629	6.83577	15.0393	7.23474e-09	4.20808e-06	10.9316
204249_s_at	LMO2	4.09144	7.01901	14.9761	7.57362e-09	4.35881e-06	10.8885
209948_at	KCNMB1	3.03523	5.18733	14.8734	8.16231e-09	4.62567e-06	10.8178
211597_s_at	HOPX	5.5111	5.04899	14.8466	8.32418e-09	4.62567e-06	10.7993
235281_x_at	AHNAK	4.23742	6.36621	14.8459	8.32861e-09	4.62567e-06	10.7988
228094_at	AMICA1	3.85429	6.85743	14.8269	8.44517e-09	4.62567e-06	10.7856
206310_at	SPINK2	4.13261	7.59778	14.8155	8.51601e-09	4.62567e-06	10.7777
223750_s_at	TLR10	3.62473	4.50792	14.8109	8.5449e-09	4.62567e-06	10.7745
222496_s_at	RBM47	4.26035	4.226	14.7873	8.69416e-09	4.64425e-06	10.7581
229937_x_at	LILRB1	3.24525	5.45495	14.7694	8.80934e-09	4.64425e-06	10.7457
219667_s_at	BANK1	3.0988	3.67549	14.7542	8.90847e-09	4.64425e-06	10.7351
213638_at	PHACTR1	4.46498	5.81809	14.7526	8.91899e-09	4.64425e-06	10.734
209437_s_at	SPON1	2.8673	6.52085	14.716	9.16344e-09	4.72652e-06	10.7084
209995_s_at	TCL1A	2.10279	5.02364	14.6779	9.42488e-09	4.81594e-06	10.6817
204198_s_at	RUNX3	3.16148	7.99082	14.651	9.61459e-09	4.86739e-06	10.6629
229791_at	LPCAT2	3.19108	6.26089	14.6044	9.9532e-09	4.92817e-06	10.63
201887_at	IL13RA1	2.07803	5.00837	14.6027	9.96544e-09	4.92817e-06	10.6289
219259_at	SEMA4A	3.7878	5.98735	14.5974	1.00051e-08	4.92817e-06	10.6251
228056_s_at	NAPSB	4.98676	5.33755	14.5015	1.07464e-08	5.24607e-06	10.5572
215621_s_at	IGHD	3.25136	5.11662	14.4889	1.08484e-08	5.24901e-06	10.5483
236285_at	KLHDC7B	2.06925	4.4726	14.4649	1.10458e-08	5.29764e-06	10.5311
205051_s_at	KIT	3.16935	5.27284	14.4477	1.11885e-08	5.31941e-06	10.5189
207681_at	CXCR3	2.7538	4.69878	14.4161	1.14578e-08	5.40045e-06	10.4963
212827_at	IGHM	5.34713	6.92977	14.342	1.21158e-08	5.66181e-06	10.4432
223344_s_at	MS4A7	2.54588	4.76214	14.2254	1.32362e-08	6.10928e-06	10.3588
203753_at	TCF4	3.04629	8.99556	14.2113	1.33789e-08	6.10928e-06	10.3486
201506_at	TGFBI	5.07325	5.98556	14.2084	1.34086e-08	6.10928e-06	10.3465
222858_s_at	DAPP1	2.92967	7.21967	14.1402	1.41263e-08	6.38309e-06	10.2967
200765_x_at	CTNNA1	2.3201	7.02587	14.0985	1.45851e-08	6.53641e-06	10.2662
219014_at	PLAC8	2.69972	9.60138	14.0871	1.47129e-08	6.54008e-06	10.2578
208812_x_at	HLA-C	1.75343	10.6122	14.051	1.51264e-08	6.6163e-06	10.2313
235661_at	POU2F2	2.45405	6.45245	14.0264	1.54165e-08	6.67921e-06	10.2131
223159_s_at	NEK6	2.87677	6.71704	14.0182	1.55146e-08	6.67921e-06	10.2071
221969_at	PAX5	3.41569	5.71691	13.9692	1.61132e-08	6.88273e-06	10.1708
222756_s_at	ARRB1	2.37785	6.97455	13.9115	1.68503e-08	7.08683e-06	10.1279
206298_at	ARHGAP22	3.56788	5.77971	13.8869	1.71752e-08	7.16834e-06	10.1096
202944_at	NAGA	2.98764	7.14986	13.8737	1.73523e-08	7.18742e-06	10.0998
209199_s_at	MEF2C	4.16366	6.98245	13.7886	1.85446e-08	7.62348e-06	10.036
1555628_a_at	HAVCR2	3.11397	6.14441	13.7575	1.90016e-08	7.75309e-06	10.0126
217478_s_at	HLA-DMA	4.31286	6.98834	13.7453	1.91846e-08	7.76978e-06	10.0034
214227_at	---	2.5281	5.13887	13.6967	1.99326e-08	7.96329e-06	9.96664
1552623_at	HSH2D	2.307	5.60004	13.6353	2.09226e-08	8.28944e-06	9.92
201212_at	LGMN	2.99714	6.83524	13.5861	2.17532e-08	8.55651e-06	9.88251
210844_x_at	CTNNA1	2.5338	7.39711	13.5722	2.19952e-08	8.5899e-06	9.87185
204037_at	LPAR1	1.68174	5.34899	13.455	2.41474e-08	9.29759e-06	9.78182
217763_s_at	RAB31	3.47279	6.21282	13.4339	2.45605e-08	9.3253e-06	9.76545
1554508_at	PIK3AP1	4.37297	5.44135	13.4083	2.507e-08	9.4198e-06	9.74562
201888_s_at	IL13RA1	2.42224	4.21766	13.4041	2.51539e-08	9.4198e-06	9.74239
204430_s_at	SLC2A5	4.62064	4.61748	13.3485	2.63038e-08	9.7834e-06	9.6992
230131_x_at	ARSD	1.71012	5.6506	13.3322	2.66522e-08	9.84599e-06	9.68648
212912_at	RPS6KA2	3.0269	6.40773	13.3056	2.7231e-08	9.99231e-06	9.6657
217422_s_at	CD22	4.77914	4.99205	13.2832	2.77298e-08	1.01075e-05	9.64815
225280_x_at	ARSD	1.60684	6.23701	13.2653	2.81329e-08	1.01375e-05	9.63418
200696_s_at	GSN	4.47228	6.64186	13.2551	2.83683e-08	1.01375e-05	9.62611
223696_at	ARSD	2.62215	5.80251	13.2362	2.88069e-08	1.01971e-05	9.61126
231887_s_at	PALD1	2.1057	7.68701	13.2263	2.9039e-08	1.01971e-05	9.60349
223561_at	NEK6	2.76012	5.30319	13.2192	2.92055e-08	1.01971e-05	9.59795
224724_at	SULF2	4.42026	5.11843	13.2058	2.95261e-08	1.01971e-05	9.58738
233555_s_at	SULF2	4.22338	4.991	13.2005	2.9654e-08	1.01971e-05	9.58319
204502_at	SAMHD1	5.44693	8.54493	13.1446	3.1038e-08	1.06063e-05	9.53899
200788_s_at	PEA15	2.03646	9.56629	13.1099	3.19308e-08	1.0768e-05	9.51149
1552552_s_at	CLEC4C	5.77116	4.31302	13.105	3.20598e-08	1.0768e-05	9.50758
211986_at	AHNAK	2.77067	6.72566	13.1034	3.21023e-08	1.0768e-05	9.50629
217557_s_at	CPM	1.87101	5.70628	13.088	3.25084e-08	1.07847e-05	9.4941
238376_at	LOC100505564	2.00881	4.26577	13.0866	3.25463e-08	1.07847e-05	9.49297
209474_s_at	ENTPD1	2.64067	4.32312	13.065	3.31284e-08	1.09114e-05	9.47576
214058_at	MYCL	3.45916	4.92575	13.0474	3.36106e-08	1.10039e-05	9.46174
210925_at	CIITA	3.80884	7.15417	13.037	3.38987e-08	1.10322e-05	9.45345
201576_s_at	GLB1	1.72105	8.11008	13.0027	3.48711e-08	1.12152e-05	9.42598
219789_at	NPR3	4.16069	3.40527	12.9826	3.54554e-08	1.13364e-05	9.40984
209488_s_at	RBPMS	4.01267	4.48721	12.9631	3.60308e-08	1.14534e-05	9.39419
212686_at	PPM1H	1.27629	4.59179	12.9352	3.68716e-08	1.15453e-05	9.37177
1562433_at	LINC01181	4.95272	4.25041	12.9316	3.69827e-08	1.15453e-05	9.36884
1552760_at	HDAC9	2.18656	4.5685	12.9257	3.71646e-08	1.15453e-05	9.36407
205426_s_at	HIP1	2.24491	5.25332	12.9102	3.76456e-08	1.16287e-05	9.35157
227490_at	WDFY2	1.69024	7.66724	12.88	3.86017e-08	1.1857e-05	9.32717
223027_at	SNX9	3.11873	4.98039	12.8373	4.00013e-08	1.22183e-05	9.2925
205076_s_at	MTMR11	1.62027	4.98447	12.8054	4.10802e-08	1.24781e-05	9.26658
210044_s_at	LYL1	1.9354	6.84539	12.7943	4.14637e-08	1.2525e-05	9.25753
205653_at	CTSG	4.5273	7.25139	12.7742	4.21678e-08	1.26677e-05	9.24112
1553043_a_at	CD300LF	3.16881	5.81811	12.7556	4.28299e-08	1.27743e-05	9.22594
208373_s_at	P2RY6	2.20873	5.83567	12.7511	4.299e-08	1.27743e-05	9.2223
227410_at	FAM43A	4.61924	5.05253	12.7236	4.39962e-08	1.30027e-05	9.19974
217388_s_at	KYNU	4.33808	4.74879	12.6869	4.53763e-08	1.32671e-05	9.16962
204439_at	IFI44L	3.76863	6.68552	12.6729	4.59147e-08	1.32844e-05	9.15811
208436_s_at	IRF7	3.51716	6.7681	12.6728	4.59213e-08	1.32844e-05	9.15797
211884_s_at	CIITA	2.81528	4.70424	12.6519	4.67369e-08	1.34492e-05	9.14078
216986_s_at	IRF4	1.82847	6.08112	12.6303	4.75964e-08	1.36248e-05	9.12299
231042_s_at	---	2.17322	4.94846	12.6043	4.86572e-08	1.37841e-05	9.10147
209200_at	MEF2C	3.78953	6.17833	12.5705	5.00754e-08	1.41127e-05	9.0734
1567628_at	CD74	4.54616	7.68331	12.5133	5.25757e-08	1.46662e-05	9.02577
214459_x_at	HLA-C	2.00885	10.1512	12.4917	5.35504e-08	1.48623e-05	9.0078
206082_at	HCP5	3.40761	6.10961	12.4758	5.4286e-08	1.49802e-05	8.99445
1555214_a_at	CLEC7A	2.54813	4.20011	12.4653	5.47753e-08	1.49802e-05	8.98567
204069_at	MEIS1	4.19129	3.71942	12.4638	5.48445e-08	1.49802e-05	8.98443
235574_at	GBP4	2.34875	6.57352	12.459	5.50713e-08	1.49802e-05	8.9804
235085_at	SGK223	2.76606	6.93517	12.447	5.56419e-08	1.49879e-05	8.97031
204385_at	KYNU	2.9325	4.14135	12.4468	5.56477e-08	1.49879e-05	8.9702
209436_at	SPON1	3.83622	5.73434	12.4249	5.67053e-08	1.51979e-05	8.95177
205101_at	CIITA	3.35328	8.09006	12.4145	5.72137e-08	1.52244e-05	8.94303
213094_at	ADGRG6	4.35287	4.61621	12.408	5.75336e-08	1.52244e-05	8.93757
206762_at	KCNA5	3.22697	4.8902	12.4059	5.76397e-08	1.52244e-05	8.93577
209140_x_at	HLA-B	2.72926	10.3704	12.3886	5.85008e-08	1.53407e-05	8.92124
202295_s_at	CTSH	2.9048	7.39428	12.3858	5.86413e-08	1.53407e-05	8.91889
203186_s_at	S100A4	3.52413	8.0522	12.3387	6.10747e-08	1.59012e-05	8.87905
206313_at	HLA-DOA	3.08423	6.15019	12.2925	6.35646e-08	1.64711e-05	8.83987
202449_s_at	RXRA	2.51523	5.94043	12.2567	6.55727e-08	1.69077e-05	8.80935
200764_s_at	CTNNA1	1.61675	5.85732	12.2395	6.65581e-08	1.7005e-05	8.79472
229971_at	ADGRG5	2.70068	5.43043	12.1995	6.89154e-08	1.75254e-05	8.76054
218035_s_at	RBM47	2.98858	4.34868	12.1831	6.9914e-08	1.7697e-05	8.74641
223798_at	SLC41A2	2.97362	4.22433	12.175	7.04048e-08	1.77116e-05	8.73954
232079_s_at	PVRL2	1.61707	5.57519	12.1716	7.06196e-08	1.77116e-05	8.73655
206478_at	KIAA0125	4.8219	5.5332	12.1357	7.28678e-08	1.8162e-05	8.70576
204304_s_at	PROM1	4.56355	4.67656	12.1163	7.41233e-08	1.8338e-05	8.68896
226273_at	CLCN5	2.24651	4.39576	12.1022	7.50416e-08	1.84815e-05	8.67686
39891_at	ZNF710	1.90606	7.04664	12.0746	7.68872e-08	1.88511e-05	8.65296
224480_s_at	GPAT3	4.39933	5.32987	12.0185	8.07888e-08	1.96317e-05	8.60425
223158_s_at	NEK6	2.36692	5.60259	11.9645	8.4744e-08	2.05017e-05	8.55719
242525_at	SLC2A5	2.97791	5.96451	11.955	8.54637e-08	2.05315e-05	8.54886
209645_s_at	ALDH1B1	1.76821	5.78627	11.9529	8.56181e-08	2.05315e-05	8.54708
235175_at	GBP4	2.45051	6.04807	11.9356	8.69465e-08	2.07589e-05	8.53191
204563_at	SELL	1.7202	9.40392	11.9007	8.96872e-08	2.11944e-05	8.50132
227013_at	LATS2	2.67598	6.3803	11.888	9.07117e-08	2.11944e-05	8.49012
244823_at	LOC100129034	2.43314	6.14754	11.8877	9.07394e-08	2.11944e-05	8.48982
1556314_a_at	ZNF366	5.49346	5.12622	11.8858	9.08857e-08	2.11944e-05	8.48823
218700_s_at	RAB29	3.13842	4.30702	11.8858	9.08924e-08	2.11944e-05	8.48816
214279_s_at	NDRG2	3.88671	4.78684	11.8803	9.1336e-08	2.11944e-05	8.48336
210785_s_at	THEMIS2	2.46679	6.94794	11.8764	9.1656e-08	2.11944e-05	8.47991
1555962_at	B3GNT7	3.37172	6.3157	11.8738	9.18717e-08	2.11944e-05	8.47759
202902_s_at	CTSS	1.8736	7.26671	11.867	9.24287e-08	2.12333e-05	8.47163
228442_at	NFATC2	1.6979	6.42531	11.8568	9.32755e-08	2.13382e-05	8.46263
222912_at	ARRB1	2.3298	7.84218	11.8424	9.44794e-08	2.15236e-05	8.44998
226333_at	IL6R	2.33993	6.03703	11.8041	9.77838e-08	2.20923e-05	8.41606
208683_at	CAPN2	2.8802	6.14762	11.7939	9.86787e-08	2.22027e-05	8.40707
203185_at	RASSF2	2.98974	7.58843	11.7753	1.00349e-07	2.24859e-05	8.3905
235002_at	NUDT16	2.22257	6.40909	11.7682	1.00993e-07	2.25378e-05	8.38418
207161_at	KIAA0087	4.01879	5.82425	11.7572	1.01996e-07	2.26693e-05	8.37442
208018_s_at	HCK	3.72776	4.42785	11.7488	1.02772e-07	2.27493e-05	8.36693
223385_at	CYP2S1	2.51494	6.03842	11.7372	1.0385e-07	2.28952e-05	8.35662
229421_s_at	RBM47	1.30131	4.42803	11.6853	1.08832e-07	2.38971e-05	8.31032
222838_at	SLAMF7	5.6918	5.0656	11.6609	1.1127e-07	2.43348e-05	8.28841
209619_at	CD74	3.53824	10.4112	11.6548	1.11881e-07	2.43709e-05	8.283
203932_at	HLA-DMB	4.4922	7.13858	11.6228	1.15182e-07	2.49905e-05	8.25423
239598_s_at	LPCAT2	2.63048	6.2823	11.599	1.17704e-07	2.54366e-05	8.23281
202625_at	LYN	4.16368	6.67774	11.5916	1.18502e-07	2.54731e-05	8.22612
205722_s_at	GFRA2	1.36402	5.52125	11.5829	1.19445e-07	2.54731e-05	8.21827
228624_at	TMEM144	1.87894	3.20877	11.5819	1.19554e-07	2.54731e-05	8.21737
201537_s_at	DUSP3	2.77471	7.07748	11.5803	1.19736e-07	2.54731e-05	8.21586
205505_at	GCNT1	1.41508	7.32627	11.5731	1.20522e-07	2.55408e-05	8.20939
210340_s_at	CSF2RA	2.07471	4.97844	11.5575	1.22248e-07	2.58066e-05	8.19531
207691_x_at	ENTPD1	2.913	4.23356	11.4423	1.35885e-07	2.84655e-05	8.09053
1555213_a_at	CLEC7A	1.2179	7.02349	11.4062	1.40494e-07	2.93187e-05	8.05745
243969_at	SLC24A4	2.25588	3.45234	11.3964	1.41773e-07	2.93616e-05	8.04845
1553863_at	WDFY4	1.73586	3.89621	11.3805	1.43869e-07	2.95414e-05	8.0339
207446_at	TLR6	2.35152	5.12589	11.3754	1.44557e-07	2.95414e-05	8.02916
220030_at	STYK1	1.48571	3.37806	11.3731	1.44858e-07	2.95414e-05	8.0271
207697_x_at	LILRB2	2.75822	6.17235	11.3695	1.45343e-07	2.95414e-05	8.02378
225214_at	LOC100129034	1.68445	5.11408	11.3611	1.46476e-07	2.96613e-05	8.01608
219159_s_at	SLAMF7	5.84398	6.05076	11.3462	1.48524e-07	2.99651e-05	8.00229
1555963_x_at	B3GNT7	3.63481	6.07153	11.2905	1.56414e-07	3.13257e-05	7.9509
227999_at	PWWP2B	1.23754	6.11359	11.2865	1.57001e-07	3.13287e-05	7.94717
204489_s_at	CD44	3.02527	8.5761	11.2803	1.57911e-07	3.13376e-05	7.94143
206331_at	CALCRL	2.8952	5.0268	11.2784	1.58193e-07	3.13376e-05	7.93966
221766_s_at	FAM46A	2.13478	6.49316	11.27	1.5944e-07	3.14708e-05	7.93186
210796_x_at	SIGLEC6	3.90272	4.68377	11.2501	1.62433e-07	3.19359e-05	7.91338
1570197_at	LOC105372343	1.60219	3.83127	11.216	1.677e-07	3.26661e-05	7.88166
204834_at	FGL2	4.3412	6.33048	11.2148	1.67886e-07	3.26661e-05	7.88056
204613_at	PLCG2	1.81219	8.56513	11.2084	1.68901e-07	3.27471e-05	7.87456
217762_s_at	RAB31	4.40633	6.0612	11.1919	1.71531e-07	3.30326e-05	7.8592
219559_at	SLC17A9	1.75745	5.38295	11.171	1.74942e-07	3.35613e-05	7.83961
205997_at	ADAM28	4.77122	4.78691	11.1441	1.79431e-07	3.42356e-05	7.81441
216994_s_at	RUNX2	2.50427	7.14515	11.1424	1.79709e-07	3.42356e-05	7.81286
226507_at	PAK1	1.47594	8.0818	11.1314	1.81595e-07	3.44748e-05	7.80248
206337_at	CCR7	3.41254	6.33098	11.123	1.83029e-07	3.45958e-05	7.79465
222780_s_at	BAALC	2.18816	3.8465	11.1203	1.83498e-07	3.45958e-05	7.7921
213503_x_at	ANXA2	4.28853	8.03118	11.0953	1.87898e-07	3.51937e-05	7.76851
1555731_a_at	AP1S3	1.96126	3.73907	11.0949	1.87957e-07	3.51937e-05	7.7682
222859_s_at	DAPP1	2.56773	6.24853	11.0731	1.91883e-07	3.58061e-05	7.74762
211991_s_at	HLA-DPA1	4.58745	7.72217	11.0563	1.94969e-07	3.62459e-05	7.73173
221059_s_at	COTL1	3.53589	8.54247	11.053	1.95566e-07	3.62459e-05	7.72868
236730_at	GIPC3	1.03078	5.75235	11.0454	1.96995e-07	3.63874e-05	7.72143
220358_at	BATF3	3.8311	6.38157	11.0189	2.02008e-07	3.7063e-05	7.69639
237159_x_at	AP1S3	2.28574	4.50959	11.0122	2.03317e-07	3.71784e-05	7.68995
230232_at	SEL1L3	2.75318	5.14121	11.0062	2.04481e-07	3.72667e-05	7.68426
210136_at	MBP	3.01851	6.34374	10.9554	2.1463e-07	3.89629e-05	7.63597
204689_at	HHEX	2.68182	5.71449	10.9519	2.15347e-07	3.89629e-05	7.63264
202307_s_at	TAP1	1.59935	9.11115	10.9489	2.15974e-07	3.89629e-05	7.62974
227584_at	NAV1	2.2875	5.98417	10.9457	2.16639e-07	3.89629e-05	7.62668
204670_x_at	HLA-DRB1 /// HLA-DRB4 /// LOC105369230	4.11877	8.75333	10.9358	2.18689e-07	3.92027e-05	7.61728
201162_at	IGFBP7	3.54561	6.47614	10.9239	2.21195e-07	3.95223e-05	7.60592
203221_at	TLE1	1.34977	5.51625	10.8981	2.26739e-07	4.03809e-05	7.58122
201487_at	CTSC	1.50201	9.22511	10.8535	2.36681e-07	4.17437e-05	7.53838
208890_s_at	PLXNB2	2.40441	4.89768	10.8443	2.38804e-07	4.19503e-05	7.52947
210427_x_at	ANXA2	4.43026	7.96682	10.8411	2.39547e-07	4.19503e-05	7.52637
228532_at	C1orf162	2.57868	8.47718	10.8369	2.40508e-07	4.19503e-05	7.52237
226459_at	PIK3AP1	4.61365	6.13737	10.8345	2.4108e-07	4.19503e-05	7.51999
210629_x_at	LST1	2.34029	8.4792	10.8318	2.41702e-07	4.19503e-05	7.51742
204336_s_at	RGS19	1.47609	9.46097	10.816	2.45425e-07	4.233e-05	7.50216
201137_s_at	HLA-DPB1	4.39143	8.17956	10.8026	2.48615e-07	4.27453e-05	7.48926
237625_s_at	---	4.13943	4.3508	10.78	2.54121e-07	4.3294e-05	7.46737
201590_x_at	ANXA2	4.27711	7.95036	10.7797	2.54182e-07	4.3294e-05	7.46713
201538_s_at	DUSP3	1.84953	4.88274	10.7659	2.57607e-07	4.37413e-05	7.45375
220010_at	KCNE5	1.66272	4.20194	10.7541	2.60576e-07	4.41083e-05	7.4423
206034_at	SERPINB8	2.8895	5.64211	10.7057	2.73165e-07	4.59548e-05	7.39513
203882_at	IRF9	1.4582	8.26237	10.6902	2.77327e-07	4.65119e-05	7.38
205098_at	CCR1	3.75774	4.34423	10.6752	2.81411e-07	4.69304e-05	7.36538
38521_at	CD22	2.80434	5.62145	10.6566	2.86584e-07	4.7626e-05	7.34715
46665_at	SEMA4C	1.29358	4.69802	10.6317	2.93637e-07	4.8338e-05	7.32282
224488_s_at	SPON1	2.39542	5.10917	10.6295	2.94269e-07	4.8338e-05	7.32067
228343_at	POU2F2	0.956769	4.11956	10.6291	2.94404e-07	4.8338e-05	7.32021
236395_at	---	3.22114	4.14836	10.6097	3.00047e-07	4.91171e-05	7.3012
226841_at	MPEG1	5.59388	6.17516	10.5948	3.04489e-07	4.96953e-05	7.28649
216526_x_at	HLA-C	2.03976	9.78682	10.5854	3.07304e-07	4.99156e-05	7.27728
202826_at	SPINT1	1.50831	4.58451	10.5842	3.07665e-07	4.99156e-05	7.2761
218699_at	RAB29	2.57769	6.6867	10.5743	3.10704e-07	5.0161e-05	7.26625
212014_x_at	CD44	2.61836	7.64232	10.5697	3.12107e-07	5.0161e-05	7.26174
226504_at	FAM109B	1.72675	6.75564	10.5668	3.12992e-07	5.0161e-05	7.25891
218826_at	SLC35F2	2.25865	6.02538	10.5661	3.13223e-07	5.0161e-05	7.25817
220974_x_at	SFXN3	1.60497	6.85044	10.5569	3.16051e-07	5.01942e-05	7.24916
215393_s_at	COBLL1	1.77452	5.14052	10.5548	3.16726e-07	5.01942e-05	7.24703
1554974_at	ACY3	2.14321	4.39827	10.5503	3.18142e-07	5.02729e-05	7.24256
228372_at	C10orf128	4.12597	4.58006	10.5121	3.30355e-07	5.19028e-05	7.20481
208913_at	GGA2	1.03217	10.1415	10.5073	3.31931e-07	5.2001e-05	7.20004
227053_at	PACSIN1	2.86455	6.35828	10.4973	3.35255e-07	5.23716e-05	7.19005
209543_s_at	CD34	3.58943	7.06955	10.47	3.44446e-07	5.36541e-05	7.16294
204972_at	OAS2	1.85092	7.33561	10.4587	3.48329e-07	5.40892e-05	7.1517
206896_s_at	GNG7	1.99764	6.08268	10.4562	3.49218e-07	5.40892e-05	7.14914
215933_s_at	HHEX	3.56142	4.5193	10.4181	3.62719e-07	5.58638e-05	7.11109
232686_at	SIGLEC17P	2.22092	4.84364	10.4138	3.64252e-07	5.59424e-05	7.10686
204122_at	TYROBP	3.57814	6.89853	10.3976	3.70192e-07	5.65369e-05	7.09063
45749_at	FAM65A	1.65877	6.46456	10.368	3.81338e-07	5.75823e-05	7.06086
230550_at	MS4A6A	4.65202	4.2526	10.3678	3.81394e-07	5.75823e-05	7.06071
240862_at	RASGRP4	2.05522	5.67779	10.3615	3.8383e-07	5.75823e-05	7.05432
1554876_a_at	S100Z	2.03205	5.51497	10.3599	3.84439e-07	5.75823e-05	7.05273
226991_at	NFATC2	1.76618	6.73647	10.3592	3.84698e-07	5.75823e-05	7.05205
208268_at	ADAM28	2.80032	3.75309	10.3584	3.85021e-07	5.75823e-05	7.05121
219607_s_at	MS4A4A	3.72231	4.97134	10.3383	3.92835e-07	5.83213e-05	7.03104
205159_at	CSF2RB	4.05252	5.89514	10.2953	4.10219e-07	6.01306e-05	6.98755
200742_s_at	TPP1	1.52552	10.4228	10.2813	4.16016e-07	6.08173e-05	6.97345
221737_at	GNA12	1.58415	7.11921	10.2605	4.24862e-07	6.19228e-05	6.95231
235299_at	SLC41A2	2.3703	3.22512	10.2532	4.27989e-07	6.20697e-05	6.94494
218292_s_at	PRKAG2	1.29465	5.52669	10.2432	4.32343e-07	6.25354e-05	6.93476
1554285_at	HAVCR2	1.89196	5.88967	10.2367	4.35211e-07	6.27841e-05	6.92812
222258_s_at	SH3BP4	3.27549	6.5249	10.2171	4.43918e-07	6.38716e-05	6.90821
203379_at	RPS6KA1	1.60773	7.54389	10.1791	4.61384e-07	6.60265e-05	6.8694
215193_x_at	HLA-DRB1 /// HLA-DRB3 /// HLA-DRB4 /// LOC105369230	4.67442	7.40854	10.1767	4.62517e-07	6.60265e-05	6.86693
223028_s_at	SNX9	3.06306	5.56699	10.1659	4.67599e-07	6.65781e-05	6.85594
219202_at	RHBDF2	1.99072	4.78728	10.1443	4.7803e-07	6.77212e-05	6.83374
213674_x_at	IGHD	1.64462	5.12589	10.1404	4.79937e-07	6.77212e-05	6.82973
203471_s_at	PLEK	4.01177	7.41696	10.1389	4.80667e-07	6.77212e-05	6.8282
233817_at	---	1.52355	3.58532	10.1385	4.80849e-07	6.77212e-05	6.82783
209765_at	ADAM19	3.22187	6.05428	10.1352	4.82493e-07	6.77212e-05	6.82439
208450_at	LGALS2	3.52288	6.60073	10.134	4.83059e-07	6.77212e-05	6.82321
206871_at	ELANE	3.10537	5.07443	10.1211	4.89485e-07	6.8055e-05	6.80991
205107_s_at	EFNA4	1.68307	6.03572	10.1199	4.90079e-07	6.8055e-05	6.80869
212592_at	JCHAIN	3.6894	6.81923	10.1001	5.00083e-07	6.91448e-05	6.78835
207554_x_at	TBXA2R	1.4809	5.94357	10.0987	5.00802e-07	6.91448e-05	6.78691
234240_at	LOC105376256	1.82825	3.77862	10.0885	5.06059e-07	6.96946e-05	6.77639
209473_at	ENTPD1	2.69531	7.28677	10.076	5.12597e-07	7.0285e-05	6.76347
210895_s_at	CD86	3.55481	3.79119	10.0559	5.23257e-07	7.15202e-05	6.74274
241742_at	PRAM1	2.48263	6.4946	10.0383	5.32783e-07	7.24625e-05	6.72457
229094_at	ATP6V0E2-AS1	1.5525	3.72553	9.98557	5.62541e-07	7.62389e-05	6.66981
210904_s_at	IL13RA1	3.8112	3.54135	9.9842	5.63338e-07	7.62389e-05	6.66838
207550_at	MPL	1.41732	3.99832	9.97258	5.70139e-07	7.67387e-05	6.65629
229465_s_at	---	2.45243	7.84805	9.96801	5.7284e-07	7.67387e-05	6.65152
242123_at	PAQR7	2.15521	7.53279	9.96617	5.7393e-07	7.67387e-05	6.64961
235964_x_at	SAMHD1	4.99137	7.6519	9.96597	5.74049e-07	7.67387e-05	6.6494
217362_x_at	HLA-DRB6	3.62854	7.06264	9.96214	5.7633e-07	7.68557e-05	6.6454
231780_at	GBGT1	1.50785	4.47071	9.93626	5.91983e-07	7.87511e-05	6.61838
224049_at	KCNK17	2.91962	6.58811	9.92699	5.97697e-07	7.93181e-05	6.6087
217489_s_at	IL6R	2.64658	4.39523	9.91908	6.02626e-07	7.96204e-05	6.60042
239525_at	CTTNBP2NL	1.04504	3.69981	9.91847	6.03007e-07	7.96204e-05	6.59978
204324_s_at	GOLIM4	1.659	7.6841	9.90869	6.09161e-07	7.9807e-05	6.58954
213479_at	NPTX2	3.09912	5.98682	9.90495	6.11534e-07	7.9807e-05	6.58562
1552703_s_at	CARD16 /// CASP1	1.41557	8.09548	9.90485	6.11598e-07	7.9807e-05	6.58551
1568638_a_at	IDO2	1.97291	3.71417	9.90117	6.13945e-07	7.98892e-05	6.58165
1558964_at	FAT3	2.52816	3.20397	9.88997	6.21138e-07	8.02238e-05	6.5699
204533_at	CXCL10	2.52334	3.80559	9.88816	6.22305e-07	8.02238e-05	6.568
1558662_s_at	BANK1	2.87506	4.0803	9.88417	6.24898e-07	8.02238e-05	6.56381
203457_at	STX7	1.29542	6.95598	9.88391	6.25063e-07	8.02238e-05	6.56354
214278_s_at	NDRG2	3.15322	6.18337	9.87111	6.33452e-07	8.09205e-05	6.55009
219054_at	NPR3	3.6847	4.83273	9.86645	6.36539e-07	8.11253e-05	6.54519
223695_s_at	ARSD	1.85965	6.70652	9.8635	6.38503e-07	8.11864e-05	6.54208
209757_s_at	MYCN	3.01984	5.14517	9.85781	6.42299e-07	8.11898e-05	6.5361
207950_s_at	ANK3	1.45422	3.50177	9.85721	6.42702e-07	8.11898e-05	6.53546
222154_s_at	SPATS2L	3.43451	5.71485	9.85679	6.42984e-07	8.11898e-05	6.53502
223514_at	CARD11	1.28488	7.25979	9.81856	6.6919e-07	8.41103e-05	6.4947
1555687_a_at	CLEC4C	3.68253	3.64969	9.81127	6.74316e-07	8.45601e-05	6.487
204924_at	TLR2	2.11587	5.74475	9.80847	6.76298e-07	8.46146e-05	6.48403
201105_at	LGALS1	4.44646	6.68064	9.80572	6.78247e-07	8.46648e-05	6.48113
237030_at	ACPP	2.87695	6.2694	9.80201	6.8089e-07	8.4801e-05	6.4772
1559502_s_at	LRRC25	1.36159	3.49811	9.797	6.84478e-07	8.50541e-05	6.47189
211302_s_at	PDE4B	2.89182	5.53401	9.79108	6.8874e-07	8.52923e-05	6.46563
236029_at	FAT3	3.53731	4.29806	9.78796	6.90997e-07	8.52923e-05	6.46232
212151_at	PBX1	2.11018	5.21669	9.78547	6.92803e-07	8.52923e-05	6.45969
209312_x_at	HLA-DRB1 /// HLA-DRB4 /// HLA-DRB5 /// LOC105369230	4.41305	8.34441	9.78356	6.94194e-07	8.52923e-05	6.45766
218718_at	PDGFC	2.14091	3.74594	9.76903	7.04866e-07	8.64093e-05	6.44225
205180_s_at	ADAM8	2.04973	7.00066	9.76359	7.08911e-07	8.66098e-05	6.43647
227692_at	GNAI1	3.97624	4.6969	9.75995	7.11633e-07	8.66098e-05	6.4326
1562637_at	SAMD12	2.20233	3.34324	9.75559	7.14902e-07	8.66098e-05	6.42797
204222_s_at	GLIPR1	1.92107	8.65863	9.75517	7.15213e-07	8.66098e-05	6.42753
221282_x_at	RUNX2	2.1785	7.36257	9.75387	7.16194e-07	8.66098e-05	6.42615
204057_at	IRF8	4.88338	7.87856	9.74981	7.19259e-07	8.66098e-05	6.42184
221858_at	TBC1D12	0.998241	3.09994	9.74772	7.20849e-07	8.66098e-05	6.4196
200704_at	LITAF	1.73535	8.85786	9.74479	7.23077e-07	8.66098e-05	6.41649
231747_at	CYSLTR1	3.77192	6.95196	9.64439	8.04052e-07	9.55686e-05	6.3092
1554899_s_at	FCER1G	4.87304	5.82359	9.62795	8.18224e-07	9.66229e-05	6.29153
1561737_at	---	1.70412	4.44418	9.62466	8.21093e-07	9.66435e-05	6.28799
212387_at	TCF4	2.41154	7.80198	9.60576	8.37776e-07	9.80844e-05	6.26764
223502_s_at	TNFSF13B	2.87113	6.83407	9.5811	8.60091e-07	0.000100054	6.24105
210835_s_at	CTBP2	1.68434	7.49931	9.57368	8.66935e-07	0.000100388	6.23303
206120_at	CD33	3.11644	4.86806	9.57202	8.68473e-07	0.000100388	6.23123
205330_at	MN1	3.13063	4.75704	9.56192	8.77894e-07	0.000101263	6.22031
204581_at	CD22	2.54119	5.98997	9.54786	8.91204e-07	0.000102002	6.20508
226436_at	RASSF4	2.39944	6.03472	9.54784	8.91223e-07	0.000102002	6.20506
235529_x_at	SAMHD1	4.45511	8.04086	9.54727	8.91763e-07	0.000102002	6.20445
213566_at	RNASE6	2.51053	9.65401	9.54171	8.97084e-07	0.000102397	6.19843
200714_x_at	OS9	0.901422	10.2283	9.53323	9.05275e-07	0.000102763	6.18923
1554331_a_at	LRRC18	2.88922	5.10049	9.53115	9.07298e-07	0.000102763	6.18697
203641_s_at	COBLL1	3.11051	6.26533	9.53109	9.07356e-07	0.000102763	6.1869
228770_at	GPR146	2.33908	5.97782	9.52996	9.08451e-07	0.000102763	6.18568
242687_at	FAM160A1	2.16905	4.96989	9.51351	9.2462e-07	0.00010402	6.16782
211286_x_at	CSF2RA	1.47631	4.9426	9.50185	9.36271e-07	0.000104723	6.15514
238505_at	ADPRH	1.46181	5.14919	9.50151	9.36619e-07	0.000104723	6.15477
43511_s_at	ARRB1	2.40895	7.01727	9.49242	9.45809e-07	0.000105363	6.14488
208306_x_at	HLA-DRB1	4.11294	8.60923	9.4747	9.64018e-07	0.000107129	6.12557
210225_x_at	LILRA6 /// LILRB2 /// LILRB3 /// LOC102725015 /// LOC102725029 /// LOC102725031 /// LOC102725034 /// LOC102725035	1.53281	6.1356	9.45861	9.80883e-07	0.000107989	6.108
203470_s_at	PLEK	3.92073	6.60368	9.45494	9.84769e-07	0.000108117	6.10399
208816_x_at	ANXA2P2	2.74009	7.07996	9.44412	9.96338e-07	0.000109168	6.09216
223553_s_at	DOK3	2.60251	7.02396	9.44168	9.98959e-07	0.000109236	6.0895
200931_s_at	VCL	2.15199	7.7489	9.43535	1.00581e-06	0.000109766	6.08257
230110_at	MCOLN2	2.89799	5.52523	9.42975	1.01192e-06	0.000110212	6.07644
212998_x_at	HLA-DQB1	4.84049	6.90742	9.41797	1.0249e-06	0.000111011	6.06352
235372_at	FCRLA	2.99089	4.56023	9.41786	1.02502e-06	0.000111011	6.0634
202086_at	MX1	1.92513	8.47919	9.41757	1.02535e-06	0.000111011	6.06308
204030_s_at	IQCJ-SCHIP1 /// SCHIP1	2.82078	6.27824	9.41441	1.02886e-06	0.000111171	6.05962
204466_s_at	SNCA	1.55068	6.73759	9.40845	1.03551e-06	0.00011167	6.05308
216015_s_at	NLRP3	0.935334	4.0672	9.40263	1.04206e-06	0.000111988	6.04669
206618_at	IL18R1	3.40467	4.91838	9.40219	1.04256e-06	0.000111988	6.04621
204806_x_at	HLA-F	2.77918	7.86807	9.39727	1.04813e-06	0.000112217	6.0408
208872_s_at	REEP5	2.09561	7.51746	9.39669	1.0488e-06	0.000112217	6.04016
203695_s_at	DFNA5	3.88408	5.25831	9.38884	1.05776e-06	0.000112955	6.03154
49329_at	KLHL22	1.77728	5.53839	9.38504	1.06213e-06	0.000113201	6.02736
205552_s_at	OAS1	3.34045	6.39386	9.37569	1.07296e-06	0.000113911	6.01707
225524_at	ANTXR2	2.47803	7.37446	9.37115	1.07826e-06	0.000114252	6.01207
227749_at	POU2F2	1.78212	5.69851	9.36042	1.09091e-06	0.000115146	6.00025
209576_at	GNAI1	4.18346	5.39617	9.34818	1.10553e-06	0.000116464	5.98676
50400_at	PAOX	1.41196	5.98946	9.34522	1.10909e-06	0.000116615	5.98349
207836_s_at	RBPMS	2.66449	4.41563	9.33402	1.12271e-06	0.000117716	5.97111
223751_x_at	TLR10	1.52715	3.6722	9.33307	1.12387e-06	0.000117716	5.97007
225955_at	METRNL	1.73818	4.42675	9.32647	1.13199e-06	0.00011834	5.96276
201220_x_at	CTBP2	1.40937	7.52958	9.3223	1.13715e-06	0.000118652	5.95815
212314_at	SEL1L3	2.469	3.83674	9.31988	1.14015e-06	0.000118738	5.95548
204494_s_at	C15orf39	1.52887	6.9565	9.31733	1.14334e-06	0.000118844	5.95265
209163_at	CYB561	2.30457	4.75259	9.31057	1.15179e-06	0.000119386	5.94517
213994_s_at	SPON1	3.4989	6.39396	9.30795	1.1551e-06	0.000119386	5.94227
226879_at	HVCN1	1.50482	6.87722	9.2887	1.17965e-06	0.000120782	5.92093
1555536_at	ANTXR2	2.01132	6.26046	9.28441	1.18521e-06	0.000121124	5.91616
211734_s_at	FCER1A	3.82655	5.10344	9.25594	1.22276e-06	0.000124619	5.88451
39318_at	TCL1A	1.7605	5.37565	9.25504	1.22397e-06	0.000124619	5.8835
202687_s_at	TNFSF10	1.75512	7.08915	9.24938	1.23159e-06	0.00012502	5.8772
215706_x_at	ZYX	2.8312	7.29896	9.24872	1.23248e-06	0.00012502	5.87647
203416_at	CD53	0.943388	10.4861	9.23806	1.24699e-06	0.000126024	5.86459
201301_s_at	ANXA4	1.62491	8.22437	9.23297	1.25398e-06	0.000126497	5.85892
212110_at	SLC39A14	1.30507	6.7226	9.20348	1.29535e-06	0.000130189	5.82597
209191_at	TUBB6	4.11205	6.73674	9.18532	1.32154e-06	0.000132094	5.80564
218831_s_at	FCGRT	1.80454	6.77217	9.17783	1.33252e-06	0.000132948	5.79724
215633_x_at	LST1	2.26212	8.7338	9.13576	1.39599e-06	0.000138774	5.74997
205469_s_at	IRF5	2.08768	6.66718	9.13217	1.40156e-06	0.000138823	5.74592
203789_s_at	SEMA3C	3.04036	3.63375	9.12033	1.42009e-06	0.000140404	5.73258
205686_s_at	CD86	2.3809	3.79064	9.10793	1.43977e-06	0.000142092	5.71859
213395_at	MLC1	2.46601	5.54733	9.10413	1.44585e-06	0.00014218	5.71431
224356_x_at	MS4A6A	4.12941	5.7377	9.05878	1.52073e-06	0.00014821	5.66299
213844_at	HOXA5	2.66237	5.86967	9.05507	1.52703e-06	0.000148296	5.65878
221875_x_at	HLA-F	2.6153	8.62555	9.0509	1.53416e-06	0.000148724	5.65405
204906_at	RPS6KA2	1.31631	6.68699	9.04929	1.53692e-06	0.000148727	5.65222
244461_at	SPECC1	2.34868	5.49689	9.04761	1.5398e-06	0.000148743	5.65031
218910_at	ANO10	1.14971	6.3519	9.02257	1.58351e-06	0.000152427	5.62185
228693_at	CCDC50	1.83747	5.11655	9.02056	1.58709e-06	0.000152502	5.61956
1552806_a_at	SIGLEC10	2.71506	6.56795	9.00671	1.61189e-06	0.000153242	5.60378
228555_at	CAMK2D	1.66014	5.69978	9.00658	1.61212e-06	0.000153242	5.60364
1555950_a_at	CD55	1.54617	7.45927	9.00517	1.61467e-06	0.000153242	5.60203
213932_x_at	HLA-A	1.40003	11.2126	9.0022	1.62005e-06	0.000153242	5.59865
226397_s_at	PHACTR1	2.17093	7.06682	9.00146	1.62139e-06	0.000153242	5.59781
212993_at	NACC2	1.9483	5.11928	9.00022	1.62365e-06	0.000153242	5.59639
41577_at	PPP1R16B	1.79253	6.40225	9.00016	1.62376e-06	0.000153242	5.59632
228362_s_at	FAM26F	1.79832	6.98677	8.99915	1.62561e-06	0.000153242	5.59517
227954_at	ITPRIPL2	2.76871	4.17655	8.97913	1.66253e-06	0.000155559	5.57232
205066_s_at	ENPP1	3.51486	4.66962	8.97826	1.66415e-06	0.000155559	5.57133
202637_s_at	ICAM1	3.50489	6.59151	8.97812	1.66441e-06	0.000155559	5.57117
214438_at	HLX	2.85811	6.64975	8.97538	1.66955e-06	0.000155651	5.56803
1553705_a_at	CHRM3	1.12346	4.87038	8.97456	1.6711e-06	0.000155651	5.56709
204232_at	FCER1G	4.46077	6.70081	8.96464	1.68982e-06	0.000157128	5.55575
202426_s_at	RXRA	1.44136	5.47262	8.96006	1.69855e-06	0.000157404	5.55051
200678_x_at	GRN	2.76694	7.22143	8.95002	1.71786e-06	0.000158924	5.53901
210982_s_at	HLA-DRA	4.56762	9.12264	8.94295	1.73159e-06	0.000159686	5.53091
220066_at	NOD2	1.99315	3.6448	8.94277	1.73194e-06	0.000159686	5.5307
225545_at	EEF2K /// LOC101930123	0.919532	8.67434	8.91987	1.77725e-06	0.000163039	5.50442
232544_at	---	1.26077	4.52274	8.91817	1.78067e-06	0.000163079	5.50246
1555634_a_at	LILRA5	0.9715	4.163	8.90422	1.80895e-06	0.000165392	5.48642
200808_s_at	ZYX	2.45265	7.65275	8.901	1.81556e-06	0.000165719	5.48271
50221_at	TFEB	2.43938	5.19539	8.89241	1.83328e-06	0.000167058	5.47282
235521_at	HOXA3	2.78384	5.26573	8.8844	1.84998e-06	0.000168299	5.46359
210356_x_at	MS4A1	2.89703	5.10863	8.87811	1.86319e-06	0.00016898	5.45634
225750_at	ERO1A	1.34057	7.89502	8.87596	1.86775e-06	0.000169072	5.45385
201944_at	HEXB	1.18045	9.46485	8.87385	1.87221e-06	0.000169195	5.45143
227055_at	METTL7B	1.12799	3.34761	8.86978	1.88087e-06	0.000169697	5.44672
203421_at	TP53I11	1.41804	7.18802	8.86334	1.89467e-06	0.00017066	5.43928
235421_at	MAP3K8	3.08999	5.91608	8.85956	1.9028e-06	0.000170872	5.43492
228869_at	SNX20	1.09908	9.50165	8.85811	1.90593e-06	0.000170872	5.43325
205402_x_at	PRSS2	4.21015	7.65487	8.8579	1.9064e-06	0.000170872	5.433
229934_at	---	3.35503	5.91701	8.85259	1.91791e-06	0.000171343	5.42687
203955_at	PPP1R26	1.05631	6.33446	8.84757	1.92889e-06	0.000172042	5.42105
209374_s_at	IGHM	4.20903	5.95708	8.84607	1.93216e-06	0.000172054	5.41933
234306_s_at	SLAMF7	2.72006	4.0623	8.83711	1.95195e-06	0.000173533	5.40895
208894_at	HLA-DRA	4.85217	8.21131	8.8321	1.9631e-06	0.000174242	5.40314
227329_at	ZBTB46	1.91905	7.25848	8.82167	1.98654e-06	0.000176036	5.39106
204770_at	TAP2	1.52446	8.06461	8.81881	1.99302e-06	0.000176324	5.38774
207075_at	NLRP3	2.41393	4.85654	8.8132	2.0058e-06	0.000177139	5.38123
227367_at	SLCO3A1	1.23894	3.4681	8.81193	2.00871e-06	0.000177139	5.37975
209239_at	NFKB1	2.19308	7.25101	8.80248	2.03045e-06	0.000178719	5.36878
206277_at	P2RY2	2.16222	4.02175	8.80131	2.03316e-06	0.000178719	5.36742
229326_at	---	2.21871	6.59894	8.79698	2.04323e-06	0.000179315	5.36239
221840_at	PTPRE	2.53407	7.06949	8.78681	2.0671e-06	0.00018083	5.35055
212671_s_at	HLA-DQA1 /// HLA-DQA2	5.15868	6.48965	8.78183	2.07889e-06	0.000181571	5.34476
205861_at	SPIB	3.20651	5.09374	8.77583	2.09318e-06	0.000182527	5.33778
211554_s_at	APAF1	0.951965	8.05387	8.76173	2.12723e-06	0.000185201	5.32133
224773_at	NAV1	2.76415	4.88987	8.7571	2.13852e-06	0.000185888	5.31594
243754_at	LOC105373098	1.2457	3.36814	8.74228	2.17513e-06	0.00018877	5.29864
223592_s_at	RNF135	1.745	6.81879	8.74052	2.17953e-06	0.000188852	5.29658
232739_at	SPIB	3.41264	5.27312	8.73431	2.19512e-06	0.000189602	5.28931
242414_at	QPRT	1.41041	7.83565	8.73009	2.20577e-06	0.000190222	5.28438
216041_x_at	GRN	2.78084	6.93995	8.72041	2.23041e-06	0.000191214	5.27305
242866_x_at	POU2F2	1.01813	5.73817	8.72007	2.23128e-06	0.000191214	5.27265
212063_at	CD44	2.53499	7.91232	8.71993	2.23165e-06	0.000191214	5.27248
203104_at	CSF1R	2.49073	5.38058	8.71871	2.23477e-06	0.000191214	5.27106
214450_at	CTSW	2.63085	6.21502	8.7141	2.24665e-06	0.000191769	5.26565
1555486_a_at	PRR5L	1.56315	4.84826	8.71347	2.24826e-06	0.000191769	5.26492
227957_at	GSN	1.91651	4.82817	8.70855	2.26101e-06	0.000192556	5.25916
204912_at	IL10RA	2.23061	6.80142	8.6977	2.28941e-06	0.000193919	5.24643
231822_at	CTTNBP2NL	2.37972	5.52349	8.69017	2.30937e-06	0.000194808	5.23758
217023_x_at	TPSAB1 /// TPSB2	1.07285	5.86618	8.68902	2.31241e-06	0.000194808	5.23624
217024_x_at	SIRPA	1.62611	5.82271	8.68889	2.31276e-06	0.000194808	5.23608
221188_s_at	CIDEB	1.77568	6.76276	8.68769	2.31597e-06	0.000194808	5.23467
1553906_s_at	FGD2	5.77286	7.34148	8.68485	2.32354e-06	0.000195146	5.23134
222621_at	DNAJC1	0.989245	7.84318	8.67075	2.36162e-06	0.000197736	5.21476
231418_at	---	2.34679	5.62602	8.65948	2.39256e-06	0.00020002	5.20149
200986_at	SERPING1	1.35483	5.04302	8.65761	2.39773e-06	0.000200146	5.19928
219657_s_at	KLF3	2.06054	7.1216	8.65004	2.41877e-06	0.000200982	5.19037
209949_at	NCF2	2.13468	6.9383	8.64754	2.42577e-06	0.000201258	5.18742
230983_at	FAM129C	3.03158	7.96957	8.63683	2.45601e-06	0.000203458	5.17479
210191_s_at	PHTF1	1.50588	4.33683	8.62469	2.49077e-06	0.000205404	5.16044
223467_at	RASD1	2.42406	8.23144	8.60917	2.53598e-06	0.000208241	5.14209
218322_s_at	ACSL5	1.09555	8.28765	8.59808	2.56882e-06	0.00021057	5.12896
224839_s_at	GPT2	1.90426	5.42763	8.59368	2.58197e-06	0.000211331	5.12375
212392_s_at	LOC100996724 /// PDE4DIP	2.05341	7.48937	8.58982	2.59358e-06	0.00021186	5.11917
40420_at	STK10	1.09004	8.44759	8.58896	2.59618e-06	0.00021186	5.11815
223703_at	C10orf11	1.3634	4.37821	8.58682	2.60265e-06	0.000212072	5.11561
238339_x_at	LRIG1	1.14837	5.33543	8.56475	2.67031e-06	0.000216616	5.08941
57715_at	CALHM2	1.10664	5.15614	8.55847	2.68992e-06	0.000217884	5.08194
204490_s_at	CD44	2.66709	8.30759	8.55615	2.69721e-06	0.000218151	5.07918
212421_at	KIAA0930	1.9281	6.53394	8.54869	2.72075e-06	0.000219676	5.07031
219690_at	IGFLR1	2.36876	6.90233	8.54707	2.72589e-06	0.000219676	5.06838
222108_at	AMIGO2	2.63405	3.86066	8.54612	2.72892e-06	0.000219676	5.06725
213241_at	PLXNC1	2.29685	6.44631	8.54511	2.73214e-06	0.000219676	5.06605
200787_s_at	PEA15	2.16389	6.90542	8.54365	2.7368e-06	0.000219728	5.06431
236707_at	DAPP1	2.06798	4.62074	8.52829	2.78633e-06	0.000223049	5.04599
234932_s_at	CDCP1	1.60472	5.27209	8.52323	2.80284e-06	0.000224043	5.03996
225799_at	LINC00152 /// MIR4435-2HG	2.28689	8.40338	8.51468	2.83098e-06	0.000225633	5.02976
206520_x_at	SIGLEC6	3.02767	5.31638	8.50507	2.863e-06	0.000227521	5.01827
1570239_a_at	CLNK	3.57611	4.40384	8.49416	2.89981e-06	0.000229642	5.00523
216721_at	TMEM132A	1.26811	5.90701	8.49378	2.9011e-06	0.000229642	5.00477
222950_at	NIPAL2	1.45879	4.64469	8.49343	2.90229e-06	0.000229642	5.00435
241752_at	SLC8A1	1.70523	6.01407	8.48112	2.94448e-06	0.000232644	4.98961
1554280_a_at	C9orf43	1.2498	4.77179	8.46432	3.00314e-06	0.000236936	4.96946
234599_at	---	1.49774	5.35739	8.46245	3.00973e-06	0.000237114	4.96722
221283_at	RUNX2	2.68677	7.24206	8.45891	3.02226e-06	0.000237758	4.96298
201565_s_at	ID2	2.73602	7.6126	8.43589	3.10524e-06	0.000243113	4.93531
203233_at	IL4R	1.08853	6.65268	8.43588	3.10529e-06	0.000243113	4.93529
224583_at	COTL1	4.06261	7.54705	8.43511	3.10811e-06	0.000243113	4.93436
1554544_a_at	MBP	2.20156	5.16053	8.41331	3.18901e-06	0.000248259	4.9081
209835_x_at	CD44	2.71517	7.57101	8.41307	3.1899e-06	0.000248259	4.90782
1565627_a_at	---	2.24956	6.56455	8.4125	3.19206e-06	0.000248259	4.90713
205718_at	ITGB7	3.22067	7.02693	8.40951	3.20335e-06	0.000248783	4.90352
204032_at	BCAR3	1.01209	4.2248	8.39922	3.24252e-06	0.000250853	4.8911
223533_at	LRRC8C	1.83009	6.16179	8.39889	3.24377e-06	0.000250853	4.8907
216470_x_at	PRSS3P1	3.57147	6.98515	8.39589	3.25529e-06	0.000251388	4.88708
215925_s_at	CD72	1.11007	5.68646	8.38719	3.28894e-06	0.000253242	4.87657
225510_at	OAF	1.21098	6.20804	8.38373	3.30245e-06	0.000253242	4.87238
226818_at	MPEG1	6.19053	6.44087	8.37223	3.34768e-06	0.000255635	4.85847
231801_at	NFATC2	1.51055	6.17463	8.36668	3.36979e-06	0.000256573	4.85175
200827_at	PLOD1	0.947207	5.05021	8.36444	3.37874e-06	0.000256573	4.84903
235982_at	FCRL1	1.58357	3.31593	8.35857	3.40231e-06	0.000257678	4.84193
235900_at	SPNS3	2.20076	6.49877	8.35847	3.40272e-06	0.000257678	4.8418
243039_at	---	0.777029	2.95618	8.35493	3.41705e-06	0.000257947	4.83751
209238_at	STX3	2.75243	5.0526	8.3541	3.42042e-06	0.000257947	4.8365
203300_x_at	AP1S2	1.99971	8.46853	8.3541	3.42043e-06	0.000257947	4.8365
219385_at	SLAMF8	3.09053	5.00121	8.3466	3.45099e-06	0.000259894	4.8274
239641_at	SENCR	0.990849	5.63597	8.34469	3.45885e-06	0.000260127	4.82508
209535_s_at	---	1.39413	7.94127	8.33898	3.48235e-06	0.000261535	4.81815
213361_at	TDRD7	1.07333	7.29693	8.33168	3.51269e-06	0.000262893	4.80928
221802_s_at	SHTN1	4.31162	5.69152	8.33083	3.51627e-06	0.000262893	4.80824
240652_at	---	1.7729	5.19357	8.32882	3.52465e-06	0.000262893	4.80581
239555_at	---	1.67567	5.00002	8.32772	3.52928e-06	0.000262893	4.80447
227279_at	TCEAL3	1.35296	7.45674	8.32109	3.55723e-06	0.000264615	4.7964
201360_at	CST3	3.39353	6.899	8.31265	3.59311e-06	0.000266558	4.78613
210215_at	TFR2	1.01038	5.46749	8.31037	3.60292e-06	0.000266923	4.78335
243867_at	---	2.33787	3.81817	8.29004	3.69127e-06	0.000272244	4.75857
200701_at	NPC2	1.7707	8.90321	8.28814	3.69963e-06	0.000272244	4.75625
222217_s_at	SLC27A3	1.26483	5.3276	8.28424	3.7169e-06	0.000273147	4.75149
220307_at	CD244	1.46532	7.41021	8.27277	3.76816e-06	0.000276542	4.73748
205065_at	ENPP1	2.17156	3.44296	8.27133	3.77466e-06	0.000276648	4.73572
206420_at	IGSF6	2.60114	7.01753	8.2547	3.85049e-06	0.000281451	4.71537
204495_s_at	C15orf39	1.53717	5.97033	8.25183	3.86372e-06	0.000282041	4.71186
1555270_a_at	WFS1	1.60792	5.81614	8.23239	3.95477e-06	0.000288303	4.68802
1558378_a_at	AHNAK2	1.01337	5.43494	8.21809	4.02323e-06	0.000292513	4.67046
228879_at	SNHG25 /// SNORD104	1.18471	8.8826	8.21061	4.05952e-06	0.000294369	4.66127
1555728_a_at	MS4A4A	3.04468	4.15131	8.19978	4.11271e-06	0.000296652	4.64795
209487_at	RBPMS	4.29939	6.41031	8.19821	4.1205e-06	0.000296703	4.64601
219386_s_at	SLAMF8	4.53882	5.53816	8.17936	4.21508e-06	0.000302473	4.62278
1568611_at	---	1.37542	3.96613	8.17826	4.22066e-06	0.000302473	4.62143
231793_s_at	CAMK2D	1.3142	3.94843	8.17479	4.23837e-06	0.000302919	4.61714
1555041_a_at	NAGA	2.52925	6.32419	8.17174	4.25397e-06	0.000303596	4.61338
240655_at	---	1.45439	3.96501	8.17077	4.25895e-06	0.000303596	4.61218
232239_at	LINC00865	2.52667	7.58175	8.16959	4.26499e-06	0.000303631	4.61073
204039_at	CEBPA	1.5827	5.4769	8.16231	4.30263e-06	0.000305912	4.60174
217436_x_at	HLA-J	1.4498	7.2175	8.15952	4.31717e-06	0.000306547	4.59828
221838_at	KLHL22	1.19874	4.43932	8.15798	4.32516e-06	0.000306591	4.59639
224374_s_at	EMILIN2	1.66522	8.03168	8.15725	4.32901e-06	0.000306591	4.59548
200724_at	RPL10	1.28672	6.73439	8.15108	4.36138e-06	0.000308484	4.58785
1554360_at	FCHSD2	1.36911	7.60932	8.1479	4.37815e-06	0.000309271	4.58392
210663_s_at	KYNU	2.36587	5.00581	8.14255	4.40657e-06	0.000310876	4.5773
232072_at	NAAA	1.41677	5.14497	8.13451	4.44961e-06	0.000313508	4.56735
211472_at	PLXNB2	1.21319	5.15353	8.12669	4.49194e-06	0.000316084	4.55765
205297_s_at	CD79B	2.14429	6.43389	8.10946	4.58668e-06	0.000320295	4.53628
208767_s_at	LAPTM4B	2.33763	6.66355	8.10941	4.58694e-06	0.000320295	4.53622
1568978_s_at	C11orf21	1.2341	4.2134	8.10301	4.62267e-06	0.000321968	4.52827
217966_s_at	FAM129A	2.5752	7.42653	8.09991	4.64011e-06	0.000322771	4.52441
212657_s_at	IL1RN	2.00866	3.82312	8.08761	4.70994e-06	0.000326797	4.50911
203927_at	NFKBIE	1.48358	6.85949	8.08381	4.73171e-06	0.000327891	4.50439
203879_at	PIK3CD	1.10434	8.83825	8.06367	4.84908e-06	0.000335599	4.47929
1553118_at	THEM4	2.18776	7.07417	8.05904	4.87651e-06	0.000337071	4.47351
201325_s_at	EMP1	2.00914	3.35069	8.0571	4.88806e-06	0.000337177	4.47109
230806_s_at	FAM65A	2.28023	7.90058	8.05567	4.89655e-06	0.000337177	4.46931
1553025_at	ADGRG6	2.52185	3.9583	8.05425	4.90506e-06	0.000337338	4.46753
203912_s_at	DNASE1L1	1.50248	7.60913	8.05286	4.91332e-06	0.000337394	4.46581
235051_at	CCDC50	2.04273	4.69776	8.05179	4.91974e-06	0.000337394	4.46447
235353_at	SEL1L3	1.44499	4.22094	8.04838	4.94027e-06	0.000337394	4.4602
219265_at	MOB3B	0.877414	5.89487	8.03992	4.99151e-06	0.000339864	4.44963
203523_at	LSP1	2.73263	7.14496	8.03522	5.02022e-06	0.000340547	4.44375
1561615_s_at	SLC8A1	3.42679	6.89043	8.02759	5.06717e-06	0.000343306	4.43422
210784_x_at	LILRA6 /// LILRB2 /// LILRB3 /// LOC102725015 /// LOC102725029 /// LOC102725031 /// LOC102725034 /// LOC102725035	1.242	6.52066	8.0254	5.08078e-06	0.000343802	4.43147
222620_s_at	DNAJC1	1.05319	9.20124	8.02032	5.11241e-06	0.00034532	4.42511
206715_at	TFEC	2.07196	4.65275	8.01977	5.11585e-06	0.00034532	4.42442
214181_x_at	LST1	2.28216	9.18644	8.01323	5.15689e-06	0.000347174	4.41623
239214_at	LOC100130458	2.30915	4.09604	8.00662	5.19876e-06	0.000349192	4.40794
203066_at	CHST15	2.99438	3.52665	8.00186	5.22917e-06	0.000350803	4.40197
211656_x_at	HLA-DQB1	3.06459	6.05351	8.00066	5.23687e-06	0.00035089	4.40046
216474_x_at	TPSAB1 /// TPSB2	1.86784	5.29672	7.99716	5.25933e-06	0.000351963	4.39607
201425_at	ALDH2	2.68555	8.70296	7.99209	5.29212e-06	0.000353725	4.3897
226850_at	SUMF1	1.03776	7.38509	7.98733	5.32305e-06	0.000355357	4.38373
220091_at	SLC2A6	1.73704	6.00129	7.95852	5.51469e-06	0.000366807	4.34747
227844_at	FMNL3	1.88218	7.24335	7.95448	5.54216e-06	0.000368187	4.34238
223562_at	PARVG	0.864527	9.22617	7.95243	5.55613e-06	0.000368667	4.3398
229750_at	POU2F2	0.906235	6.16613	7.94937	5.5771e-06	0.000369162	4.33593
211776_s_at	EPB41L3	1.72935	2.92837	7.94254	5.62414e-06	0.000371825	4.32732
218109_s_at	MFSD1	1.10859	9.20244	7.94077	5.63642e-06	0.000372187	4.32509
221218_s_at	TPK1	1.85613	6.00458	7.9311	5.70395e-06	0.000375739	4.31288
218806_s_at	VAV3	1.5978	6.08746	7.91699	5.80405e-06	0.000381414	4.29504
1557411_s_at	SLC25A43	1.73604	3.72868	7.89838	5.93897e-06	0.000389003	4.27147
221675_s_at	CHPT1	1.88566	9.25529	7.89812	5.94088e-06	0.000389003	4.27114
202888_s_at	ANPEP	2.72144	6.09229	7.89129	5.99121e-06	0.000390894	4.26249
209901_x_at	AIF1	0.990204	9.78776	7.88936	6.00554e-06	0.000391362	4.26004
205306_x_at	KMO	2.18548	4.56034	7.88239	6.0576e-06	0.000393907	4.25119
206106_at	MAPK12	0.814061	5.46523	7.8822	6.059e-06	0.000393907	4.25095
244172_at	---	2.07812	4.71579	7.87641	6.1026e-06	0.00039563	4.24359
216667_at	ECRP	3.64938	6.36857	7.8758	6.10721e-06	0.00039563	4.24282
213537_at	HLA-DPA1	4.0812	5.82068	7.87396	6.12111e-06	0.000396061	4.24049
224772_at	NAV1	0.982031	6.39835	7.87089	6.14444e-06	0.000397101	4.23659
215395_x_at	PRSS3P2	2.38621	7.16309	7.86835	6.16381e-06	0.000397883	4.23336
205418_at	FES	1.98585	4.93298	7.86335	6.20211e-06	0.000399882	4.227
204168_at	MGST2	1.56573	9.13045	7.8528	6.28379e-06	0.000404601	4.21358
203271_s_at	UNC119	1.06657	6.5421	7.85105	6.2975e-06	0.000404601	4.21135
239885_at	---	1.8248	3.29865	7.84986	6.30677e-06	0.000404722	4.20984
223568_s_at	PLPP5	1.01983	7.38228	7.84506	6.34447e-06	0.000406664	4.20372
217418_x_at	MS4A1	2.87036	4.37504	7.83199	6.44837e-06	0.000412356	4.18706
243313_at	SYNPO2L	1.3404	4.81897	7.82856	6.47594e-06	0.000413636	4.18268
222451_s_at	ZDHHC9	1.08017	7.1918	7.82324	6.51893e-06	0.000414336	4.17589
210554_s_at	CTBP2	1.27832	7.98058	7.82274	6.52298e-06	0.000414336	4.17526
203474_at	IQGAP2	2.87106	7.11	7.82252	6.5248e-06	0.000414336	4.17497
202391_at	BASP1	5.07732	7.61572	7.81578	6.57977e-06	0.000417342	4.16636
219340_s_at	CLN8	1.22714	6.21651	7.81084	6.62038e-06	0.000418946	4.16005
206393_at	TNNI2	2.25624	6.34739	7.80775	6.64589e-06	0.000420073	4.1561
202185_at	PLOD3	2.08735	6.99092	7.7935	6.76504e-06	0.000426128	4.13787
207871_s_at	ST7 /// ST7-OT3	1.42086	5.85305	7.79088	6.78715e-06	0.000427028	4.13452
202943_s_at	NAGA	2.64676	6.39051	7.77923	6.88667e-06	0.000432555	4.11958
237297_at	LOC105378538	2.10155	5.35215	7.77832	6.89449e-06	0.000432555	4.11841
223380_s_at	LATS2	1.63335	5.4634	7.77768	6.89995e-06	0.000432555	4.1176
204882_at	ARHGAP25	1.37111	9.6519	7.77293	6.94103e-06	0.000433715	4.11151
214574_x_at	LST1	2.31989	9.07045	7.77154	6.9531e-06	0.000433974	4.10973
213915_at	NKG7	2.73497	6.34938	7.76648	6.99731e-06	0.000435738	4.10322
202748_at	GBP2	2.7318	6.77615	7.76206	7.03606e-06	0.000437653	4.09755
218272_at	TTC38	0.937238	6.44091	7.75325	7.11412e-06	0.000442005	4.08623
210542_s_at	SLCO3A1	0.904603	3.4615	7.74369	7.19978e-06	0.000446349	4.07394
212541_at	FLAD1	1.16766	6.6272	7.74363	7.20037e-06	0.000446349	4.07386
203799_at	CD302 /// LY75-CD302	1.81697	6.59941	7.73921	7.2404e-06	0.000447816	4.06817
211582_x_at	LST1	2.33824	8.91062	7.73347	7.29263e-06	0.000449386	4.06079
201819_at	SCARB1	1.43971	6.1818	7.73314	7.29572e-06	0.000449386	4.06035
226571_s_at	PTPRS	2.23607	7.56547	7.73281	7.29867e-06	0.000449386	4.05994
204361_s_at	SKAP2	1.6703	7.23954	7.7246	7.37432e-06	0.000453533	4.04935
1558742_at	---	2.07305	6.5362	7.7196	7.42076e-06	0.000455876	4.04291
223922_x_at	MS4A6A	3.17357	5.88156	7.70851	7.52495e-06	0.000461758	4.02859
223280_x_at	MS4A6A	4.22069	5.61599	7.70674	7.54169e-06	0.000462267	4.02631
226460_at	FNIP2	1.21147	7.89323	7.70488	7.55935e-06	0.00046283	4.02391
201494_at	PRCP	1.78452	8.36553	7.70042	7.60185e-06	0.000464392	4.01815
203603_s_at	ZEB2	2.56787	6.29159	7.6863	7.73821e-06	0.000471887	3.9999
235054_at	NUDT16	1.3417	4.82	7.68576	7.74347e-06	0.000471887	3.9992
216835_s_at	DOK1	1.28065	8.60932	7.68328	7.76769e-06	0.000471887	3.99599
200838_at	CTSB	2.1183	8.67912	7.67855	7.81416e-06	0.000474183	3.98987
212386_at	TCF4	2.35372	7.1198	7.67634	7.83598e-06	0.000474981	3.987
224815_at	COMMD7	0.857645	9.28318	7.67367	7.86243e-06	0.000476056	3.98354
237091_at	---	1.03585	4.85222	7.67001	7.89886e-06	0.000477732	3.97879
203948_s_at	MPO	4.95505	7.25515	7.66806	7.91832e-06	0.000477852	3.97627
217200_x_at	CYB561	0.837883	6.3055	7.66687	7.93021e-06	0.000478042	3.97473
235139_at	GNGT2	1.71103	5.57826	7.65711	8.0285e-06	0.000483434	3.96208
211138_s_at	KMO	1.93644	5.25569	7.64993	8.10173e-06	0.000487307	3.95275
205382_s_at	CFD	1.51787	5.70892	7.64857	8.11569e-06	0.00048761	3.95098
1555500_s_at	SLC2A4RG	2.26158	7.53817	7.6406	8.19786e-06	0.000491163	3.94063
220558_x_at	TSPAN32	0.995507	5.33253	7.64022	8.20177e-06	0.000491163	3.94015
223498_at	SPECC1	1.06046	6.55444	7.63715	8.23375e-06	0.000491762	3.93615
226656_at	CRTAP	1.15554	8.55206	7.63709	8.23431e-06	0.000491762	3.93608
234994_at	TMEM200A	3.61876	5.03558	7.63534	8.25266e-06	0.000491842	3.93379
228573_at	ANTXR2	2.07316	4.49386	7.63482	8.2581e-06	0.000491842	3.93312
229002_at	FAM69B	1.81502	8.11073	7.63316	8.27543e-06	0.000491916	3.93096
227853_at	PLBD2	2.27792	5.51046	7.63298	8.27732e-06	0.000491916	3.93073
212428_at	KIAA0368	0.79246	8.69824	7.63079	8.30035e-06	0.000492749	3.92787
200743_s_at	TPP1	1.44471	8.64819	7.62946	8.31427e-06	0.00049304	3.92615
206295_at	IL18	2.34608	5.56914	7.62783	8.3315e-06	0.000493526	3.92403
228440_at	FAM160A1	1.86684	4.14325	7.62175	8.3959e-06	0.000495281	3.91612
212750_at	PPP1R16B	1.48381	6.44898	7.62164	8.39708e-06	0.000495281	3.91597
1554335_at	CYTH4	2.18616	5.02198	7.62161	8.39736e-06	0.000495281	3.91594
222281_s_at	C1orf186 /// LOC100505650	2.3283	5.36851	7.60922	8.53042e-06	0.000502046	3.89979
200601_at	ACTN4	1.61373	7.00313	7.60574	8.56818e-06	0.000503726	3.89525
237321_at	MIR3681HG	2.38078	5.49788	7.60059	8.62432e-06	0.000506055	3.88854
1555734_x_at	AP1S3	1.98375	3.30798	7.60041	8.62631e-06	0.000506055	3.8883
238546_at	SLC8A1	2.29152	5.61194	7.59162	8.72317e-06	0.000511189	3.87683
201926_s_at	CD55	1.74171	7.57087	7.58824	8.76079e-06	0.000512844	3.87241
204362_at	SKAP2	1.37079	8.86659	7.58603	8.78535e-06	0.000513732	3.86953
229391_s_at	FAM26F	1.8024	7.82318	7.5846	8.80138e-06	0.00051379	3.86766
233235_x_at	---	0.654246	5.3618	7.58426	8.80514e-06	0.00051379	3.86722
223615_at	ABI3	1.99154	6.23589	7.58077	8.8444e-06	0.000514434	3.86265
229507_at	FAM212A	1.24191	6.21479	7.56529	9.02039e-06	0.000524113	3.8424
211277_x_at	APP	1.27253	9.65211	7.56381	9.03737e-06	0.000524542	3.84047
211626_x_at	ERG	1.64795	4.7649	7.55416	9.14932e-06	0.000530294	3.82782
203063_at	PPM1F	1.26643	6.88623	7.55286	9.16452e-06	0.000530294	3.82611
202555_s_at	MYLK	1.70862	6.84438	7.55276	9.16558e-06	0.000530294	3.826
205468_s_at	IRF5	1.2157	4.47432	7.54612	9.24358e-06	0.000534242	3.81729
210164_at	GZMB	3.72521	5.43885	7.54355	9.27398e-06	0.000535433	3.81391
200621_at	CSRP1	1.51581	8.68303	7.54031	9.31248e-06	0.000537089	3.80966
201900_s_at	AKR1A1	0.797198	10.0964	7.53591	9.3649e-06	0.000539495	3.80389
204302_s_at	CTIF	1.0308	6.10693	7.53456	9.38108e-06	0.000539495	3.80211
203642_s_at	COBLL1	2.30453	4.28737	7.53433	9.38381e-06	0.000539495	3.80181
225646_at	CTSC	1.73641	7.44821	7.53229	9.40836e-06	0.000540338	3.79913
205645_at	REPS2	1.29922	5.31821	7.52623	9.48149e-06	0.000543397	3.79117
208891_at	DUSP6	2.49285	7.76299	7.52422	9.50593e-06	0.000544227	3.78852
215313_x_at	HLA-A	1.77211	10.6725	7.51528	9.61521e-06	0.000549333	3.77678
225000_at	PRKAR2A	1.37183	6.71713	7.51214	9.65393e-06	0.000550969	3.77265
217118_s_at	KIAA0930	1.86581	8.92827	7.50048	9.7993e-06	0.000558682	3.75728
201566_x_at	ID2	2.12721	6.49298	7.49833	9.82624e-06	0.000559635	3.75446
206795_at	F2RL2	1.01923	4.12516	7.49335	9.8892e-06	0.000562635	3.7479
220023_at	APOBR	2.11125	6.09983	7.48774	9.96064e-06	0.000565709	3.74049
239966_at	MEF2C	3.01191	4.84256	7.48748	9.96392e-06	0.000565709	3.74016
200706_s_at	LITAF	1.40861	6.16009	7.48321	1.00187e-05	0.000567638	3.73452
38149_at	ARHGAP25	1.36054	9.2859	7.4814	1.00421e-05	0.000567787	3.73213
225789_at	AGAP3	1.43553	5.9378	7.4737	1.01419e-05	0.000571798	3.72196
210140_at	CST7	2.64731	7.17115	7.46891	1.02044e-05	0.000574103	3.71564
219871_at	KLF3-AS1	2.12938	4.32609	7.46877	1.02063e-05	0.000574103	3.71545
1555465_at	MCOLN2	1.40736	3.63465	7.46702	1.02293e-05	0.000574805	3.71314
219837_s_at	CYTL1	1.72182	5.29	7.45377	1.04051e-05	0.000582675	3.69561
211240_x_at	CTNND1 /// TMX2-CTNND1	1.22291	6.60258	7.45326	1.0412e-05	0.000582675	3.69494
210405_x_at	TNFRSF10B	1.65473	4.90108	7.43869	1.06092e-05	0.000591292	3.67564
223583_at	TNFAIP8L2	1.48901	7.06162	7.42983	1.07311e-05	0.000596426	3.66389
208892_s_at	DUSP6	2.54416	8.02303	7.42962	1.0734e-05	0.000596426	3.66361
209555_s_at	CD36	2.01316	3.33101	7.42653	1.0777e-05	0.000597597	3.65951
218530_at	FHOD1	0.833369	7.68715	7.42236	1.0835e-05	0.000600207	3.65398
207085_x_at	CSF2RA	1.55973	4.7007	7.42004	1.08676e-05	0.000601402	3.6509
214274_s_at	ACAA1	0.880552	9.11021	7.41651	1.09172e-05	0.000602926	3.64621
205312_at	SPI1	2.00254	6.12748	7.41156	1.09873e-05	0.000606188	3.63963
229215_at	ASCL2	1.10619	4.84266	7.40927	1.10199e-05	0.000607369	3.63659
228042_at	ADPRH	1.357	5.8425	7.40783	1.10403e-05	0.000607779	3.63468
231313_at	FLJ27354	0.936059	5.36001	7.40719	1.10495e-05	0.000607779	3.63382
228762_at	LFNG	1.34854	5.88142	7.39955	1.11592e-05	0.000612577	3.62367
244261_at	IFNLR1	2.68529	3.84042	7.3987	1.11714e-05	0.000612636	3.62254
243400_x_at	LTBR	0.909445	5.64261	7.39613	1.12087e-05	0.000614063	3.61911
211581_x_at	LST1	2.40471	8.42251	7.38466	1.13763e-05	0.00062138	3.60384
1553991_s_at	VSIG10	1.01424	5.74376	7.37719	1.1487e-05	0.000626176	3.59388
223501_at	TNFSF13B	1.84348	5.92089	7.37332	1.15449e-05	0.000628075	3.58872
211284_s_at	GRN	1.95013	6.66194	7.3699	1.15961e-05	0.000628681	3.58416
204769_s_at	TAP2	1.10689	7.25331	7.35858	1.17677e-05	0.000636243	3.56905
1559035_a_at	---	2.88495	4.63881	7.35712	1.17901e-05	0.000636243	3.5671
207426_s_at	TNFSF4	2.04861	7.18555	7.35512	1.18208e-05	0.000636243	3.56442
237079_at	---	2.18866	3.802	7.35426	1.1834e-05	0.000636243	3.56327
221861_at	ARRB1	1.93049	6.4019	7.34761	1.19367e-05	0.000641101	3.55438
224994_at	CAMK2D	1.32962	4.76432	7.34468	1.19824e-05	0.000642449	3.55046
1558154_at	---	1.48631	6.10952	7.34448	1.19853e-05	0.000642449	3.5502
1553194_at	NEGR1	1.88933	6.64434	7.34316	1.2006e-05	0.000642859	3.54843
211530_x_at	HLA-G	1.33487	6.27597	7.34229	1.20196e-05	0.000642859	3.54727
243633_at	---	1.37223	6.21568	7.34174	1.20282e-05	0.000642859	3.54652
239631_at	---	0.931739	4.68952	7.34043	1.20488e-05	0.000643327	3.54477
212570_at	ENDOD1	0.856002	5.69953	7.33116	1.2195e-05	0.000650497	3.53236
212632_at	STX7	1.33567	7.60033	7.32675	1.22652e-05	0.000652884	3.52645
219714_s_at	CACNA2D3	1.77628	3.30817	7.32585	1.22795e-05	0.000652884	3.52525
207857_at	LILRA2	4.16136	5.57023	7.32543	1.22862e-05	0.000652884	3.5247
200975_at	PPT1	1.45563	9.7361	7.32535	1.22875e-05	0.000652884	3.52459
202638_s_at	ICAM1	2.61184	4.08655	7.31914	1.23873e-05	0.000657549	3.51626
222687_s_at	ACER3	1.11659	6.57771	7.31355	1.24779e-05	0.000661715	3.50877
241353_s_at	LOC100507507	2.15668	6.79578	7.31206	1.25022e-05	0.00066236	3.50677
231798_at	NOG	1.34407	4.08327	7.30626	1.25973e-05	0.000666753	3.49897
207610_s_at	ADGRE2	2.35094	7.57658	7.30256	1.26582e-05	0.000669329	3.494
230708_at	PRICKLE1	0.963889	4.70858	7.29997	1.2701e-05	0.000670945	3.49053
211676_s_at	IFNGR1	1.6315	6.32952	7.29818	1.27307e-05	0.000671864	3.48813
213006_at	CEBPD	1.53059	3.7447	7.28452	1.29601e-05	0.000681339	3.46975
244561_at	SLC9A7	1.63515	7.03004	7.28016	1.30341e-05	0.000684571	3.46389
205671_s_at	HLA-DOB	2.64439	5.63869	7.27863	1.30603e-05	0.000685291	3.46182
210401_at	P2RX1	2.21409	8.14805	7.27358	1.31469e-05	0.000689172	3.45502
218164_at	SPATA20	1.56533	5.95963	7.26656	1.32682e-05	0.000694863	3.44557
230877_at	IGHD	1.41004	3.99431	7.26428	1.3308e-05	0.0006958	3.44249
243807_at	NCOA7	0.765609	6.21727	7.26242	1.33404e-05	0.000696645	3.43998
203499_at	EPHA2	1.32435	5.04449	7.26011	1.33809e-05	0.000696923	3.43687
244874_at	CHST15	0.705706	4.33612	7.24888	1.35794e-05	0.000705754	3.42171
203005_at	LTBR	0.712751	5.07176	7.24398	1.36669e-05	0.000708525	3.4151
228837_at	TCF4	2.26795	5.67676	7.24312	1.36824e-05	0.000708525	3.41394
236727_at	---	1.91837	5.91863	7.2407	1.37259e-05	0.000709996	3.41066
213095_x_at	AIF1	0.774491	10.2626	7.23475	1.38335e-05	0.000713835	3.40263
202510_s_at	TNFAIP2	2.00498	6.58058	7.23443	1.38393e-05	0.000713835	3.4022
225129_at	CPNE2	1.65857	5.97015	7.22639	1.39863e-05	0.000719234	3.39132
1598_g_at	GAS6	1.78304	6.57079	7.22512	1.40098e-05	0.000719234	3.3896
225883_at	ATG16L2	0.782725	6.81365	7.22072	1.40911e-05	0.000722731	3.38364
204046_at	PLCB2	0.815276	6.35222	7.21775	1.41462e-05	0.000724878	3.37962
232231_at	RUNX2	2.76826	7.74306	7.21592	1.41803e-05	0.000725014	3.37714
220911_s_at	NYNRIN	1.41829	6.42754	7.21476	1.42019e-05	0.000725014	3.37557
208297_s_at	EVI5	1.51357	5.19258	7.21357	1.42243e-05	0.000725477	3.37396
213066_at	RUSC2	0.972628	5.96083	7.2119	1.42555e-05	0.000726394	3.3717
218029_at	FAM65A	1.70631	6.01825	7.2015	1.44521e-05	0.000735078	3.3576
213379_at	COQ2	1.51422	6.51975	7.20146	1.44528e-05	0.000735078	3.35755
1555889_a_at	CRTAP	1.72317	7.41348	7.19681	1.45417e-05	0.000738224	3.35124
229566_at	WFDC21P	1.74379	5.48987	7.19356	1.46043e-05	0.000740713	3.34682
218899_s_at	BAALC	2.60316	5.15987	7.18843	1.47034e-05	0.000745048	3.33985
210916_s_at	CD44	3.02825	8.41236	7.18731	1.4725e-05	0.000745453	3.33834
203756_at	ARHGEF17	1.90691	6.2636	7.18106	1.48471e-05	0.000750808	3.32984
230425_at	EPHB1	3.42281	3.78735	7.18049	1.48582e-05	0.000750808	3.32907
209624_s_at	MCCC2	0.969691	7.77521	7.17698	1.49273e-05	0.000753603	3.32429
211102_s_at	LILRA2	1.58994	4.8167	7.1727	1.50119e-05	0.000756546	3.31847
206660_at	IGLL1	2.74805	7.48335	7.17225	1.50208e-05	0.000756546	3.31786
231963_at	ANKRD33B	1.1174	4.85681	7.17193	1.50271e-05	0.000756546	3.31743
203836_s_at	MAP3K5	1.46116	6.61158	7.16725	1.51204e-05	0.000760538	3.31106
213902_at	ASAH1	1.64438	7.3857	7.16247	1.52163e-05	0.000763959	3.30455
204790_at	SMAD7	0.848273	3.61953	7.15998	1.52664e-05	0.000765629	3.30117
216899_s_at	SKAP2	1.53676	7.46291	7.15874	1.52916e-05	0.000765629	3.29947
1552807_a_at	SIGLEC10	1.51036	6.62286	7.15353	1.53973e-05	0.000770218	3.29237
208322_s_at	ST3GAL1	1.70506	6.56124	7.15094	1.54503e-05	0.000771632	3.28884
211743_s_at	PRG2	3.22114	6.19101	7.15076	1.54538e-05	0.000771632	3.2886
239272_at	MMP28	2.04287	4.29959	7.14838	1.55026e-05	0.000772681	3.28536
207357_s_at	GALNT10	1.24201	6.76208	7.14836	1.55031e-05	0.000772681	3.28532
231431_s_at	INAFM2	1.17963	6.79292	7.14736	1.55235e-05	0.000772993	3.28397
235928_at	ZNF503-AS2	0.825866	4.30165	7.14407	1.55914e-05	0.00077567	3.27947
1565034_s_at	AFF3	1.80742	7.74278	7.14241	1.56258e-05	0.000776671	3.27721
227425_at	REPS2	1.16663	3.54946	7.14154	1.56437e-05	0.000776857	3.27603
225252_at	SRXN1	1.1834	4.35433	7.1337	1.58071e-05	0.000783548	3.26533
209762_x_at	SP110	1.1017	9.74802	7.13047	1.58749e-05	0.000785641	3.26092
212089_at	LMNA	3.65656	6.48973	7.12836	1.59195e-05	0.000786977	3.25803
218055_s_at	WDR41	1.41554	8.85299	7.1153	1.61978e-05	0.000798571	3.24018
209615_s_at	PAK1	2.13054	7.88739	7.11224	1.62639e-05	0.000800312	3.23599
239067_s_at	PANX2	0.715825	4.85932	7.11213	1.62662e-05	0.000800312	3.23584
1565162_s_at	MGST1	1.44327	3.09727	7.11067	1.62978e-05	0.000800613	3.23384
202727_s_at	IFNGR1	1.50892	8.6967	7.1058	1.64037e-05	0.00080437	3.22717
201536_at	DUSP3	1.50289	6.2569	7.10404	1.64421e-05	0.000805532	3.22476
200663_at	CD63	2.11299	9.68442	7.09807	1.65731e-05	0.000810852	3.21659
214084_x_at	NCF1	1.84432	6.22608	7.09323	1.66802e-05	0.000814275	3.20996
201015_s_at	JUP	1.90094	7.13737	7.09235	1.66999e-05	0.00081451	3.20874
219790_s_at	NPR3	2.38766	4.72442	7.08948	1.67637e-05	0.000816894	3.20482
235720_at	CRIP3	0.71486	4.64839	7.08075	1.69597e-05	0.000823587	3.19284
1562453_at	---	2.49679	5.8275	7.08069	1.69613e-05	0.000823587	3.19275
1569003_at	---	2.01766	9.17284	7.07662	1.70536e-05	0.000826944	3.18716
49111_at	ARRB1	2.03807	6.41741	7.07497	1.70909e-05	0.000826944	3.1849
228898_s_at	SMARCB1	1.6789	6.3098	7.07135	1.71737e-05	0.000828849	3.17993
216825_s_at	MPL	0.937197	3.4925	7.07081	1.71861e-05	0.000828849	3.17918
1557797_a_at	---	2.94463	6.33839	7.0706	1.71909e-05	0.000828849	3.17889
200602_at	APP	1.62526	9.09819	7.06129	1.74059e-05	0.000836264	3.16609
218832_x_at	ARRB1	2.4079	7.39786	7.06046	1.74252e-05	0.000836455	3.16495
231788_at	LPAR5	1.19598	5.44328	7.05923	1.74538e-05	0.000837093	3.16326
218825_at	EGFL7	1.18493	6.35117	7.0491	1.76915e-05	0.000847481	3.14933
228726_at	SERPINB1	1.24768	9.44437	7.04777	1.77231e-05	0.000847779	3.14749
243894_at	SLC41A2	2.24329	3.88594	7.03652	1.79918e-05	0.000857358	3.13199
207224_s_at	SIGLEC7	1.34132	4.22907	7.03448	1.8041e-05	0.000858253	3.12918
236831_at	CCDC50	1.85797	5.59634	7.03402	1.8052e-05	0.000858253	3.12855
213052_at	PRKAR2A	1.53217	5.90938	7.03175	1.81068e-05	0.000860114	3.12542
220016_at	AHNAK	1.60011	5.60922	7.02892	1.81757e-05	0.000862634	3.12152
234580_at	TMEM106A	1.46529	7.30676	7.02463	1.82804e-05	0.000866101	3.1156
211911_x_at	HLA-B	3.32471	8.59107	7.02284	1.83242e-05	0.000866955	3.11313
204843_s_at	PRKAR2A	0.919811	5.91238	7.02102	1.83691e-05	0.000867398	3.11061
218217_at	SCPEP1	2.30627	5.70323	7.01845	1.84324e-05	0.000868912	3.10706
1555021_a_at	SCARF1	1.06576	6.11538	7.01472	1.85249e-05	0.000871633	3.10191
202732_at	PKIG	1.18563	7.02976	7.01113	1.86143e-05	0.000871905	3.09695
214953_s_at	APP	1.51728	7.65671	7.01065	1.86262e-05	0.000871905	3.09629
229484_at	PPM1J	2.12207	5.92328	7.00453	1.87798e-05	0.000877597	3.08783
201308_s_at	2011-09-01	1.47371	6.86761	6.9951	1.9019e-05	0.000886501	3.07479
203922_s_at	CYBB	3.76543	5.86643	6.98486	1.92825e-05	0.000897251	3.06061
41660_at	CELSR1	0.871626	4.41446	6.98367	1.93134e-05	0.000897926	3.05896
213993_at	SPON1	2.61673	6.53105	6.9801	1.94064e-05	0.000901481	3.05401
1559452_a_at	---	0.728058	5.97412	6.97765	1.94704e-05	0.000903689	3.05062
203940_s_at	VASH1	1.93032	5.87829	6.97534	1.95311e-05	0.000905737	3.04741
1559064_at	NUP153	1.70089	5.27651	6.97317	1.95884e-05	0.000907623	3.04439
228153_at	RNF144B	1.5016	7.72643	6.97102	1.96451e-05	0.000908711	3.04141
1554679_a_at	LAPTM4B	2.14395	5.13939	6.96356	1.98435e-05	0.000917113	3.03106
1557905_s_at	CD44	2.73301	9.71082	6.95867	1.99746e-05	0.000921612	3.02428
214255_at	ATP10A	1.99581	6.59712	6.95754	2.00051e-05	0.000922242	3.0227
232837_at	KIF13A	1.50193	4.74492	6.94894	2.02384e-05	0.000930643	3.01075
206148_at	IL3RA	1.89025	5.84215	6.9461	2.03161e-05	0.000932648	3.0068
217226_s_at	SFXN3	1.45983	5.8136	6.94383	2.03785e-05	0.000934725	3.00365
220416_at	ATP8B4	2.99388	4.12267	6.93907	2.051e-05	0.000938395	2.99702
202752_x_at	SLC7A8	0.584885	3.8647	6.93424	2.06441e-05	0.000942953	2.9903
222457_s_at	LIMA1	1.45205	8.9478	6.93207	2.07046e-05	0.000944928	2.98728
1552256_a_at	SCARB1	1.62046	5.99504	6.92822	2.08126e-05	0.000949064	2.98192
236115_at	HTR7P1	1.38993	4.65978	6.91555	2.11724e-05	0.000963064	2.96426
242952_at	---	1.20743	4.80292	6.91513	2.11846e-05	0.000963064	2.96366
209205_s_at	LMO4	1.32693	7.25347	6.9042	2.15004e-05	0.000973931	2.94841
1569339_s_at	LOC101928123	1.5544	5.23272	6.89692	2.17135e-05	0.000981367	2.93825
40640_at	NCAPH2	0.989805	8.34397	6.89675	2.17184e-05	0.000981367	2.93801
221529_s_at	PLVAP	1.9939	6.50025	6.88554	2.20513e-05	0.000993988	2.92233
209166_s_at	MAN2B1	1.70315	8.85481	6.88297	2.21284e-05	0.0009966	2.91874
1555852_at	PSMB8-AS1	1.22506	8.6674	6.8808	2.21937e-05	0.000998716	2.9157
201422_at	IFI30	2.44756	6.07606	6.87714	2.23043e-05	0.00100122	2.91058
1559051_s_at	MB21D1	1.24047	6.44303	6.8753	2.23601e-05	0.00100126	2.908
213050_at	COBL	1.24974	5.90223	6.87328	2.24214e-05	0.00100236	2.90518
208729_x_at	HLA-B	3.17905	8.82204	6.87067	2.25011e-05	0.0010051	2.90152
206637_at	P2RY14	3.15174	6.08964	6.86857	2.25655e-05	0.00100716	2.89858
202734_at	TRIP10	1.15294	4.22103	6.86612	2.26408e-05	0.00100887	2.89514
210933_s_at	FSCN1	2.74262	6.09624	6.86462	2.2687e-05	0.00100929	2.89304
219213_at	JAM2	2.25983	5.52883	6.85715	2.29187e-05	0.00101711	2.88257
211799_x_at	HLA-C	2.42656	8.32385	6.85324	2.3041e-05	0.00102171	2.87708
226057_at	ARHGAP31	1.73201	4.79621	6.85065	2.31224e-05	0.00102402	2.87344
240747_at	LOC102724587	2.59258	4.59942	6.85039	2.31307e-05	0.00102402	2.87307
227143_s_at	BID	1.41141	7.95536	6.84911	2.31708e-05	0.00102419	2.87129
210510_s_at	NRP1	1.33874	5.52869	6.84908	2.31718e-05	0.00102419	2.87124
218610_s_at	CPPED1	1.68955	5.39772	6.84413	2.33288e-05	0.00102917	2.86428
201130_s_at	CDH1	2.15288	4.87143	6.8439	2.33361e-05	0.00102917	2.86396
1559739_at	CHPT1	1.10236	4.16373	6.84349	2.3349e-05	0.00102917	2.86339
215285_s_at	PHTF1	1.55132	5.39672	6.84196	2.33975e-05	0.00102917	2.86125
1557223_at	RBPMS	1.29211	3.47349	6.83617	2.35831e-05	0.00103642	2.8531
206995_x_at	SCARF1	1.7844	6.16822	6.83564	2.36002e-05	0.00103642	2.85236
1566433_at	PLD4	1.19101	5.53385	6.83332	2.36749e-05	0.00103803	2.8491
212631_at	STX7	1.51772	9.18586	6.82889	2.38183e-05	0.00104181	2.84287
206271_at	TLR3	1.99891	3.91271	6.82108	2.40737e-05	0.00104963	2.83188
214924_s_at	TRAK1	1.06508	6.86717	6.81551	2.42576e-05	0.00105545	2.82403
204919_at	PRR4	0.958657	7.11215	6.81493	2.42769e-05	0.00105545	2.82321
223103_at	STARD10	0.985976	5.06217	6.81469	2.42846e-05	0.00105545	2.82289
220059_at	STAP1	2.56074	6.13534	6.81053	2.4423e-05	0.00106063	2.81703
228253_at	LOXL3	1.1337	6.27389	6.80535	2.45967e-05	0.00106563	2.80972
228424_at	NAALADL1	1.11915	5.47509	6.80242	2.46954e-05	0.00106821	2.80559
227265_at	FGL2	2.75335	6.36449	6.79978	2.47848e-05	0.00106922	2.80186
206398_s_at	CD19	1.51014	4.99671	6.79815	2.48403e-05	0.00106922	2.79956
211529_x_at	HLA-G	1.77953	7.41	6.79809	2.48423e-05	0.00106922	2.79947
214186_s_at	HCG26	1.91215	5.30997	6.79769	2.48556e-05	0.00106922	2.79892
211367_s_at	CASP1	1.31771	6.19988	6.79509	2.49442e-05	0.00107219	2.79525
215946_x_at	IGLL3P	1.60974	7.02333	6.79192	2.50528e-05	0.00107601	2.79078
206028_s_at	MERTK	0.853542	4.36018	6.79074	2.50935e-05	0.00107691	2.7891
211373_s_at	PSEN2	1.45133	4.60501	6.78532	2.52804e-05	0.00108323	2.78145
203508_at	TNFRSF1B	2.00284	7.35601	6.78426	2.53171e-05	0.00108396	2.77996
1555781_at	PQLC2	2.12258	5.95799	6.7792	2.54933e-05	0.0010898	2.7728
212992_at	AHNAK2	2.60373	4.85732	6.77841	2.55211e-05	0.00109013	2.77168
228673_s_at	---	1.30231	9.42351	6.77628	2.55954e-05	0.00109157	2.76868
228444_at	ARRB1	1.57872	6.06425	6.76739	2.59096e-05	0.00110242	2.7561
223658_at	KCNK6	1.42842	6.00914	6.75268	2.64383e-05	0.00112055	2.73527
210314_x_at	TNFSF13	1.86099	6.27775	6.74965	2.65487e-05	0.00112401	2.73097
201482_at	QSOX1	0.941053	7.23435	6.74654	2.66622e-05	0.00112655	2.72657
218520_at	TBK1	1.55027	3.9143	6.74106	2.68642e-05	0.00113333	2.71879
225775_at	TSPAN33	2.26778	8.27981	6.73646	2.70345e-05	0.00113732	2.71227
52164_at	C11orf24	1.825	7.42546	6.73643	2.70356e-05	0.00113732	2.71223
232617_at	CTSS	1.68789	7.05625	6.73626	2.70419e-05	0.00113732	2.71199
242986_at	NAV1	0.767119	2.8489	6.72628	2.74164e-05	0.00114956	2.69781
235090_at	ZNF710	1.39417	6.4341	6.72285	2.75462e-05	0.00115409	2.69294
225567_at	INAFM2	1.40937	7.84864	6.72106	2.76144e-05	0.00115518	2.69039
220990_s_at	MIR21 /// VMP1	1.36839	9.48521	6.71943	2.76761e-05	0.00115687	2.68808
235753_at	HOXA7	1.26649	7.21238	6.71504	2.78444e-05	0.00116302	2.68183
229081_at	SLC25A13	1.29717	6.72871	6.70543	2.82158e-05	0.00117763	2.66817
222862_s_at	AK5	0.653455	5.83902	6.69968	2.8441e-05	0.00118613	2.65997
229390_at	FAM26F	1.93274	8.74521	6.69808	2.85039e-05	0.00118702	2.65769
227845_s_at	SHD	0.934727	3.94194	6.69803	2.85058e-05	0.00118702	2.65762
229839_at	SCARA5	1.48715	3.82538	6.69653	2.8565e-05	0.00118717	2.65548
209164_s_at	CYB561	1.37192	5.79721	6.69641	2.85698e-05	0.00118717	2.65531
212481_s_at	TPM4	1.14024	11.2316	6.69573	2.85963e-05	0.00118717	2.65435
239810_at	VASH1	1.29768	5.8857	6.694	2.86649e-05	0.00118911	2.65188
204429_s_at	SLC2A5	2.66572	4.45419	6.6911	2.87801e-05	0.00119043	2.64774
231468_at	SH3BP4	2.08972	4.67915	6.69101	2.87837e-05	0.00119043	2.64762
244650_at	FAM105A	2.02371	6.48817	6.6755	2.94078e-05	0.00120867	2.62549
204632_at	RPS6KA4	1.9239	5.79567	6.67369	2.94817e-05	0.00120867	2.6229
201858_s_at	SRGN	2.0117	9.56225	6.67156	2.95685e-05	0.00121098	2.61987
226738_at	WDR81	0.867009	7.77665	6.66461	2.98548e-05	0.00121997	2.60993
224929_at	TMEM173	0.823266	7.90775	6.65253	3.03589e-05	0.00123871	2.59266
201666_at	TIMP1	2.3635	5.91572	6.64737	3.0577e-05	0.00124554	2.58527
219666_at	MS4A6A	3.65962	5.22719	6.6439	3.07247e-05	0.00124991	2.5803
205659_at	HDAC9	2.56718	5.41881	6.64132	3.08348e-05	0.00125345	2.57661
209215_at	MFSD10	0.827204	6.72415	6.63811	3.09729e-05	0.00125764	2.572
207794_at	CCR2	1.69013	3.49256	6.63394	3.11526e-05	0.00126337	2.56603
207291_at	PRRG4	0.82096	4.50422	6.63271	3.1206e-05	0.00126337	2.56427
232509_at	LOC100996724	0.721805	5.52181	6.63255	3.1213e-05	0.00126337	2.56404
206584_at	LY96	1.4029	6.73973	6.63245	3.12174e-05	0.00126337	2.56389
222686_s_at	CPPED1	1.42937	6.18403	6.62853	3.13876e-05	0.00126932	2.55828
219358_s_at	ADAP2	0.790179	4.10671	6.62798	3.14119e-05	0.00126936	2.55748
218358_at	CRELD2	1.15202	8.7697	6.62549	3.1521e-05	0.00127127	2.55391
235632_at	---	1.30263	4.05089	6.62067	3.17327e-05	0.0012776	2.547
222736_s_at	TMEM38B	0.94835	7.19613	6.61684	3.19025e-05	0.00128349	2.5415
213191_at	TICAM1	0.879503	5.84232	6.61627	3.19277e-05	0.00128356	2.54068
200872_at	S100A10	3.28797	7.75024	6.60832	3.2283e-05	0.00129215	2.52927
210029_at	IDO1	2.55706	5.08114	6.60101	3.26137e-05	0.00130443	2.51875
217992_s_at	EFHD2	1.57126	8.01053	6.59247	3.30043e-05	0.00131716	2.50647
212377_s_at	NOTCH2	0.986956	8.98068	6.59079	3.30818e-05	0.00131929	2.50405
225331_at	CCDC50	2.19188	8.08202	6.58972	3.31311e-05	0.00132029	2.50251
215405_at	---	1.33969	4.0011	6.58229	3.34768e-05	0.0013331	2.4918
32541_at	PPP3CC	1.08784	7.86207	6.58008	3.35801e-05	0.00133624	2.48862
223591_at	RNF135	1.24583	6.11861	6.57761	3.36962e-05	0.00133989	2.48506
205419_at	GPR183	2.87753	6.65186	6.56652	3.42228e-05	0.00135589	2.46906
205639_at	AOAH	1.24232	6.22781	6.56343	3.43707e-05	0.00136076	2.46462
203320_at	SH2B3	1.71168	5.73994	6.56206	3.44368e-05	0.0013624	2.46263
219471_at	KIAA0226L	1.49269	7.33663	6.56026	3.45235e-05	0.00136484	2.46004
202724_s_at	FOXO1	2.15368	6.14849	6.55743	3.46606e-05	0.00136828	2.45595
206978_at	CCR2	3.07528	4.68581	6.55025	3.50109e-05	0.00137813	2.44557
203373_at	SOCS2	1.70423	7.07452	6.54879	3.50827e-05	0.00137818	2.44346
236943_at	---	1.50806	3.261	6.54811	3.51161e-05	0.0013783	2.44248
209584_x_at	APOBEC3C	0.809016	8.48643	6.54689	3.51759e-05	0.00137966	2.44072
206090_s_at	DISC1 /// TSNAX-DISC1	1.01214	6.03642	6.54534	3.52527e-05	0.00138168	2.43847
1570198_x_at	LOC105372343	1.20037	3.85864	6.54278	3.53794e-05	0.00138466	2.43477
209294_x_at	TNFRSF10B	1.54048	4.9049	6.54156	3.54396e-05	0.00138503	2.43302
236280_at	P2RY10	1.8461	5.51262	6.53889	3.55729e-05	0.00138925	2.42914
212086_x_at	LMNA	0.995082	6.27215	6.53766	3.5634e-05	0.00139064	2.42737
227983_at	RILPL2	0.983147	8.99469	6.53051	3.59935e-05	0.00140367	2.41701
217914_at	TPCN1	0.777206	6.37377	6.52962	3.60382e-05	0.00140441	2.41573
1554624_a_at	SIRPB1	3.6241	4.87689	6.5276	3.61409e-05	0.00140737	2.4128
1566528_at	CUX2	1.06045	4.70359	6.52711	3.61656e-05	0.00140737	2.41209
213502_x_at	GUSBP11	1.4256	9.7529	6.52296	3.63766e-05	0.00141457	2.40609
200939_s_at	RERE	1.10594	6.39163	6.52026	3.65151e-05	0.00141895	2.40217
206707_x_at	FAM65B	0.820346	8.57963	6.51968	3.65446e-05	0.00141909	2.40134
205608_s_at	ANGPT1	1.6809	4.95817	6.51795	3.66338e-05	0.00142154	2.39882
200952_s_at	CCND2	1.54041	6.55459	6.51569	3.67501e-05	0.00142504	2.39555
201809_s_at	ENG	1.25598	7.33536	6.50791	3.71544e-05	0.0014397	2.38426
1553142_at	LACC1	0.779238	2.98471	6.50395	3.73616e-05	0.00144568	2.37852
239704_at	RNF144B	1.33724	5.51338	6.50109	3.75127e-05	0.00144948	2.37435
213572_s_at	SERPINB1	1.36859	8.90607	6.49969	3.75864e-05	0.00145102	2.37233
236226_at	BTLA	2.78064	4.98217	6.49894	3.76264e-05	0.00145102	2.37123
207741_x_at	TPSAB1	1.13107	5.22104	6.49849	3.76501e-05	0.00145102	2.37058
243797_at	STK17B	1.90864	7.31168	6.49832	3.7659e-05	0.00145102	2.37034
210998_s_at	HGF	1.00245	5.45576	6.49764	3.76952e-05	0.0014514	2.36935
241947_at	PCED1B-AS1	0.639587	3.83037	6.49696	3.77312e-05	0.00145176	2.36836
206488_s_at	CD36	2.91708	4.0802	6.48968	3.81197e-05	0.00146362	2.35779
229383_at	2001-03-01	1.85955	5.34953	6.48764	3.82295e-05	0.00146681	2.35482
224735_at	CYB561A3	1.38129	8.85151	6.48649	3.82916e-05	0.00146683	2.35315
217497_at	TYMP	1.90252	4.19174	6.48626	3.83043e-05	0.00146683	2.35281
1568673_s_at	EAF2	0.987418	4.22455	6.48199	3.8535e-05	0.00147439	2.34661
1552671_a_at	SLC9A7	1.21036	6.68792	6.47531	3.89001e-05	0.0014842	2.33688
1569338_at	LOC101928123	2.40773	4.68385	6.47089	3.91431e-05	0.00149139	2.33045
214464_at	CDC42BPA	1.67201	4.95518	6.46702	3.93576e-05	0.00149852	2.32481
214367_at	RASGRP2	1.02637	8.07767	6.46523	3.94574e-05	0.00150128	2.3222
210797_s_at	OASL	0.528579	5.23626	6.46262	3.96028e-05	0.00150472	2.3184
208712_at	CCND1	1.82847	4.34884	6.46023	3.97371e-05	0.00150877	2.31491
227210_at	SFMBT2	1.63316	6.20244	6.45876	3.98197e-05	0.00150981	2.31276
1560762_at	LINC00996	1.98918	3.68525	6.45175	4.02157e-05	0.00152102	2.30255
224973_at	FAM46A	1.69798	5.27787	6.45156	4.02267e-05	0.00152102	2.30227
226064_s_at	DGAT2	0.746111	5.22205	6.44821	4.04179e-05	0.00152719	2.29738
228231_at	SNX8	0.780001	6.48947	6.44306	4.07131e-05	0.0015355	2.28987
214369_s_at	RASGRP2	1.17807	8.45402	6.44063	4.08538e-05	0.00153941	2.28631
222279_at	HLA-F-AS1 /// RPL23AP1	2.08973	5.48715	6.43579	4.11346e-05	0.00154892	2.27924
201125_s_at	ITGB5	0.871992	5.15777	6.4306	4.14375e-05	0.00155818	2.27166
1568943_at	INPP5D	1.70314	6.96111	6.42958	4.14977e-05	0.00155937	2.27017
205181_at	ZSCAN9	1.17322	6.83734	6.42663	4.16715e-05	0.00156215	2.26585
AFFX-HUMISGF3A/M97935_5_at	STAT1	1.23547	8.48593	6.4262	4.16972e-05	0.00156215	2.26522
203127_s_at	SPTLC2	1.05406	8.65074	6.42568	4.17276e-05	0.00156215	2.26446
204087_s_at	SLC5A6	1.11657	8.85733	6.42536	4.17466e-05	0.00156215	2.26399
37965_at	PARVB	1.01949	6.07039	6.42494	4.17716e-05	0.00156215	2.26338
1554343_a_at	STAP1	2.78198	6.04234	6.42025	4.20501e-05	0.00156934	2.25652
31837_at	LMF2	0.715104	6.9799	6.41681	4.22555e-05	0.00157537	2.25149
228587_at	FAM83G	1.07031	6.79529	6.4161	4.22982e-05	0.00157538	2.25045
210609_s_at	TP53I3	1.26592	6.46422	6.41344	4.2458e-05	0.00158025	2.24656
201813_s_at	TBC1D5	0.728074	8.87918	6.40681	4.28599e-05	0.00159196	2.23683
225980_at	ELMSAN1	0.948243	6.94844	6.40038	4.32528e-05	0.00160546	2.22741
204083_s_at	TPM2	2.81556	8.94213	6.39741	4.34357e-05	0.00161116	2.22306
1553369_at	FAM129C	2.43277	5.61708	6.39635	4.35012e-05	0.00161249	2.2215
220386_s_at	EML4	1.01355	9.51437	6.39295	4.37117e-05	0.0016181	2.21652
218938_at	FBXL15	0.915964	5.32732	6.39207	4.37668e-05	0.00161874	2.21522
213891_s_at	TCF4	2.3423	8.64415	6.38927	4.39413e-05	0.00162331	2.21111
225010_at	CCDC6	0.934979	9.12362	6.38759	4.40466e-05	0.0016261	2.20864
211771_s_at	POU2F2	1.27108	6.14175	6.38491	4.42146e-05	0.0016312	2.20471
237761_at	---	1.45001	4.87141	6.38302	4.43337e-05	0.00163397	2.20194
230866_at	CYSLTR1	1.9126	5.86033	6.38277	4.43495e-05	0.00163397	2.20157
219221_at	ZBTB38	1.26531	5.34429	6.3786	4.46132e-05	0.00164258	2.19545
208711_s_at	CCND1	1.23646	2.99039	6.37592	4.47836e-05	0.00164663	2.19151
204716_at	CCDC6	0.868628	7.63972	6.37511	4.48356e-05	0.00164744	2.19032
200905_x_at	HLA-E	1.81992	9.7773	6.37341	4.4944e-05	0.00165031	2.18783
208012_x_at	SP110	1.05274	10.1094	6.37043	4.51357e-05	0.00165624	2.18343
228274_at	SDSL	0.846407	5.0761	6.36982	4.51746e-05	0.00165655	2.18254
204544_at	HPS5	0.596338	7.41674	6.36422	4.55364e-05	0.00166556	2.17431
239587_at	TLR3	0.592479	2.5959	6.36413	4.55421e-05	0.00166556	2.17418
244583_at	---	1.58383	4.32396	6.35928	4.58584e-05	0.00167456	2.16704
227396_at	PTPRJ	2.80428	5.04052	6.3567	4.60278e-05	0.00167771	2.16323
226440_at	DUSP22	1.32918	7.51226	6.35621	4.60597e-05	0.00167776	2.16251
219582_at	OGFRL1	1.27611	6.02424	6.35562	4.60984e-05	0.00167805	2.16165
204513_s_at	ELMO1	0.819107	8.58512	6.35386	4.62146e-05	0.00168116	2.15905
209183_s_at	C10orf10	2.2278	3.65666	6.35292	4.62764e-05	0.00168229	2.15767
217933_s_at	LAP3	1.18387	8.91179	6.352	4.63374e-05	0.00168339	2.15631
243365_s_at	AUTS2	1.11263	7.61797	6.3505	4.64362e-05	0.00168586	2.15411
210084_x_at	TPSAB1 /// TPSB2	1.3031	5.13714	6.34752	4.66342e-05	0.0016908	2.14972
205027_s_at	MAP3K8	2.44685	5.1378	6.34682	4.66814e-05	0.00169139	2.14868
223488_s_at	GNB4	0.972064	7.50215	6.34614	4.67264e-05	0.0016919	2.14768
239012_at	RNF144B	0.998642	5.91802	6.34539	4.67765e-05	0.00169259	2.14657
206868_at	STARD8	0.962561	5.22499	6.34402	4.68679e-05	0.00169366	2.14456
209605_at	TST	1.3796	7.40091	6.34064	4.70946e-05	0.00170073	2.13958
225764_at	ETV6	1.11316	9.41899	6.33976	4.71544e-05	0.00170176	2.13827
242632_at	FGD2	0.743548	5.02285	6.32839	4.79266e-05	0.00172849	2.1215
218553_s_at	KCTD15	0.836544	3.78892	6.31862	4.86018e-05	0.00175053	2.10706
203949_at	MPO	5.53863	7.76452	6.31682	4.87267e-05	0.00175387	2.10441
238917_s_at	DENND5B	1.6404	6.21311	6.31626	4.87661e-05	0.00175413	2.10358
212203_x_at	IFITM3	1.90239	8.19083	6.31071	4.91553e-05	0.00176697	2.09537
218765_at	SIDT2	0.738837	6.1149	6.3072	4.94027e-05	0.00177237	2.09019
240321_at	---	1.69182	5.35792	6.30399	4.96307e-05	0.00177822	2.08543
216607_s_at	CYP51A1 /// LRRD1	2.15605	6.61398	6.29917	4.99753e-05	0.00178475	2.07829
211133_x_at	LILRA6 /// LILRB2 /// LILRB3 /// LOC102725015 /// LOC102725029 /// LOC102725031 /// LOC102725034 /// LOC102725035	0.824069	6.13884	6.29792	5.00645e-05	0.00178673	2.07645
229543_at	---	2.08712	8.17063	6.29094	5.05689e-05	0.00180227	2.0661
206553_at	OAS2	1.92573	7.42255	6.28773	5.0802e-05	0.00180481	2.06135
210740_s_at	ITPK1	1.06701	9.40418	6.28616	5.09169e-05	0.00180772	2.05902
208653_s_at	CD164	1.45462	7.51786	6.28464	5.10279e-05	0.00180931	2.05677
206470_at	PLXNC1	2.19456	6.5602	6.28225	5.12039e-05	0.0018132	2.05322
212268_at	SERPINB1	0.896562	7.99111	6.28166	5.12469e-05	0.00181354	2.05235
205683_x_at	TPSAB1 /// TPSB2	1.57543	5.15686	6.27703	5.15889e-05	0.00182211	2.04549
228003_at	RAB30	0.97575	5.63578	6.2759	5.16727e-05	0.00182389	2.04381
203222_s_at	TLE1	1.3402	4.19303	6.27383	5.18271e-05	0.00182816	2.04073
229214_at	STX7	1.4862	6.21958	6.27126	5.20185e-05	0.00183373	2.03693
1555790_a_at	TMEM192 /// ZNF320	1.31716	6.55383	6.2694	5.21577e-05	0.00183745	2.03417
244652_at	CD101	1.11644	4.1022	6.26771	5.22851e-05	0.00184075	2.03165
219620_x_at	TOR4A	0.930084	6.3788	6.26387	5.25748e-05	0.00184857	2.02594
222883_at	COA7	1.16515	6.29608	6.25933	5.29191e-05	0.00185829	2.01921
202847_at	PCK2	1.22082	8.11397	6.25695	5.31009e-05	0.00186347	2.01567
204678_s_at	KCNK1	0.767444	5.47203	6.25398	5.33288e-05	0.00186828	2.01124
207198_s_at	LIMS1	1.0044	7.68919	6.25254	5.34392e-05	0.00187013	2.00911
224405_at	FCRL5	0.800256	2.79889	6.25225	5.34615e-05	0.00187013	2.00868
218486_at	KLF11	1.76817	4.31996	6.25146	5.35222e-05	0.00187105	2.00751
213415_at	CLIC2	1.77814	3.51229	6.24828	5.37684e-05	0.00187606	2.00277
229721_x_at	DERL3	1.15988	4.61124	6.24683	5.38806e-05	0.00187878	2.00062
222753_s_at	SPCS3	0.937322	8.40361	6.2412	5.43195e-05	0.00188926	1.99224
233328_x_at	SLC17A9	0.673095	4.54758	6.23006	5.52002e-05	0.00191017	1.97564
1559763_at	ZC3H12C	1.3825	3.43485	6.22831	5.53396e-05	0.0019115	1.97303
219247_s_at	ZDHHC14	1.42378	6.26784	6.22808	5.53576e-05	0.0019115	1.9727
202800_at	SLC1A3	1.33842	5.4845	6.22761	5.53957e-05	0.0019115	1.97199
236281_x_at	HTR7	0.908469	3.23308	6.22498	5.56064e-05	0.00191695	1.96807
228900_at	SPECC1	1.60615	4.77076	6.22236	5.58172e-05	0.00192152	1.96416
49306_at	RASSF4	0.990879	3.91715	6.21979	5.60251e-05	0.00192531	1.96032
212457_at	TFE3	0.951023	6.85825	6.21695	5.62555e-05	0.00193202	1.95609
223402_at	DUSP23	1.29918	7.94437	6.21213	5.66487e-05	0.00194098	1.9489
213428_s_at	COL6A1	0.731902	4.54281	6.21201	5.66586e-05	0.00194098	1.94872
228937_at	LACC1	2.17841	4.63115	6.20768	5.70141e-05	0.00194898	1.94226
236928_at	LOC105377663	1.79752	3.89213	6.20743	5.70347e-05	0.00194898	1.94188
221666_s_at	PYCARD	2.46975	7.83173	6.20167	5.75123e-05	0.0019604	1.93328
39402_at	IL1B	3.79985	5.95557	6.1977	5.78438e-05	0.00196925	1.92734
211316_x_at	CFLAR	0.873468	8.06999	6.19646	5.79475e-05	0.00196943	1.92549
222592_s_at	ACSL5	1.16389	7.43401	6.19639	5.79534e-05	0.00196943	1.92539
221900_at	COL8A2	1.83852	3.99444	6.19595	5.79905e-05	0.00196943	1.92473
227198_at	AFF3	1.25841	7.45006	6.19592	5.79932e-05	0.00196943	1.92468
206983_at	CCR6	1.55656	4.84561	6.19367	5.8182e-05	0.00197461	1.92132
204233_s_at	CHKA	0.589563	6.35091	6.19051	5.84493e-05	0.00197955	1.91659
232819_s_at	LTBR	0.955216	5.74421	6.19024	5.84723e-05	0.00197955	1.91618
231321_s_at	ACER3	0.75132	5.44655	6.18561	5.88662e-05	0.00199042	1.90925
205812_s_at	TMED9	0.941465	10.8709	6.18437	5.89715e-05	0.00199275	1.90741
204961_s_at	NCF1 /// NCF1B /// NCF1C	1.56321	5.8541	6.1816	5.92088e-05	0.00199953	1.90326
224359_s_at	HOOK3	1.01985	8.49367	6.17697	5.9608e-05	0.00201177	1.89632
218451_at	CDCP1	1.3798	3.87639	6.1733	5.99267e-05	0.00201879	1.89082
210692_s_at	SLC43A3	1.54451	8.55477	6.17079	6.01448e-05	0.00202489	1.88707
228064_at	LRRC75B	0.771045	5.56542	6.16762	6.04221e-05	0.00203172	1.88232
210145_at	PLA2G4A	1.89589	4.01989	6.16076	6.10271e-05	0.00204577	1.87203
215839_at	LILRA5	0.964768	3.77676	6.15944	6.11448e-05	0.00204846	1.87004
233261_at	EBF1	2.65002	4.39244	6.14757	6.2209e-05	0.00207824	1.85223
224221_s_at	VAV3	1.34087	7.31667	6.14095	6.2811e-05	0.00209376	1.84228
234197_at	ACSM1	1.15276	3.57311	6.14062	6.28416e-05	0.00209376	1.84178
203868_s_at	VCAM1	1.842	3.57319	6.13779	6.31011e-05	0.00210113	1.83753
200951_s_at	CCND2	1.06834	6.71693	6.13666	6.32052e-05	0.00210228	1.83582
201654_s_at	HSPG2	0.78327	5.37778	6.13658	6.32125e-05	0.00210228	1.8357
221489_s_at	SPRY4	1.15203	4.69613	6.12884	6.39293e-05	0.00212224	1.82406
243357_at	NEGR1	1.76819	5.56195	6.12745	6.40585e-05	0.00212524	1.82198
206600_s_at	SLC16A5	1.20592	5.78042	6.12558	6.42336e-05	0.00212873	1.81916
207788_s_at	SORBS3	0.981977	6.16512	6.12266	6.4508e-05	0.00213497	1.81476
235549_at	RNF144B	1.03566	5.31629	6.12102	6.46625e-05	0.00213769	1.81229
214615_at	P2RY10	1.82961	4.41051	6.11798	6.49492e-05	0.00214568	1.80772
210152_at	LILRB4	2.38392	5.27242	6.1127	6.54519e-05	0.00215715	1.79976
229003_x_at	SNHG7 /// SNORA17B	1.52321	6.24895	6.11267	6.54544e-05	0.00215715	1.79972
231736_x_at	MGST1	1.85908	3.34538	6.11151	6.55658e-05	0.00215929	1.79796
203099_s_at	CDYL	1.54372	7.9198	6.10869	6.58364e-05	0.00216453	1.79371
228298_at	PCED1B	1.34211	5.13783	6.09595	6.70731e-05	0.00219463	1.7745
224681_at	GNA12	1.25947	7.66402	6.09368	6.72957e-05	0.00220059	1.77108
225924_at	FNIP2	1.0224	6.97928	6.09265	6.73971e-05	0.00220259	1.76952
1552398_a_at	CLEC12A	2.21496	5.2875	6.0921	6.74517e-05	0.00220306	1.76868
228484_s_at	FOXO1	1.01204	4.18111	6.08523	6.8133e-05	0.00222398	1.75831
233829_at	TLDC2	0.616067	4.82491	6.08435	6.8221e-05	0.00222553	1.75697
220371_s_at	SLC12A9	1.03027	6.78676	6.07194	6.94721e-05	0.00225826	1.73821
1569127_at	---	1.04049	7.05588	6.0677	6.99049e-05	0.00226757	1.7318
227144_at	KIAA0930	1.39576	7.72315	6.06747	6.99281e-05	0.00226757	1.73146
1555783_x_at	PQLC2	1.95641	5.72503	6.06648	7.00295e-05	0.00226757	1.72996
229776_at	SLCO3A1	1.26066	4.19412	6.06629	7.0049e-05	0.00226757	1.72967
205075_at	SERPINF2	1.09972	4.27053	6.06506	7.0176e-05	0.00227034	1.7278
1567107_s_at	TPM4	0.92579	11.8792	6.06164	7.05287e-05	0.0022804	1.72263
221643_s_at	RERE	1.3108	7.65235	6.05391	7.13324e-05	0.00230094	1.71093
236173_s_at	LRIG1	1.15946	5.19159	6.053	7.1428e-05	0.00230267	1.70954
215646_s_at	VCAN	3.14871	4.21243	6.04847	7.19048e-05	0.00231531	1.70267
227958_s_at	GSN	1.80849	3.39142	6.04538	7.22317e-05	0.00232447	1.69799
213293_s_at	TRIM22	1.20407	8.4722	6.04299	7.24855e-05	0.00232989	1.69437
241926_s_at	ERG	2.56153	6.45826	6.03797	7.30228e-05	0.00234165	1.68674
203923_s_at	CYBB	4.04098	6.30122	6.03318	7.35384e-05	0.00235439	1.67948
205379_at	CBR3	1.68707	5.29013	6.02722	7.41867e-05	0.00237172	1.67041
222717_at	SDPR	0.64999	2.78275	6.02662	7.42521e-05	0.00237172	1.6695
221641_s_at	ACOT9	1.52837	7.12305	6.02583	7.43377e-05	0.00237172	1.66831
205290_s_at	BMP2	1.52607	3.92286	6.02516	7.44111e-05	0.00237226	1.6673
242714_at	LOC101928429	1.56939	6.5406	6.02086	7.48837e-05	0.00238273	1.66076
58780_s_at	ARHGEF40	2.66753	4.46443	6.02072	7.48997e-05	0.00238273	1.66054
203241_at	UVRAG	1.00218	7.77961	6.02059	7.49139e-05	0.00238273	1.66034
202329_at	CSK	0.750864	8.87305	6.01624	7.53954e-05	0.00239526	1.65373
226056_at	ARHGAP31	1.58184	6.4894	6.0147	7.5566e-05	0.00239929	1.65139
218376_s_at	MICAL1	2.02673	8.36805	6.01239	7.58235e-05	0.00240607	1.64788
209761_s_at	SP110	1.17449	11.0439	6.01195	7.58728e-05	0.00240623	1.64721
224542_s_at	NFATC2	1.37365	6.77294	6.00718	7.64079e-05	0.0024218	1.63995
208029_s_at	LAPTM4B	1.75473	7.65037	6.00667	7.6466e-05	0.00242224	1.63917
205099_s_at	CCR1	1.29986	5.18236	6.00581	7.65629e-05	0.0024239	1.63786
239296_at	---	1.58028	5.1175	6.00421	7.67433e-05	0.00242821	1.63543
1553856_s_at	P2RY10	1.74412	6.15593	6.00266	7.69196e-05	0.00243064	1.63306
230997_at	TTC21A	1.22436	5.49852	6.00219	7.6972e-05	0.00243064	1.63236
209500_x_at	TNFSF12-TNFSF13 /// TNFSF13	1.78484	4.60877	6.00196	7.69981e-05	0.00243064	1.63201
209735_at	ABCG2	1.37154	4.85521	6.00133	7.70704e-05	0.00243152	1.63104
203236_s_at	LGALS9	1.56515	6.78928	5.99389	7.79211e-05	0.00245242	1.6197
233545_at	---	1.23973	6.75043	5.97875	7.96825e-05	0.00249701	1.59662
228952_at	ENPP1	1.25023	3.12688	5.97551	8.00654e-05	0.00250577	1.59167
224009_x_at	DHRS9	1.6531	5.3346	5.97376	8.02732e-05	0.00251083	1.589
200940_s_at	RERE	1.23918	9.17192	5.97225	8.04519e-05	0.00251355	1.5867
243276_at	ALS2CL	1.43579	4.56308	5.96928	8.08065e-05	0.00252307	1.58216
34689_at	TREX1	1.01552	7.57436	5.96893	8.08489e-05	0.00252307	1.58162
230518_at	MPZL2	0.899033	5.01913	5.96849	8.09014e-05	0.00252327	1.58095
205660_at	OASL	1.15494	4.34137	5.96666	8.11208e-05	0.00252867	1.57815
215471_s_at	MAP7	1.13571	6.38992	5.95768	8.22057e-05	0.00255883	1.56443
208981_at	PECAM1	1.05867	10.1546	5.95749	8.2229e-05	0.00255883	1.56414
210715_s_at	SPINT2	0.96967	8.07457	5.95414	8.26379e-05	0.00256784	1.55902
224569_s_at	IRF2BP2	1.15686	10.2189	5.95365	8.26976e-05	0.00256784	1.55827
208862_s_at	CTNND1 /// TMX2-CTNND1	1.18296	6.47376	5.95358	8.27063e-05	0.00256784	1.55816
242571_at	REPS2	1.34466	2.81187	5.94968	8.31862e-05	0.00257835	1.55219
241279_at	---	1.75289	5.45194	5.94911	8.32565e-05	0.00257907	1.55132
226713_at	CCDC50	1.6335	6.9217	5.94647	8.35829e-05	0.00258624	1.54728
218985_at	SLC2A8	0.655479	5.74418	5.9435	8.39513e-05	0.00259324	1.54274
217751_at	GSTK1	0.616678	9.32857	5.93553	8.49496e-05	0.00261964	1.53053
202733_at	P4HA2	1.0923	4.12581	5.93396	8.51481e-05	0.00262093	1.52812
202562_s_at	C14orf1	1.01937	8.29672	5.9322	8.53711e-05	0.00262523	1.52542
202908_at	WFS1	1.8399	6.81498	5.93165	8.54407e-05	0.00262548	1.52458
221542_s_at	ERLIN2	0.806276	8.49671	5.93024	8.56194e-05	0.00262548	1.52242
226564_at	ZFAT	1.32319	7.25979	5.92889	8.57917e-05	0.00262776	1.52034
211269_s_at	IL2RA	1.64972	4.47571	5.92853	8.58376e-05	0.00262776	1.51979
222646_s_at	ERO1A	0.827766	7.56108	5.92355	8.64743e-05	0.00264428	1.51216
203729_at	EMP3	1.93199	6.91804	5.92171	8.6711e-05	0.00265004	1.50934
1555978_s_at	MYL12A	0.978933	6.85937	5.91896	8.70668e-05	0.00265795	1.50511
234073_at	SDK2	0.553869	4.73491	5.91774	8.72252e-05	0.00265981	1.50323
212895_s_at	ABR	0.999198	7.07705	5.91676	8.73512e-05	0.00266209	1.50174
200839_s_at	CTSB	1.62146	9.63671	5.91641	8.73973e-05	0.00266209	1.5012
225739_at	RAB11FIP4	1.38038	5.77517	5.9133	8.78021e-05	0.00266888	1.49643
215399_s_at	OS9	0.959173	8.22508	5.91077	8.81335e-05	0.00267557	1.49254
232845_at	CDH23	0.753001	4.01668	5.909	8.83655e-05	0.00267942	1.48982
206206_at	CD180	1.93476	4.73795	5.90886	8.83846e-05	0.00267942	1.4896
212192_at	KCTD12	2.74685	7.61961	5.90868	8.84075e-05	0.00267942	1.48933
201605_x_at	CNN2	1.99833	8.30546	5.90794	8.85049e-05	0.00268089	1.4882
213083_at	SLC35D2	1.28872	6.56405	5.9067	8.86687e-05	0.00268436	1.48629
208893_s_at	DUSP6	2.30139	7.33549	5.90618	8.87378e-05	0.00268497	1.48548
205067_at	IL1B	3.64874	5.31077	5.90357	8.9083e-05	0.0026934	1.48147
228585_at	ENTPD1	0.932206	3.44753	5.90229	8.92523e-05	0.00269606	1.47951
210745_at	ONECUT1	0.531427	4.42057	5.90142	8.93675e-05	0.00269664	1.47818
207827_x_at	SNCA	1.46022	7.93058	5.9008	8.94509e-05	0.00269759	1.47722
209124_at	MYD88	0.942416	9.20022	5.88957	9.09595e-05	0.00273103	1.45995
224983_at	SCARB2	1.25717	6.8788	5.88174	9.20275e-05	0.00275403	1.44789
218854_at	DSE	1.7956	7.84827	5.87398	9.30989e-05	0.00277697	1.43594
221624_at	TCL6	0.931864	5.27924	5.86834	9.38872e-05	0.00279512	1.42724
229253_at	THEM4	1.81527	7.88635	5.86816	9.39119e-05	0.00279512	1.42697
207000_s_at	PPP3CC	0.929496	7.63188	5.86175	9.48151e-05	0.0028174	1.41708
1557829_at	---	1.11284	4.22712	5.85697	9.54956e-05	0.00282993	1.4097
220738_s_at	RPS6KA6	1.16749	4.0718	5.85365	9.59708e-05	0.00284197	1.40457
223939_at	SUCNR1	0.870858	4.10346	5.85172	9.62476e-05	0.00284759	1.4016
208438_s_at	FGR	2.39945	6.6855	5.85045	9.64308e-05	0.00285146	1.39964
211846_s_at	PVRL1	1.0106	5.94844	5.84596	9.70811e-05	0.00286778	1.3927
229088_at	ENPP1	2.52388	4.1211	5.84548	9.71512e-05	0.00286778	1.39195
224570_s_at	IRF2BP2	1.09453	9.9647	5.84457	9.72823e-05	0.00286888	1.39056
228766_at	CD36	1.89129	3.31556	5.8439	9.73804e-05	0.00286922	1.38952
219045_at	RHOF	1.46682	7.57816	5.84357	9.74281e-05	0.00286922	1.38901
227956_at	ITPRIPL2	0.649069	5.27212	5.84124	9.77684e-05	0.00287363	1.38541
226474_at	NLRC5	2.28179	7.36344	5.84095	9.7811e-05	0.00287363	1.38496
218776_s_at	TMEM62	0.825054	7.18028	5.84033	9.7903e-05	0.00287381	1.38399
223362_s_at	SEPT3 /// WBP2NL	2.64998	5.55869	5.84019	9.79223e-05	0.00287381	1.38379
1552496_a_at	COBL	0.914238	3.79084	5.83926	9.80598e-05	0.0028763	1.38234
218394_at	ROGDI	2.06729	6.87199	5.83662	9.84476e-05	0.00288441	1.37826
1555419_a_at	ASAH1	1.5512	6.54246	5.8363	9.84947e-05	0.00288441	1.37777
217456_x_at	HLA-E	1.61883	9.4634	5.83359	9.88965e-05	0.00289308	1.37357
218717_s_at	P3H2	1.07867	4.0991	5.83242	9.90693e-05	0.00289658	1.37176
220153_at	ENTPD7	1.28456	5.26789	5.83193	9.91426e-05	0.00289718	1.371
220727_at	KCNK10	0.798036	4.89344	5.83122	9.92479e-05	0.00289871	1.3699
222810_s_at	RASAL2	0.909816	3.74082	5.82272	0.00010052	0.00293116	1.35676
201951_at	ALCAM	1.3801	6.19594	5.82172	0.000100671	0.00293399	1.35521
210220_at	FZD2	0.872394	5.71468	5.82077	0.000100815	0.00293498	1.35373
1555320_a_at	STAB1	0.662718	4.29719	5.81991	0.000100944	0.00293498	1.3524
202869_at	OAS1	2.44124	6.44608	5.8193	0.000101038	0.00293498	1.35145
202685_s_at	AXL	1.15666	4.43274	5.81902	0.00010108	0.00293498	1.35101
203072_at	MYO1E	1.72468	4.38325	5.81678	0.00010142	0.00294171	1.34755
1558599_at	---	0.976328	4.49931	5.81521	0.000101659	0.00294709	1.34512
1555853_at	PSMB8-AS1	1.36102	6.70973	5.81369	0.000101891	0.00294872	1.34277
203887_s_at	THBD	3.0144	5.16989	5.81343	0.000101931	0.00294872	1.34236
213920_at	CUX2	2.53643	5.69829	5.81276	0.000102034	0.00295014	1.34132
1559458_at	LTBR	0.628553	4.67224	5.81054	0.000102374	0.00295527	1.33789
239172_x_at	---	1.00663	7.24396	5.80918	0.000102584	0.00295821	1.33577
1552965_a_at	B3GNT7	0.526879	5.32474	5.8074	0.000102858	0.00296456	1.33301
229739_s_at	DENND6B	1.44037	4.7139	5.80681	0.000102949	0.00296561	1.3321
232471_at	---	0.677542	2.6709	5.80424	0.000103347	0.00297552	1.32811
206471_s_at	PLXNC1	1.77893	7.21475	5.80275	0.00010358	0.00297768	1.32579
207819_s_at	ABCB4	1.14208	4.60957	5.80106	0.000103842	0.00298349	1.32318
1554292_a_at	UHRF1BP1L	0.900818	7.21027	5.7997	0.000104055	0.00298802	1.32107
219680_at	NLRX1	0.88412	6.92114	5.79855	0.000104236	0.00299165	1.31927
221866_at	TFEB	1.28925	5.07664	5.79809	0.000104307	0.00299214	1.31856
217764_s_at	RAB31	3.29777	5.87298	5.79693	0.000104489	0.0029948	1.31677
201169_s_at	BHLHE40	3.26605	5.64881	5.79645	0.000104565	0.0029948	1.31602
1559399_s_at	ZCCHC10	0.772641	8.3551	5.79105	0.000105418	0.00301468	1.30763
230509_at	SNX22	1.05182	6.95421	5.78979	0.000105617	0.00301728	1.30569
1552701_a_at	CARD16	1.27316	7.25558	5.78974	0.000105626	0.00301728	1.3056
1558304_s_at	TSEN54	0.646534	6.89576	5.78778	0.000105937	0.00302301	1.30256
1556285_s_at	PPA2	1.03985	8.29569	5.78675	0.000106102	0.00302615	1.30095
201952_at	ALCAM	2.03059	6.55103	5.78042	0.000107117	0.00305031	1.29113
239628_at	---	0.795948	5.73364	5.778	0.000107508	0.00305727	1.28736
207112_s_at	GAB1	1.18279	6.44953	5.77787	0.000107529	0.00305727	1.28716
1553297_a_at	CSF3R	1.48769	4.79575	5.77374	0.0001082	0.00307315	1.28074
233589_x_at	TOR4A	0.957432	6.45427	5.77246	0.000108408	0.00307617	1.27875
235802_at	PLD4	1.07852	4.92128	5.7724	0.000108419	0.00307617	1.27865
229440_at	RBM47	1.81627	4.6178	5.7651	0.000109619	0.00310378	1.26729
210815_s_at	CALCRL	2.13394	5.06999	5.75809	0.000110783	0.00312707	1.25638
211336_x_at	LILRB1	2.17863	4.58115	5.75809	0.000110783	0.00312707	1.25638
211685_s_at	NCALD	1.12769	4.11771	5.75025	0.000112102	0.00315775	1.24416
229625_at	GBP5	1.36628	5.75847	5.74944	0.00011224	0.00315999	1.24289
1556950_s_at	SERPINB6	0.697926	5.97142	5.74813	0.000112461	0.00316296	1.24086
214039_s_at	LAPTM4B	1.88643	8.27135	5.74698	0.000112656	0.0031652	1.23906
224360_s_at	PACSIN1	1.05428	5.68363	5.74626	0.00011278	0.00316543	1.23793
222285_at	IGHD	1.46856	5.74241	5.74413	0.000113144	0.00317238	1.23461
210347_s_at	BCL11A	1.19449	9.0212	5.74274	0.000113382	0.00317742	1.23244
217967_s_at	FAM129A	2.00143	7.10573	5.73808	0.000114183	0.00319659	1.22517
240258_at	ENO1	1.00016	6.54983	5.73722	0.000114331	0.00319748	1.22383
204881_s_at	UGCG	1.93245	7.90857	5.73679	0.000114405	0.0031979	1.22316
210753_s_at	EPHB1	1.95247	4.1755	5.73088	0.000115432	0.00322003	1.21393
238945_at	ACER3	0.741117	6.37168	5.72872	0.000115811	0.00322894	1.21055
235405_at	GSTA4	1.48852	4.73826	5.72756	0.000116014	0.00323295	1.20874
215042_at	BMP6	1.27928	4.82477	5.72706	0.000116102	0.00323375	1.20796
1562194_at	---	2.28436	4.7189	5.72124	0.000117129	0.00325409	1.19887
223663_at	CCDC88B	0.971479	8.09069	5.7179	0.000117723	0.00325924	1.19365
210173_at	PTPRJ	1.04969	3.3218	5.71785	0.000117732	0.00325924	1.19357
206135_at	ST18	1.74635	3.7446	5.71584	0.000118089	0.00326748	1.19044
231699_at	NFKBIA	2.06085	7.39249	5.7097	0.000119194	0.00329305	1.18082
221698_s_at	CLEC7A	2.55891	4.63457	5.70578	0.000119905	0.00330934	1.17469
221978_at	HLA-F	1.4173	5.75579	5.70482	0.000120079	0.00331248	1.17318
209179_s_at	MBOAT7	1.11303	6.61258	5.70088	0.000120799	0.0033273	1.16702
228831_s_at	GNG7 /// LOC101929097	1.03522	5.64264	5.69911	0.000121124	0.00333304	1.16424
217979_at	TSPAN13	2.34476	8.35863	5.69374	0.000122115	0.00335678	1.15583
229439_s_at	RBM47	1.36782	5.53395	5.68739	0.000123297	0.00338758	1.14588
206688_s_at	CPSF4	0.656833	8.33697	5.68623	0.000123516	0.00338923	1.14406
1558654_at	PPM1H	1.43916	4.96701	5.68608	0.000123543	0.00338923	1.14382
1556017_at	NBEAL2	0.912089	6.68673	5.68383	0.000123967	0.00339913	1.14029
218076_s_at	ARHGAP17	1.04585	8.53575	5.68101	0.000124498	0.00341075	1.13588
1554827_a_at	ADCY7	1.08319	6.18552	5.68092	0.000124515	0.00341075	1.13574
205611_at	TNFSF12	0.828014	4.24611	5.68021	0.000124649	0.00341271	1.13463
225019_at	CAMK2D	1.61386	7.60092	5.67924	0.000124833	0.00341603	1.13311
1554830_a_at	STEAP3	1.22345	4.7556	5.67523	0.000125596	0.00342882	1.12681
230546_at	VASH1	1.71634	4.96579	5.67514	0.000125614	0.00342882	1.12667
210176_at	TLR1	1.19635	6.09075	5.6728	0.000126062	0.00343935	1.12299
224917_at	MIR21 /// VMP1	1.92283	6.68524	5.66785	0.000127015	0.00345713	1.11521
214575_s_at	AZU1	1.48965	4.70215	5.66527	0.000127514	0.00346858	1.11116
220465_at	CEBPA-AS1	0.578036	5.49315	5.66404	0.000127754	0.00347337	1.10923
52651_at	COL8A2	1.45585	4.52422	5.65967	0.000128606	0.00349039	1.10237
1554406_a_at	CLEC7A	3.15164	4.39208	5.65952	0.000128635	0.00349039	1.10213
203372_s_at	SOCS2	1.88116	7.34212	5.65733	0.000129065	0.00349684	1.09868
202443_x_at	NOTCH2	0.796641	8.90962	5.65684	0.000129161	0.0034977	1.09792
217072_at	CD300A	0.949553	6.37066	5.65444	0.000129635	0.00350534	1.09414
220169_at	TMEM156	1.02475	5.84348	5.65129	0.000130257	0.00351695	1.08919
208885_at	LCP1	0.759851	11.4247	5.64883	0.000130746	0.00352667	1.08532
219057_at	RABEP2	0.925211	5.66799	5.64813	0.000130887	0.00352873	1.08421
204971_at	CSTA	4.50204	6.44752	5.64718	0.000131076	0.00353117	1.08273
243464_at	LOC105373660	1.0014	5.52209	5.64332	0.000131849	0.00354418	1.07665
201646_at	SCARB2	1.86983	6.6291	5.64206	0.000132104	0.00354928	1.07466
228410_at	GAB3	1.03844	7.57553	5.63805	0.000132913	0.00356752	1.06835
225011_at	PRKAR2A	1.72692	6.89292	5.63743	0.00013304	0.00356917	1.06737
208146_s_at	CPVL	2.79874	8.36239	5.63446	0.000133645	0.00358188	1.06269
219506_at	C1orf54	3.51999	6.32679	5.62897	0.000134768	0.00360685	1.05405
230745_s_at	TOX3	0.472598	4.58423	5.62819	0.000134929	0.00360921	1.05282
239761_at	GCNT1	1.1774	6.81734	5.62503	0.000135583	0.00362316	1.04783
214952_at	NCAM1	0.603221	3.95562	5.61517	0.00013764	0.00367097	1.03228
206096_at	ZNF35	0.963547	6.42082	5.61336	0.000138023	0.0036758	1.02941
219229_at	SLCO3A1	1.34892	5.61699	5.61145	0.000138425	0.00368179	1.02641
219026_s_at	RASAL2	0.51801	3.09908	5.61134	0.00013845	0.00368179	1.02622
221942_s_at	GUCY1A3	1.31145	7.95819	5.60674	0.000139427	0.00370415	1.01897
201136_at	PLP2	1.87837	9.47268	5.59949	0.000140983	0.00373408	1.00751
217752_s_at	CNDP2	0.936697	9.56826	5.59345	0.000142293	0.00376384	0.997965
228188_at	FOSL2	2.69478	5.88723	5.59217	0.000142572	0.0037694	0.995941
211690_at	RPS6	0.592512	4.40072	5.59059	0.000142917	0.00377482	0.993448
207986_x_at	CYB561	0.643696	4.92804	5.58808	0.000143469	0.00378396	0.989468
206508_at	CD70	0.447236	5.99848	5.5843	0.000144301	0.00380224	0.983498
209969_s_at	STAT1	1.37368	8.10377	5.57758	0.000145797	0.00383468	0.972849
229061_s_at	SLC25A13	1.08623	6.24686	5.57751	0.000145813	0.00383468	0.972741
203604_at	ZNF516	1.24846	4.78677	5.57636	0.000146071	0.00383845	0.970914
223153_x_at	TMUB1	0.798769	6.8184	5.57445	0.000146499	0.00384534	0.967892
221903_s_at	CYLD	0.87413	7.4482	5.5737	0.000146669	0.00384643	0.9667
218088_s_at	RRAGC	1.37574	8.68164	5.57364	0.000146682	0.00384643	0.966609
228412_at	LOC643072	0.886536	6.86337	5.5723	0.000146983	0.00384879	0.964493
209212_s_at	KLF5	1.50028	5.95571	5.5712	0.000147231	0.00385161	0.962748
229494_s_at	PHLDA2	0.890744	3.69911	5.5695	0.000147616	0.00385983	0.960053
233567_at	IPO9-AS1	0.640927	4.92836	5.56879	0.000147776	0.00386055	0.958932
60471_at	RIN3	0.940373	8.25905	5.56715	0.000148151	0.00386642	0.95632
1568870_at	SLC24A4	1.77976	3.7228	5.56614	0.000148379	0.00386868	0.954733
205685_at	CD86	1.65051	5.16643	5.56465	0.00014872	0.00387388	0.952363
209961_s_at	HGF	0.82146	5.48722	5.55957	0.000149884	0.00390049	0.944312
223809_at	RGS18	2.05888	4.83248	5.55899	0.000150018	0.00390212	0.94339
1561899_at	CLECL1	1.98629	5.41165	5.55775	0.000150305	0.00390771	0.941422
202201_at	BLVRB	1.51766	6.29382	5.55294	0.00015142	0.0039309	0.933794
231804_at	RXFP1	0.769079	2.90596	5.55024	0.00015205	0.00394372	0.929504
228521_s_at	MIA-RAB4B /// RAB4B	0.897585	8.6613	5.54941	0.000152245	0.00394688	0.928186
213590_at	SLC16A5	0.940815	5.33517	5.54853	0.000152452	0.00395038	0.926783
1556423_at	VASH1	0.805524	4.35384	5.54634	0.000152964	0.00396179	0.923318
1552386_at	GAPT	3.82544	5.96925	5.54588	0.000153074	0.00396229	0.922582
220068_at	VPREB3	1.52153	4.26879	5.54554	0.000153154	0.00396229	0.922039
213779_at	EMID1	1.02019	6.88206	5.54244	0.000153886	0.00397377	0.917117
203567_s_at	TRIM38	0.933277	9.69506	5.54223	0.000153936	0.00397377	0.916783
1562403_a_at	SLC8A3	0.990793	3.20383	5.53818	0.000154899	0.00399485	0.910349
200078_s_at	ATP6V0B	1.25256	7.9472	5.53512	0.000155631	0.00400708	0.905478
234312_s_at	ACSS2	0.800058	6.08031	5.53463	0.000155747	0.00400708	0.90471
1559167_x_at	MPV17L	1.50882	7.33219	5.53436	0.000155813	0.00400708	0.904276
217655_at	FXYD5 /// LOC100127972	1.08424	4.89124	5.53177	0.000156437	0.00402123	0.900152
218693_at	TSPAN15	0.903565	4.16042	5.53035	0.000156777	0.0040281	0.897906
205466_s_at	HS3ST1	2.19002	5.51508	5.52882	0.000157149	0.00403386	0.895462
225660_at	SEMA6A	1.1889	4.02718	5.52593	0.00015785	0.00404763	0.890866
229121_at	CMKLR1	0.813794	5.342	5.52569	0.000157908	0.00404763	0.890492
35820_at	GM2A	1.65101	8.39244	5.52435	0.000158235	0.00405222	0.888355
1569276_at	---	1.11231	6.92583	5.52351	0.00015844	0.00405557	0.887019
218473_s_at	COLGALT1	0.830901	5.80752	5.52209	0.000158787	0.00405875	0.884763
216918_s_at	DST	0.985544	6.10803	5.52139	0.000158957	0.00406034	0.883653
231697_s_at	---	1.90819	7.77575	5.5204	0.000159202	0.00406365	0.882069
213542_at	ZNF710	1.31323	7.25446	5.51935	0.00015946	0.00406645	0.880395
212654_at	TPM2	1.59402	6.5705	5.51736	0.000159951	0.00407706	0.877225
1555058_a_at	LPGAT1	1.51664	6.79475	5.51323	0.000160972	0.00409927	0.870657
229675_at	---	1.10284	5.54368	5.51265	0.000161116	0.00410104	0.86973
215778_x_at	---	0.628338	8.13556	5.51076	0.000161587	0.00411111	0.86672
211135_x_at	LILRA6 /// LILRB2 /// LILRB3 /// LOC102725015 /// LOC102725029 /// LOC102725031 /// LOC102725034 /// LOC102725035	1.22599	6.20004	5.50973	0.000161843	0.00411572	0.865083
207134_x_at	TPSAB1 /// TPSB2	1.30356	5.06007	5.50911	0.000161999	0.00411777	0.864089
241238_at	---	0.917696	3.56861	5.50634	0.000162694	0.00413351	0.859672
207618_s_at	BCS1L	0.807601	7.3465	5.50546	0.000162914	0.00413716	0.858281
242064_at	SDK2	2.66483	4.58783	5.50198	0.000163794	0.00415372	0.852722
211546_x_at	SNCA	1.0646	8.07836	5.50139	0.000163943	0.00415558	0.851782
236398_s_at	LOC101927851	1.08963	4.27683	5.49908	0.000164528	0.00416654	0.848106
231914_at	NUDT14	0.725905	5.74176	5.49619	0.000165265	0.00418328	0.84349
217728_at	S100A6	2.08506	7.77425	5.49505	0.000165557	0.00418871	0.841672
216300_x_at	RARA	0.948558	6.03139	5.49362	0.000165923	0.00419411	0.839391
204357_s_at	LIMK1	1.07306	7.17552	5.49322	0.000166025	0.00419474	0.838756
90265_at	ADAP1	0.899808	6.07595	5.48722	0.000167572	0.00422239	0.829185
207765_s_at	FAM214B	0.51995	5.94689	5.48579	0.000167943	0.00422952	0.826903
213038_at	RNF19B	1.60659	6.61138	5.48114	0.000169156	0.00425615	0.819474
240786_at	NOTCH4	0.74849	5.56741	5.47929	0.000169642	0.00426444	0.816517
203973_s_at	CEBPD	2.94429	5.71293	5.47691	0.000170268	0.00427624	0.812717
218801_at	UGGT2	1.01849	3.89335	5.47387	0.000171073	0.00429449	0.807848
224918_x_at	MGST1	1.74194	4.67139	5.47285	0.000171343	0.0042993	0.80622
225102_at	MGLL	1.53722	6.73656	5.47205	0.000171555	0.00430265	0.804942
201954_at	ARPC1B	1.2262	8.11492	5.47132	0.00017175	0.00430419	0.803772
225532_at	CABLES1	0.886949	6.17879	5.47123	0.000171774	0.00430419	0.803629
219382_at	SERTAD3	1.22923	5.96526	5.47046	0.000171979	0.00430734	0.802399
231451_s_at	GATB	0.93503	3.88926	5.47001	0.000172098	0.00430836	0.801683
204179_at	MB	1.13882	4.3078	5.46584	0.000173213	0.00433032	0.79502
221941_at	PAOX	0.693231	6.48007	5.4616	0.000174357	0.00435096	0.788228
1565772_at	PAK1	0.772608	4.94149	5.46048	0.000174658	0.00435631	0.786447
203788_s_at	SEMA3C	1.62061	4.68042	5.46021	0.000174731	0.00435631	0.786017
205875_s_at	TREX1	1.2324	7.14072	5.45727	0.00017553	0.00436431	0.781305
213003_s_at	SPIDR	1.97415	5.21103	5.45649	0.000175743	0.00436563	0.780054
205307_s_at	KMO	0.876538	4.58664	5.45548	0.000176018	0.00436814	0.778443
213541_s_at	ERG	1.96034	7.33319	5.4547	0.000176231	0.00436981	0.777193
205554_s_at	DNASE1L3	3.23337	4.96223	5.45182	0.00017702	0.00438606	0.772584
219144_at	DUSP26	0.636676	5.28799	5.45173	0.000177047	0.00438606	0.772428
229156_s_at	PRKAG2-AS1	1.33067	4.21779	5.44888	0.000177831	0.00440149	0.76787
215836_s_at	PCDHGA1 /// PCDHGA10 /// PCDHGA11 /// PCDHGA12 /// PCDHGA2 /// PCDHGA3 /// PCDHGA4 /// PCDHGA5 /// PCDHGA6 /// PCDHGA7 /// PCDHGA8 /// PCDHGA9 /// PCDHGB1 /// PCDHGB2 /// PCDHGB3 /// PCDHGB4 /// PCDHGB5 /// PCDHGB6 /// PCDHGB7 /// PCDHGC3 /// PCDHGC4 /// PCDHGC5	0.537094	4.87012	5.44712	0.000178317	0.00441154	0.76505
218715_at	UTP6	0.691894	9.77861	5.44046	0.00018017	0.00445334	0.754384
233467_s_at	TSPAN32	0.864901	5.18877	5.43896	0.000180592	0.00446174	0.751972
211197_s_at	ICOSLG /// LOC102723996	0.640519	6.02852	5.4374	0.000181031	0.00446857	0.749464
228728_at	CPED1	0.589529	2.61216	5.43504	0.000181694	0.00448123	0.745691
227646_at	EBF1	2.86144	4.74132	5.43057	0.000182963	0.00450406	0.738509
216680_s_at	EPHB4	0.72412	6.06873	5.42577	0.000184334	0.00453169	0.730806
208674_x_at	DDOST	0.901863	10.2065	5.42485	0.000184597	0.00453611	0.729335
208499_s_at	DNAJC3	1.23663	7.61948	5.42268	0.000185223	0.00454739	0.725845
233385_x_at	MIA-RAB4B /// RAB4B	1.02924	7.60386	5.41816	0.00018653	0.00457333	0.718589
243806_at	---	1.30596	4.60496	5.41769	0.000186666	0.00457462	0.717836
236481_at	FAH	0.57114	5.42155	5.41658	0.00018699	0.00457884	0.716048
1569385_s_at	TET2	1.02696	7.58536	5.41496	0.00018746	0.00458584	0.713458
212960_at	TBC1D9	0.810293	4.39876	5.41296	0.000188045	0.00459811	0.710239
206586_at	CNR2	0.772677	3.81778	5.41175	0.0001884	0.00460472	0.708298
214130_s_at	PDE4DIP	1.56927	4.83526	5.41087	0.000188659	0.00460899	0.706879
202895_s_at	SIRPA	0.634649	4.52935	5.40881	0.000189265	0.00461768	0.703571
1559477_s_at	MEIS1	2.02453	4.85945	5.40868	0.000189302	0.00461768	0.703367
214627_at	EPX	1.30535	4.37877	5.40851	0.000189352	0.00461768	0.703093
223069_s_at	EML4	1.33662	7.70216	5.40804	0.000189492	0.00461903	0.702331
212776_s_at	OBSL1	1.57288	5.51749	5.40476	0.000190463	0.00463102	0.697056
222400_s_at	ADI1	1.10116	9.12139	5.40432	0.000190593	0.00463142	0.696354
37384_at	PPM1F	1.09839	7.7693	5.40384	0.000190737	0.00463285	0.695576
209763_at	CHRDL1	1.62005	7.97407	5.40184	0.000191332	0.00464525	0.69236
217402_at	---	0.617741	3.42002	5.40074	0.000191661	0.00465115	0.690592
219919_s_at	SSH3	0.727227	6.22958	5.40026	0.000191804	0.00465256	0.689822
233033_at	ZEB2	1.23197	4.32055	5.39891	0.000192209	0.00465826	0.687644
235593_at	ZEB2	0.745385	3.22279	5.39736	0.000192674	0.00466745	0.685152
230990_at	LOC105374953	0.823428	4.35307	5.39471	0.000193473	0.00468058	0.680883
222644_s_at	COLGALT1	1.13906	6.22312	5.39328	0.000193904	0.00468894	0.678587
222707_s_at	ACTR8	0.462561	6.65012	5.39061	0.000194714	0.00470229	0.674284
211028_s_at	KHK	0.73091	5.30589	5.38651	0.000195964	0.00472623	0.66768
242288_s_at	EMILIN2	1.2492	6.14706	5.38558	0.00019625	0.00472982	0.66618
241889_at	NFKBID	0.789831	4.16396	5.38545	0.000196287	0.00472982	0.665986
227534_at	AAED1	1.33537	4.88331	5.38467	0.000196526	0.00473177	0.664729
219301_s_at	CNTNAP2	1.26012	3.51106	5.38331	0.000196945	0.00473943	0.662528
237129_at	CEP152	0.853311	3.54946	5.37531	0.000199421	0.00479267	0.649643
212148_at	PBX1	2.2784	3.27396	5.37327	0.000200059	0.00480512	0.646347
234238_at	MAP1LC3B2	0.842275	5.09553	5.37309	0.000200114	0.00480512	0.646061
211729_x_at	BLVRA	1.06353	7.33977	5.3642	0.000202916	0.00486171	0.631718
225372_at	C10orf54	1.71622	7.98215	5.36281	0.000203358	0.00486804	0.629473
211521_s_at	CYTH4	0.774858	5.16716	5.36183	0.000203671	0.00487339	0.627887
1564052_at	TREML4	1.12327	4.0642	5.36057	0.000204071	0.00487869	0.625863
1552501_a_at	GPBAR1	0.986029	5.10454	5.35942	0.00020444	0.00488324	0.624001
203092_at	TIMM44	0.464112	6.54212	5.35762	0.000205015	0.0048927	0.621102
216966_at	ITGA2B	0.818517	5.12975	5.35401	0.000206178	0.00491402	0.615267
228461_at	SH3RF3	0.657733	4.67277	5.34951	0.000207635	0.00494229	0.608001
203187_at	DOCK1	1.20524	5.04153	5.34649	0.000208622	0.00496147	0.603108
206649_s_at	TFE3	0.894686	6.16385	5.3451	0.000209076	0.00497011	0.600865
206683_at	ZNF165	1.08618	5.25373	5.33811	0.000211381	0.00502052	0.589557
225136_at	PLEKHA2	0.981624	9.88384	5.33509	0.000212384	0.00503191	0.584674
225033_at	ST3GAL1	1.63331	7.11159	5.33418	0.000212686	0.00503621	0.583207
234072_at	SEMA4A	1.31036	4.4751	5.33187	0.00021346	0.00505117	0.579463
1568126_at	ANXA2	2.87747	4.38694	5.33174	0.000213503	0.00505117	0.579254
232227_at	HSPC324	0.466271	5.15042	5.32442	0.000215967	0.00509845	0.567415
229912_at	SDK1	0.582235	3.49624	5.32317	0.000216393	0.0051041	0.565382
202005_at	ST14	1.70502	6.69223	5.31797	0.000218168	0.005137	0.55696
216662_at	MYO7B	0.519356	4.71155	5.31743	0.000218352	0.005137	0.556088
211654_x_at	HLA-DQB1	3.04166	6.11033	5.31635	0.000218723	0.00514131	0.554336
228592_at	MS4A1	2.40026	5.53112	5.31504	0.000219173	0.00514779	0.552215
205901_at	PNOC	1.43432	5.16364	5.31224	0.00022014	0.00516795	0.547675
219039_at	SEMA4C	0.775032	4.04529	5.31072	0.000220667	0.0051781	0.545208
236543_at	CCSER1	1.10711	3.57193	5.3084	0.000221473	0.00519022	0.54145
227135_at	NAAA	1.82268	6.77113	5.30817	0.000221555	0.00519022	0.541066
205147_x_at	NCF4	2.0172	7.00887	5.30681	0.000222029	0.00519788	0.538864
233748_x_at	PRKAG2	0.774961	4.79538	5.30666	0.00022208	0.00519788	0.538624
1554030_at	ARSB	1.07077	4.9697	5.30632	0.000222198	0.0051984	0.538079
203888_at	THBD	1.664	3.66326	5.30027	0.000224323	0.00523022	0.52826
232337_at	B3GNT7	0.566584	4.55186	5.29959	0.000224563	0.00523357	0.527159
201200_at	CREG1	1.63785	7.66407	5.29845	0.000224968	0.00524078	0.525302
227514_at	ITPRIPL2	1.04143	3.44402	5.29682	0.000225544	0.00525198	0.52266
241446_at	ADAM28	1.96051	3.84048	5.29616	0.000225778	0.00525518	0.521593
229740_at	SMIM5	0.61847	4.61068	5.29354	0.000226711	0.0052746	0.517338
214863_at	---	1.34311	6.19703	5.29239	0.000227122	0.00527762	0.515472
202686_s_at	AXL	2.05029	4.29544	5.29238	0.000227128	0.00527762	0.515442
208190_s_at	LSR	0.780935	5.50424	5.28437	0.000230011	0.00532119	0.502434
204454_at	LDOC1	1.46451	4.83093	5.28433	0.000230025	0.00532119	0.502373
244480_at	---	1.20334	4.16763	5.28406	0.000230121	0.00532119	0.50194
1554298_a_at	WDR49	0.669015	2.61855	5.2838	0.000230218	0.00532119	0.501507
225251_at	RAB24	1.10622	6.93917	5.28366	0.000230268	0.00532119	0.501281
207375_s_at	IL15RA	0.717402	5.91311	5.282	0.000230873	0.00533243	0.498578
203402_at	KCNAB2	0.835634	8.18666	5.28167	0.000230991	0.00533243	0.498051
216706_x_at	IGHD3-16	0.714063	4.97942	5.28152	0.000231048	0.00533243	0.497798
218081_at	C20orf27	1.22785	5.18434	5.28108	0.000231206	0.00533283	0.497089
227792_at	ITPRIPL2	1.5551	5.06761	5.28053	0.000231408	0.00533399	0.49619
218881_s_at	FOSL2	1.80227	5.14383	5.27877	0.00023205	0.0053443	0.493332
228139_at	RIPK3	0.995059	6.52787	5.27533	0.000233311	0.00536429	0.487744
216913_s_at	RRP12	1.15016	7.36549	5.27494	0.000233454	0.00536532	0.487112
204205_at	APOBEC3G	1.19713	9.61924	5.2725	0.000234355	0.00538376	0.48314
201302_at	ANXA4	1.73577	6.84041	5.27072	0.000235015	0.00539488	0.48024
222891_s_at	BCL11A	1.16842	7.65421	5.26931	0.000235537	0.00540183	0.477952
219897_at	RNF122	0.64986	5.9654	5.26738	0.000236255	0.00541376	0.474813
215996_at	---	1.08807	6.57772	5.26511	0.000237102	0.0054309	0.471121
203610_s_at	TRIM38	0.660751	6.65355	5.2636	0.000237671	0.00543936	0.468651
214671_s_at	ABR	1.17202	6.30701	5.26239	0.000238125	0.00544749	0.46668
212062_at	ATP9A	1.44651	8.23739	5.25916	0.000239343	0.00547078	0.461418
243698_at	---	0.927538	4.82498	5.25617	0.000240476	0.00549208	0.456548
213798_s_at	CAP1	0.939117	9.73522	5.25375	0.000241396	0.00551079	0.452611
223095_at	MARVELD1	0.945151	6.94036	5.25248	0.000241881	0.00551725	0.450541
217599_s_at	MDFIC	1.25079	6.92912	5.24929	0.000243102	0.00554047	0.445351
1555153_s_at	FCHO2	0.903759	3.53199	5.24534	0.000244627	0.00556349	0.438901
203220_s_at	TLE1	0.999947	4.94964	5.24403	0.000245134	0.00557054	0.436766
205247_at	NOTCH4	1.49681	5.95934	5.24354	0.000245324	0.00557109	0.435966
235400_at	FCRLA	3.70486	4.30401	5.2429	0.000245571	0.00557352	0.434928
202901_x_at	CTSS	1.68575	5.60491	5.24092	0.000246342	0.00558868	0.431699
212647_at	RRAS	0.581603	4.86047	5.24038	0.000246554	0.00559118	0.43081
226677_at	ZNF521	1.80925	4.04115	5.23639	0.000248113	0.00561965	0.424309
1565751_at	FGD2	0.957926	4.42154	5.23638	0.000248118	0.00561965	0.42429
215382_x_at	TPSAB1 /// TPSB2	1.18556	6.105	5.23334	0.000249316	0.00564211	0.419325
1553475_at	PRO1483	1.19691	4.79282	5.23226	0.000249742	0.00564941	0.417563
220588_at	BCAS4	0.524908	4.97403	5.22504	0.000252614	0.0057073	0.405773
221731_x_at	VCAN	1.09767	3.82963	5.22432	0.000252899	0.00571139	0.404609
235431_s_at	PELI3	0.808467	6.31726	5.22104	0.000254217	0.00573405	0.399248
227677_at	JAK3	1.80395	8.50739	5.22016	0.000254574	0.00573677	0.397802
1559507_at	LOC100130357	1.2907	4.71511	5.21969	0.000254762	0.00573677	0.397043
205965_at	BATF	0.957157	6.64045	5.21954	0.000254823	0.00573677	0.396794
238846_at	TNFRSF11A	0.804765	3.26231	5.21944	0.000254863	0.00573677	0.396635
218845_at	DUSP22	1.19939	7.74938	5.21737	0.0002557	0.00575325	0.393253
210184_at	ITGAX	0.631072	5.33984	5.21216	0.000257823	0.00578435	0.384728
232504_at	LOC285628	1.83318	4.8727	5.20915	0.000259058	0.0058073	0.3798
56256_at	SIDT2	0.848128	8.85302	5.20843	0.000259351	0.00580862	0.378634
221044_s_at	TRIM34 /// TRIM6-TRIM34	1.05996	6.72815	5.20824	0.00025943	0.00580862	0.378321
203574_at	NFIL3	2.38713	7.23802	5.20743	0.000259763	0.0058098	0.376997
227345_at	TNFRSF10D	1.12578	4.85296	5.20733	0.000259807	0.0058098	0.376822
222639_s_at	PLBD1-AS1	1.62944	4.21574	5.20695	0.000259964	0.00581092	0.376203
222483_at	EFHD2	1.66449	7.32413	5.20647	0.00026016	0.00581294	0.375423
214195_at	TPP1	0.781046	6.42261	5.19932	0.000263131	0.00587211	0.363717
51192_at	SSH3	0.768054	6.48638	5.19841	0.000263509	0.00587536	0.362237
215527_at	KHDRBS2	1.39127	4.95723	5.19763	0.000263837	0.00587828	0.360954
219498_s_at	BCL11A	0.982022	8.28102	5.19657	0.00026428	0.00588575	0.359223
222503_s_at	WDR41	1.41735	7.94181	5.19411	0.000265316	0.00590036	0.355189
209686_at	S100B	2.99135	4.62873	5.19405	0.000265342	0.00590036	0.355091
226683_at	SNX18	1.1307	8.65955	5.19399	0.000265368	0.00590036	0.354989
200700_s_at	KDELR2	0.745459	8.11335	5.1885	0.000267689	0.00594471	0.346012
222719_s_at	PDGFC	1.60294	4.35358	5.18444	0.000269424	0.00597355	0.33935
238823_at	FMNL3	1.57477	5.90414	5.18257	0.000270226	0.00598138	0.336287
202439_s_at	IDS	0.901223	8.03863	5.18238	0.000270308	0.00598138	0.335972
241849_at	---	1.83622	5.33454	5.17983	0.000271406	0.00600045	0.331795
224571_at	IRF2BP2	1.01683	10.3326	5.17766	0.000272345	0.00601255	0.328234
1560060_s_at	VPS37C	1.06855	7.34112	5.17755	0.000272393	0.00601255	0.328053
228894_at	NR6A1	0.550899	4.81453	5.17525	0.000273391	0.00602476	0.324282
209710_at	GATA2	1.81984	5.42859	5.1741	0.000273893	0.0060296	0.322389
207334_s_at	TGFBR2	1.45103	6.96334	5.17073	0.000275366	0.00605617	0.316862
242949_x_at	CCDC157	0.790051	6.12126	5.16936	0.000275963	0.00606443	0.314628
1565628_at	LRRK1	1.56001	3.88445	5.16042	0.000279925	0.00612727	0.299936
203411_s_at	LMNA	2.41823	6.4912	5.16013	0.000280054	0.00612727	0.29946
225037_at	SLC35C2	0.954229	9.16405	5.15994	0.000280138	0.00612727	0.299152
202877_s_at	CD93	1.5109	6.08839	5.1595	0.000280335	0.00612727	0.298427
206170_at	ADRB2	2.16613	4.69585	5.15918	0.000280476	0.00612727	0.297908
218551_at	MIIP	0.928144	6.74939	5.15912	0.000280504	0.00612727	0.297805
219551_at	EAF2	1.03916	8.13529	5.1581	0.000280958	0.00613099	0.296139
202688_at	TNFSF10	1.80878	6.29597	5.15798	0.000281011	0.00613099	0.295944
1553701_a_at	DUSP18	0.940017	6.4722	5.15772	0.00028113	0.00613114	0.295507
1554676_at	SRGN	1.18446	5.8917	5.15708	0.000281416	0.00613493	0.29446
226142_at	GLIPR1	1.29691	7.92807	5.15087	0.000284215	0.00618187	0.284256
204047_s_at	PHACTR2	1.03711	6.40566	5.15055	0.00028436	0.00618187	0.283729
206267_s_at	MATK	0.793128	5.41186	5.14997	0.000284626	0.00618518	0.282768
1556643_at	BISPR	0.757655	7.81105	5.14893	0.000285098	0.00618807	0.281058
208919_s_at	NADK	0.854117	7.88405	5.14583	0.000286508	0.0062162	0.275975
201651_s_at	PACSIN2	0.923545	7.64587	5.14509	0.00028685	0.00622115	0.274745
205495_s_at	GNLY	1.22434	4.90856	5.14471	0.000287024	0.00622245	0.274121
225602_at	GLIPR2	1.32138	7.00252	5.14364	0.000287514	0.00622566	0.272363
201283_s_at	TRAK1	0.854017	5.91248	5.14318	0.000287724	0.00622776	0.271609
214129_at	PDE4DIP	1.8078	7.23945	5.14131	0.000288582	0.00624031	0.26854
202671_s_at	LOC105372824 /// PDXK	1.01592	5.5572	5.14068	0.000288873	0.00624031	0.2675
241955_at	HECTD1	0.84522	9.58838	5.13996	0.000289205	0.00624498	0.266316
244439_at	SPRED1	1.15331	4.12383	5.13859	0.00028984	0.00625622	0.264056
232061_at	SDK2	2.21634	5.96912	5.13795	0.000290135	0.00626011	0.263009
1557609_s_at	TBC1D12	0.476841	2.71396	5.13575	0.000291158	0.00627723	0.259381
202180_s_at	MVP	1.53548	6.39839	5.13508	0.000291469	0.00627898	0.258281
211368_s_at	CASP1	1.33982	6.21094	5.12706	0.000295224	0.00634753	0.245085
215485_s_at	ICAM1	2.35185	5.53654	5.12705	0.000295231	0.00634753	0.24506
209933_s_at	CD300A	1.51013	8.8568	5.12315	0.000297077	0.0063822	0.238636
228641_at	CARD8	0.522961	8.38509	5.12089	0.000298151	0.00639463	0.234918
215959_at	---	0.61899	3.23234	5.12044	0.000298366	0.00639463	0.234177
213421_x_at	PRSS3	1.71772	6.8087	5.11817	0.000299451	0.00641052	0.230436
231672_at	---	1.46549	4.49306	5.11735	0.000299842	0.00641638	0.22909
229510_at	MS4A14	1.26272	5.06423	5.1154	0.000300783	0.00643148	0.225861
202990_at	PYGL	1.96478	5.44708	5.11424	0.000301339	0.00644079	0.223958
207463_x_at	PRSS3	1.13379	6.16965	5.11318	0.000301848	0.00644419	0.222216
201885_s_at	CYB5R3	0.813122	9.30956	5.11234	0.000302256	0.00645037	0.220826
220038_at	C8orf44-SGK3 /// SGK3	0.883641	4.82594	5.11046	0.000303169	0.00646482	0.217716
230747_s_at	TTC39C	0.539798	6.48754	5.10804	0.000304345	0.00648483	0.213728
231429_at	LOC105374836 /// TRABD2A	0.657968	5.70577	5.10349	0.000306569	0.00651443	0.206226
201172_x_at	ATP6V0E1	0.758409	10.3328	5.10255	0.000307031	0.00652173	0.204672
203951_at	CNN1	0.49587	4.87634	5.10109	0.00030775	0.0065333	0.202261
217001_x_at	HLA-DOA	0.55099	3.56862	5.09888	0.000308842	0.00654914	0.198611
208820_at	PTK2	1.77558	3.93733	5.09778	0.000309384	0.00655389	0.196804
227036_at	RASAL2	1.50723	2.86474	5.09523	0.000310653	0.00657567	0.192586
214769_at	CLCN4	1.122	3.10319	5.09417	0.000311179	0.00658425	0.190844
224990_at	SMIM14	0.913629	7.86783	5.09363	0.000311447	0.00658738	0.189956
215499_at	MAP2K3	0.788009	9.18222	5.09292	0.000311805	0.00659239	0.188774
217119_s_at	CXCR3	0.900714	5.12263	5.08961	0.000313465	0.00661881	0.183302
200665_s_at	SPARC	1.07917	5.60562	5.08946	0.000313539	0.00661881	0.183059
229798_s_at	BRI3	0.978513	8.26595	5.08451	0.000316035	0.00666253	0.174887
223487_x_at	GNB4	1.05554	6.22749	5.08391	0.000316341	0.00666253	0.17389
224927_at	PPP1R18	0.761688	9.32046	5.0829	0.000316853	0.00666819	0.172223
213633_at	SH3BP1	0.70675	4.92137	5.08149	0.000317572	0.0066756	0.169888
218818_at	FHL3	0.677806	4.64942	5.0804	0.000318129	0.00668025	0.168081
202740_at	ABHD14A-ACY1 /// ACY1	0.706359	5.57774	5.07903	0.000318828	0.00669171	0.165822
209975_at	CYP2E1	1.46696	6.69619	5.07597	0.000320397	0.00671949	0.160763
214781_at	SHANK1	0.913032	5.77815	5.0752	0.000320794	0.0067231	0.159486
201647_s_at	SCARB2	1.11102	5.89269	5.07516	0.000320815	0.0067231	0.159418
209536_s_at	EHD4	2.13891	6.55817	5.07381	0.000321508	0.00673504	0.157195
212456_at	CLUH	0.666832	7.71171	5.07286	0.000322	0.00674276	0.15562
230353_at	MIR497HG	0.825201	7.1257	5.06943	0.000323779	0.00677223	0.149944
228131_at	ERCC1	1.01975	8.74758	5.06886	0.000324072	0.00677578	0.149009
209370_s_at	SH3BP2	0.592919	6.06926	5.06788	0.000324587	0.00678394	0.147375
207535_s_at	NFKB2	1.37978	4.41658	5.06582	0.000325659	0.00680034	0.143976
243154_at	---	1.61412	7.6761	5.06557	0.00032579	0.00680034	0.143562
204436_at	PLEKHO2	1.22972	6.95384	5.06542	0.000325869	0.00680034	0.143314
235072_s_at	KIF13A	2.54065	5.28348	5.06154	0.000327909	0.00683248	0.136883
210440_s_at	CDC14A	1.02948	7.86683	5.0593	0.000329089	0.00685115	0.133182
222603_at	ERMP1	1.45164	8.5242	5.05859	0.000329469	0.00685421	0.131994
229527_s_at	---	1.15288	8.1775	5.05838	0.000329579	0.00685421	0.13165
218862_at	ASB13	0.971741	6.84568	5.05632	0.000330674	0.00686915	0.128231
238106_at	---	1.4016	3.76792	5.05275	0.000332575	0.00689815	0.122327
1564525_at	GSN	0.427391	4.84414	5.05194	0.000333007	0.0069045	0.120989
205148_s_at	CLCN4	0.828532	3.30572	5.05098	0.000333526	0.00690739	0.119386
224111_x_at	KLF16	0.688136	6.45516	5.05039	0.000333839	0.00691127	0.118417
222303_at	---	1.6335	5.95678	5.04568	0.000336381	0.00693973	0.110603
211612_s_at	IL13RA1	1.36025	3.25386	5.04527	0.000336603	0.00693973	0.109922
229487_at	EBF1	1.45739	5.62886	5.04497	0.000336763	0.00694027	0.109433
200953_s_at	CCND2	1.42497	9.90324	5.04435	0.0003371	0.00694233	0.108402
45288_at	ABHD6	1.60752	6.52789	5.04432	0.000337117	0.00694233	0.10835
213931_at	ID2 /// ID2B	1.55596	8.09638	5.04349	0.000337569	0.00694902	0.10697
206100_at	CPM	1.24	3.15426	5.04255	0.000338078	0.00695427	0.105417
218971_s_at	WDR91	0.629983	7.6662	5.04052	0.000339184	0.00696651	0.102055
224739_at	PIM3	1.13934	8.24995	5.03505	0.000342187	0.00702293	0.0929728
230932_at	RNF130	0.822107	4.43521	5.03423	0.00034264	0.00702958	0.0916108
233031_at	ZEB2	1.26928	4.25077	5.03306	0.000343285	0.00704017	0.089674
210601_at	CDH6	0.412767	3.29644	5.03196	0.000343895	0.00705004	0.0878441
234910_at	RASAL2	0.800716	4.2032	5.03167	0.000344055	0.00705069	0.0873636
216485_s_at	TPSAB1	0.540037	5.72174	5.03129	0.000344264	0.00705231	0.0867401
217984_at	RNASET2	1.59944	9.39565	5.03009	0.000344931	0.00705804	0.0847463
209295_at	TNFRSF10B	2.27573	6.93702	5.02958	0.000345217	0.00705861	0.0838921
222876_s_at	ADAP2	0.633288	6.1378	5.02892	0.000345585	0.00706195	0.0827941
209643_s_at	PLD2	0.419598	5.78966	5.02882	0.000345638	0.00706195	0.0826357
237749_at	TCF4-AS1	1.36415	3.3112	5.02818	0.000345995	0.00706661	0.0815713
209684_at	RIN2	1.05378	4.48084	5.02665	0.000346851	0.00707266	0.0790262
215491_at	MYCL	1.09771	4.66509	5.02603	0.000347197	0.00707266	0.0779989
232045_at	PHACTR1	1.88089	4.70046	5.02585	0.000347296	0.00707266	0.0777058
232574_at	XYLT1	1.08543	7.03686	5.0258	0.000347327	0.00707266	0.0776157
226314_at	CHST14	0.759275	7.05848	5.02517	0.000347678	0.00707718	0.0765737
236674_at	LOC388780	0.624741	6.17019	5.0245	0.000348054	0.0070822	0.0754601
243142_at	FGD6	2.12351	5.59266	5.02154	0.000349722	0.00711084	0.0705361
219241_x_at	SSH3	0.573507	6.73241	5.01991	0.000350638	0.0071212	0.0678407
225059_at	AGTRAP	0.620237	6.05548	5.01899	0.000351159	0.00712217	0.0663112
208594_x_at	LILRA6 /// LILRB2 /// LILRB3	0.841298	4.9524	5.00861	0.000357092	0.00721242	0.0490539
226602_s_at	BCR	0.994403	7.78278	5.00791	0.000357497	0.00721794	0.0478856
219383_at	PRR5L	1.31495	4.63516	5.0069	0.000358081	0.00722229	0.0462042
219143_s_at	RPP25	0.985418	6.31036	5.00685	0.000358109	0.00722229	0.0461241
211528_x_at	HLA-G	2.33112	7.1941	5.00662	0.000358242	0.00722229	0.0457438
222449_at	PMEPA1	1.07027	4.84095	5.00452	0.000359462	0.00723622	0.0422409
221565_s_at	CALHM2	0.948256	6.2718	5.00285	0.000360431	0.00724582	0.0394672
223113_at	TMEM138	0.693689	8.17817	5.00278	0.000360469	0.00724582	0.0393598
210678_s_at	AGPAT2	0.801884	6.73364	5.00197	0.000360943	0.00724886	0.0380069
203620_s_at	FCHSD2	0.588853	8.37195	5.00184	0.000361018	0.00724886	0.0377927
241520_x_at	---	0.437456	5.9117	4.99988	0.000362166	0.00726891	0.0345226
207104_x_at	LILRB1	2.02136	5.46268	4.99968	0.000362282	0.00726891	0.0341915
218865_at	2001-03-01	1.30475	4.52147	4.99494	0.000365065	0.00731063	0.0263099
237533_at	---	0.457064	4.30495	4.99478	0.000365164	0.00731063	0.0260323
232738_at	CCSER1	0.428187	3.97599	4.99441	0.000365382	0.00731139	0.0254169
235461_at	TET2	1.30771	7.87136	4.9924	0.000366567	0.00732263	0.0220818
204546_at	KIAA0513	0.883033	6.30587	4.99161	0.000367035	0.00732931	0.0207669
230440_at	ZNF469	0.771849	5.99726	4.98962	0.00036822	0.00734225	0.017447
202378_s_at	LEPROT	0.934471	7.48347	4.98878	0.000368721	0.0073442	0.0160469
216253_s_at	PARVB	0.974016	5.68777	4.98729	0.000369613	0.00735895	0.0135601
212873_at	HMHA1	0.515361	9.57048	4.98709	0.000369731	0.00735895	0.0132301
230803_s_at	ARHGAP24	1.30714	4.43745	4.98599	0.000370387	0.00736665	0.0114035
202314_at	CYP51A1 /// LRRD1	1.98996	7.67105	4.98553	0.000370664	0.00736948	0.0106338
209514_s_at	RAB27A	0.879061	8.0201	4.98499	0.000370986	0.0073732	0.00973912
218130_at	C17orf62	0.689665	8.96002	4.98135	0.000373177	0.00740597	0.00367618
1561279_at	---	0.604124	3.87259	4.97824	0.00037506	0.00743525	-0.00150858
212054_x_at	TBC1D9B	0.862968	7.1616	4.9697	0.000380289	0.00752253	-0.0157646
209626_s_at	OSBPL3	1.68811	8.1591	4.96755	0.000381615	0.00754058	-0.0193492
203332_s_at	INPP5D	1.59346	8.73864	4.96597	0.000382593	0.00754989	-0.0219856
211566_x_at	BRE	0.547912	6.33645	4.96333	0.00038423	0.00757584	-0.0263833
202967_at	GSTA4	2.07393	5.35106	4.96235	0.000384843	0.00758517	-0.0280225
219750_at	TMEM144	0.69561	2.55738	4.96127	0.00038552	0.00759579	-0.0298337
237405_at	---	1.22257	4.84526	4.96062	0.000385926	0.00759857	-0.0309179
228607_at	OAS2	1.12542	7.03169	4.96059	0.000385939	0.00759857	-0.0309532
216574_s_at	RPE /// RPEL1	0.741179	9.32054	4.96018	0.000386201	0.00760098	-0.0316505
219663_s_at	TMEM121	0.53426	4.91487	4.95828	0.00038739	0.00761891	-0.034817
219179_at	DACT1	0.863501	5.53536	4.95737	0.000387965	0.00762746	-0.0363421
218019_s_at	LOC105372824 /// PDXK	0.831179	4.91055	4.95667	0.000388402	0.00763332	-0.0375034
1552355_s_at	CBARP	0.501425	5.83229	4.9545	0.000389773	0.00765201	-0.041131
218208_at	PQLC1	1.08671	7.26559	4.95329	0.000390539	0.00765879	-0.0431524
226227_x_at	ZFAS1	0.659597	11.1553	4.95064	0.00039222	0.00768075	-0.0475757
212224_at	ALDH1A1	1.31344	4.79517	4.94975	0.000392791	0.00768917	-0.0490731
201426_s_at	VIM	0.950244	11.6319	4.94438	0.000396227	0.00774533	-0.05804
220326_s_at	ARHGEF40	1.36244	4.28749	4.94336	0.000396885	0.00775542	-0.0597478
226264_at	SUSD1	1.45374	7.52472	4.94301	0.000397107	0.00775699	-0.0603239
235145_at	ZBTB7B	0.587395	4.08275	4.94243	0.000397482	0.00775878	-0.0612974
200096_s_at	ATP6V0E1	0.870236	9.89394	4.93702	0.000400991	0.00780497	-0.0703453
224915_x_at	ZFAS1	0.645228	11.2361	4.93376	0.000403119	0.00783246	-0.0757953
209970_x_at	CASP1	1.16589	6.40102	4.93184	0.00040438	0.00785207	-0.0790106
31845_at	ELF4	0.856067	9.08711	4.93179	0.000404416	0.00785207	-0.0791025
228618_at	PEAR1	1.68815	3.85694	4.93058	0.000405212	0.00786195	-0.0811269
220674_at	CD22	0.754874	4.02343	4.92973	0.000405772	0.00786443	-0.0825479
238327_at	ODF3B	1.63591	5.12267	4.92927	0.000406072	0.00786741	-0.0833097
238607_at	ZNF296	0.970584	5.13197	4.92906	0.000406213	0.00786741	-0.083667
223345_at	HDAC8	0.892649	7.96802	4.92653	0.00040789	0.00789149	-0.0879075
203100_s_at	CDYL	0.694384	7.97829	4.92601	0.000408231	0.00789531	-0.0887691
225647_s_at	CTSC	1.73365	7.26612	4.92554	0.000408547	0.00789862	-0.0895643
241819_at	TNFSF8	1.10743	6.68615	4.92186	0.000410996	0.00793755	-0.0957181
231411_at	LHFP	0.649041	3.32604	4.92091	0.000411629	0.00794697	-0.0973031
1554367_at	CALHM1	0.523589	3.10958	4.91827	0.000413405	0.00797845	-0.101736
44673_at	SIGLEC1	0.829248	4.04796	4.91625	0.000414766	0.00800187	-0.105117
215799_at	LOC101927051	0.912649	5.68508	4.91565	0.000415169	0.00800534	-0.106118
209509_s_at	DPAGT1	0.820189	8.0191	4.9141	0.000416217	0.00801572	-0.108712
239546_at	LOC100131053	0.422146	6.00531	4.91274	0.00041714	0.00803004	-0.110994
224572_s_at	IRF2BP2	1.70907	8.71998	4.91212	0.000417564	0.00803004	-0.11204
223952_x_at	DHRS9	1.16716	5.26059	4.90597	0.000421767	0.00809126	-0.122348
223019_at	FAM129B	0.696195	5.76283	4.9056	0.00042202	0.00809327	-0.122965
243121_x_at	---	0.755329	7.52712	4.90453	0.000422753	0.00810166	-0.124753
235678_at	GM2A	0.886942	6.37914	4.90172	0.000424693	0.00813314	-0.129466
202838_at	FUCA1	1.41239	5.87619	4.89835	0.000427038	0.00815804	-0.135133
226423_at	PAQR8	0.636158	8.69289	4.89546	0.000429051	0.00818814	-0.139975
222907_x_at	TMEM50B	1.03423	5.99971	4.89544	0.000429063	0.00818814	-0.140003
205918_at	SLC4A3	0.832001	5.91148	4.89439	0.000429803	0.0081994	-0.141777
209512_at	HSDL2	0.93187	7.3522	4.8925	0.000431125	0.00821888	-0.144937
225124_at	PPP1R9B	1.30214	6.08017	4.89141	0.000431892	0.00822778	-0.146768
210112_at	HPS1	0.972188	6.71863	4.88696	0.00043504	0.00828023	-0.154241
223393_s_at	TSHZ3	0.865332	4.07668	4.88458	0.000436734	0.00830554	-0.158242
229074_at	EHD4	2.3867	5.16271	4.88311	0.000437781	0.00832256	-0.160707
243030_at	---	1.36151	7.11927	4.8829	0.000437936	0.00832261	-0.161071
211990_at	HLA-DPA1	3.70632	9.20443	4.88107	0.000439241	0.00833512	-0.164133
1555756_a_at	CLEC7A	3.8077	3.59296	4.88091	0.000439356	0.00833512	-0.164403
204468_s_at	TIE1	0.858565	4.46679	4.87935	0.000440476	0.00835073	-0.167023
214453_s_at	IFI44	1.33925	8.10058	4.87645	0.000442568	0.0083844	-0.171898
206431_x_at	TBC1D9B	0.831898	7.43206	4.87471	0.000443829	0.00840247	-0.174826
215669_at	---	3.08757	5.81525	4.87332	0.000444835	0.00841061	-0.177157
239317_at	---	1.40774	6.65726	4.87327	0.000444874	0.00841061	-0.177248
238031_at	LOC101928707	0.415319	5.51816	4.87282	0.000445203	0.00841338	-0.178009
240559_at	IZUMO2	0.517546	4.86497	4.87262	0.000445346	0.00841338	-0.178338
203040_s_at	HMBS	0.922445	7.22275	4.87243	0.000445482	0.00841338	-0.178653
218506_x_at	GLYR1	0.60627	7.6342	4.87147	0.000446184	0.00842372	-0.180272
1561740_at	---	0.388679	2.99159	4.87019	0.000447119	0.00843555	-0.182428
228666_at	ARPIN	0.702104	5.2947	4.86806	0.000448678	0.00846204	-0.186009
57163_at	ELOVL1	1.49647	6.67727	4.86711	0.00044937	0.00846925	-0.187595
209011_at	TRIO	0.722684	6.30017	4.86683	0.000449579	0.00847027	-0.188074
219593_at	SLC15A3	0.429483	4.06045	4.86388	0.000451752	0.00850088	-0.193037
204687_at	PARM1	0.808539	4.70869	4.86378	0.000451826	0.00850088	-0.193204
204115_at	GNG11	2.93762	6.94424	4.8629	0.000452478	0.00851022	-0.194688
210866_s_at	CNOT4	0.546813	9.74462	4.85995	0.000454666	0.00854832	-0.199653
227703_s_at	SYTL4	1.88341	3.57739	4.85975	0.000454816	0.00854832	-0.199992
243082_at	LOC105370812	0.934661	2.81406	4.85664	0.000457131	0.00858593	-0.205217
203657_s_at	CTSF	0.687647	5.97603	4.85512	0.000458268	0.00860138	-0.207773
217548_at	ARPIN	0.522545	5.46315	4.85464	0.00045863	0.00860512	-0.208586
203758_at	CTSO	1.15889	6.11769	4.85406	0.000459064	0.00860512	-0.209558
243613_at	DENND5B	1.07569	3.89693	4.8533	0.000459637	0.00861122	-0.210843
221552_at	ABHD6	0.977368	6.05834	4.85079	0.00046153	0.00863888	-0.215072
234644_x_at	TNFRSF10C	0.850163	5.37217	4.85038	0.000461841	0.00863982	-0.215765
220737_at	RPS6KA6	0.50752	3.18947	4.84981	0.000462267	0.00864286	-0.216712
232867_at	---	0.597868	5.70728	4.84967	0.000462375	0.00864286	-0.216955
219053_s_at	VPS37C	0.908913	6.24228	4.8477	0.000463869	0.00866421	-0.220273
218169_at	VAC14	1.42205	7.23611	4.84706	0.000464353	0.00866797	-0.221345
AFFX-HUMISGF3A/M97935_MB_at	STAT1	0.844813	7.71983	4.84578	0.00046533	0.00868324	-0.223508
202545_at	PRKCD	1.78275	5.57213	4.84518	0.000465786	0.0086888	-0.224517
237444_at	LOC105374954	2.43102	5.68979	4.84175	0.000468413	0.00872886	-0.230303
228599_at	MS4A1	1.21491	4.13486	4.84013	0.000469657	0.00874608	-0.233033
201641_at	BST2	2.16031	6.53029	4.83901	0.000470515	0.0087561	-0.234911
211366_x_at	CASP1	1.0875	6.99736	4.83834	0.000471035	0.00876279	-0.236047
226691_at	TNRC18	0.907655	8.4185	4.83782	0.000471437	0.008765	-0.236924
220384_at	NME8	1.96252	4.46051	4.83777	0.000471475	0.008765	-0.237006
229432_at	NAGS	1.08223	4.65627	4.83696	0.000472098	0.00877361	-0.238367
231209_at	EXOC3L4	0.464022	4.69009	4.83649	0.000472464	0.00877743	-0.239164
242354_at	LOC102724362	1.12463	4.2276	4.83302	0.000475156	0.00881545	-0.245008
234351_x_at	TRPS1	1.26964	6.67365	4.83155	0.000476307	0.00882844	-0.247499
212279_at	TMEM97	1.13743	7.26861	4.83136	0.000476453	0.00882844	-0.247814
234574_at	---	0.876844	3.4528	4.82892	0.000478363	0.00885693	-0.251931
240815_at	---	1.78089	3.11997	4.82774	0.000479291	0.00887111	-0.253924
205483_s_at	ISG15	1.84624	7.94746	4.82679	0.000480039	0.00887593	-0.255528
227976_at	SMIM10	0.626166	4.19049	4.82627	0.000480442	0.00888037	-0.256391
243103_at	SYNGR2	0.731969	4.41399	4.82591	0.000480728	0.00888266	-0.257003
210514_x_at	HLA-G	2.0013	5.64319	4.82525	0.000481249	0.00888929	-0.258119
211032_at	COBLL1	1.57515	3.05346	4.82352	0.000482618	0.00890035	-0.261041
214558_at	GPR12	0.646584	2.84446	4.82288	0.000483125	0.00890236	-0.26212
202934_at	HK2	0.728535	8.43741	4.82276	0.000483221	0.00890236	-0.262325
205622_at	SMPD2	0.943586	6.89481	4.82212	0.000483724	0.00890492	-0.263395
213188_s_at	MINA	1.45674	8.16954	4.8219	0.000483902	0.00890519	-0.263773
225140_at	KLF3	1.5168	5.92968	4.82022	0.000485238	0.00891478	-0.26661
244158_at	---	1.06173	4.92359	4.81975	0.000485611	0.00891864	-0.267401
224482_s_at	RAB11FIP4	1.2646	4.77705	4.81801	0.000487003	0.00893519	-0.270345
231590_at	GATM	0.874629	3.81041	4.81614	0.000488498	0.00895661	-0.273498
219327_s_at	GPRC5C	1.08513	5.49595	4.81505	0.000489368	0.00896655	-0.275328
230381_at	C1orf186	1.30452	5.1014	4.81116	0.000492509	0.00901705	-0.281912
208923_at	CYFIP1	1.68156	7.02494	4.80708	0.000495822	0.00905749	-0.288807
217190_x_at	ESR1	0.805581	5.1583	4.80631	0.000496448	0.0090659	-0.290106
232189_at	MALT1	0.812467	4.60592	4.80466	0.000497796	0.00908251	-0.292895
205853_at	ZBTB7B	0.749152	5.04406	4.8017	0.000500224	0.00910677	-0.297899
243514_at	WDFY2	1.28379	7.4195	4.80121	0.000500626	0.00910872	-0.298725
206928_at	ZNF124	0.753809	8.44853	4.80089	0.000500884	0.00911039	-0.299256
202117_at	ARHGAP1	0.606581	8.41925	4.7995	0.000502031	0.00912807	-0.301609
221679_s_at	ABHD6	1.77562	5.0173	4.79931	0.00050219	0.00912807	-0.301934
201003_x_at	TMEM189 /// TMEM189-UBE2V1 /// UBE2V1	1.07373	6.78278	4.79909	0.000502372	0.00912835	-0.302308
1552612_at	CDC42SE2	0.606135	10.442	4.7988	0.000502611	0.00912966	-0.302797
201060_x_at	STOM	1.63979	8.61772	4.79675	0.000504307	0.00915742	-0.306262
202509_s_at	TNFAIP2	0.791743	4.7594	4.79495	0.0005058	0.00918148	-0.309302
222143_s_at	MTMR14	0.904408	7.22574	4.79165	0.000508558	0.00921013	-0.314894
224327_s_at	DGAT2	1.33362	4.5391	4.78932	0.000510503	0.00923618	-0.318821
213545_x_at	SNX3	0.89479	8.39383	4.78392	0.000515061	0.00930941	-0.327963
218229_s_at	POGK	0.512462	8.93184	4.77825	0.000519894	0.00938436	-0.337569
244413_at	CLECL1	2.6141	4.49211	4.77543	0.000522312	0.00942178	-0.342341
218847_at	IGF2BP2	1.33937	7.54359	4.77321	0.000524224	0.00945003	-0.346099
201186_at	LRPAP1	0.635783	9.06144	4.77261	0.000524745	0.0094532	-0.347121
236309_x_at	ZMIZ2	0.464788	5.96655	4.77187	0.000525384	0.00946158	-0.348371
221739_at	MYDGF	1.33747	7.42644	4.77105	0.000526095	0.00947127	-0.349763
216014_s_at	ZXDA /// ZXDB	0.916569	7.19306	4.77022	0.000526818	0.00947804	-0.351174
220998_s_at	UNC93B1	0.607174	5.08036	4.76908	0.000527804	0.00949266	-0.353098
1552274_at	PXK	1.0679	6.9772	4.76766	0.000529046	0.00949937	-0.355515
206437_at	S1PR4	0.960989	6.44399	4.76726	0.000529395	0.00950252	-0.356193
237623_at	CST3	1.04358	5.48934	4.7666	0.00052997	0.00950972	-0.35731
1555764_s_at	TIMM10	0.783803	10.1128	4.7662	0.000530318	0.00951285	-0.357985
209977_at	PLG	0.382756	5.16908	4.76474	0.000531595	0.00953161	-0.360458
201063_at	RCN1	0.513313	8.87431	4.7646	0.000531713	0.00953161	-0.360686
209905_at	HOXA10-HOXA9 /// HOXA9	1.78503	7.41799	4.76399	0.000532255	0.00953819	-0.361733
209968_s_at	NCAM1	0.946392	5.85902	4.76128	0.000534635	0.00956486	-0.366322
207677_s_at	NCF4	1.63121	6.88551	4.76114	0.000534762	0.00956486	-0.366565
213613_s_at	NADK	0.624479	6.94256	4.76016	0.000535619	0.00957169	-0.368213
219113_x_at	HSD17B14	0.532742	4.60914	4.75956	0.000536153	0.00957202	-0.369236
32837_at	AGPAT2	0.658958	6.9362	4.75951	0.000536198	0.00957202	-0.369324
221049_s_at	POLL	0.843506	6.49809	4.75946	0.000536243	0.00957202	-0.36941
1554616_at	SERPINB8	1.19046	3.37476	4.75785	0.000537672	0.00959439	-0.372146
213045_at	MAST3	0.789325	6.68637	4.75731	0.000538144	0.00959596	-0.373048
203773_x_at	BLVRA	1.03896	7.2286	4.75697	0.000538447	0.00959596	-0.373628
204916_at	RAMP1	0.782569	5.26702	4.75576	0.000539529	0.0096087	-0.37569
214498_at	ASIP	0.848283	5.11933	4.75499	0.00054021	0.00961468	-0.376989
212390_at	LOC100996724 /// PDE4DIP	1.08477	5.45587	4.75484	0.000540348	0.00961468	-0.377251
204746_s_at	PICK1	0.875963	6.93922	4.75479	0.000540392	0.00961468	-0.377334
232922_s_at	SLC17A9	0.644766	6.21402	4.7516	0.00054324	0.00965907	-0.382739
205986_at	AATK	0.540363	5.46598	4.7509	0.000543871	0.00966401	-0.383933
233955_x_at	CXXC5	1.05399	9.94813	4.75067	0.000544075	0.0096645	-0.384319
244485_at	HLA-DPB1	2.65253	3.34913	4.74859	0.00054595	0.00969142	-0.387856
218732_at	PTRH2	0.68024	9.52838	4.74844	0.000546084	0.00969142	-0.388109
227405_s_at	FZD8	0.934233	5.32521	4.74839	0.000546123	0.00969142	-0.388181
215087_at	C15orf39	1.20792	6.08649	4.74778	0.000546673	0.00969804	-0.389218
203290_at	HLA-DQA1	3.89445	5.69351	4.74752	0.00054691	0.0096991	-0.389663
243185_at	---	0.440077	3.70714	4.74641	0.000547912	0.00971193	-0.391545
210756_s_at	NOTCH2	1.17	7.61296	4.74605	0.000548244	0.00971193	-0.392168
201170_s_at	BHLHE40	2.97669	5.2183	4.74445	0.000549693	0.00972637	-0.394882
220096_at	---	0.670114	6.86347	4.74068	0.000553128	0.00977176	-0.401286
243488_at	---	0.958186	5.31573	4.74065	0.000553152	0.00977176	-0.401331
213116_at	NEK3	1.3224	6.65486	4.74033	0.000553446	0.00977379	-0.401877
212489_at	COL5A1	1.48654	6.02227	4.73869	0.000554942	0.00979073	-0.404653
235726_at	ZBTB10	0.978873	6.9349	4.73836	0.000555248	0.00979296	-0.405219
228696_at	SLC45A3	1.06407	4.12775	4.73508	0.000558262	0.0098271	-0.410784
221087_s_at	APOL3	1.11133	8.30423	4.73466	0.000558647	0.00983072	-0.411494
215451_s_at	AFF1	1.14659	10.053	4.7344	0.00055889	0.00983183	-0.411941
209606_at	CYTIP	1.29964	7.80076	4.73326	0.000559948	0.0098423	-0.413885
208422_at	MSR1	1.29122	3.16604	4.73288	0.000560294	0.0098423	-0.414521
217523_at	CD44	1.65715	5.52088	4.73279	0.000560386	0.0098423	-0.414688
210999_s_at	GRB10	0.67451	5.68195	4.73187	0.000561236	0.00985091	-0.416248
227948_at	FGD4	0.773421	2.79233	4.73062	0.000562391	0.00986168	-0.41836
230977_at	NPM2	0.504839	5.59282	4.72987	0.000563095	0.00986769	-0.419646
203778_at	MANBA	0.833526	7.84189	4.72828	0.000564575	0.00987546	-0.422346
208654_s_at	CD164	0.771469	9.63175	4.72785	0.000564978	0.00987546	-0.423079
229624_at	OPA3	0.684484	7.49216	4.72542	0.00056725	0.00991192	-0.427205
226000_at	CTTNBP2NL	1.48403	5.34061	4.71871	0.000573579	0.00999302	-0.438611
211712_s_at	ANXA9	0.508173	4.54991	4.71825	0.000574024	0.00999302	-0.439407
222833_at	LPCAT2	1.55824	3.37251	4.71818	0.000574085	0.00999302	-0.439517
225541_at	RPL22L1	0.79348	8.62456	4.71698	0.000575229	0.0100066	-0.441563
209617_s_at	CTNND2	0.583304	4.99692	4.71548	0.000576654	0.0100282	-0.444107
229801_at	PROSER2	0.988356	5.33934	4.71513	0.00057699	0.0100298	-0.444705
239740_at	ETV6	0.889776	7.82123	4.71492	0.000577194	0.0100298	-0.445069
216231_s_at	B2M	1.07682	10.4415	4.71465	0.000577446	0.0100298	-0.445518
241461_at	---	1.01833	3.91139	4.71462	0.000577482	0.0100298	-0.445581
227108_at	STARD9	1.46102	8.10148	4.71245	0.000579553	0.0100609	-0.449262
229770_at	GLT1D1	1.5531	5.61831	4.71236	0.000579639	0.0100609	-0.449413
1568730_at	LOC101927256	1.04355	5.70231	4.71102	0.000580932	0.0100801	-0.451705
233989_at	---	1.15895	6.19527	4.70778	0.000584059	0.0101151	-0.457222
219197_s_at	SCUBE2	1.22258	4.48566	4.70708	0.000584733	0.0101172	-0.458407
214219_x_at	MAP4K1	0.711537	8.98044	4.70561	0.000586161	0.010131	-0.460915
214539_at	SERPINB10	1.54928	4.0705	4.70302	0.000588676	0.0101565	-0.465315
228674_s_at	EML4	1.39573	6.41662	4.70228	0.000589399	0.0101657	-0.466577
209930_s_at	NFE2	1.43661	5.04602	4.6991	0.000592513	0.0102162	-0.471993
214244_s_at	ATP6V0E1	0.934288	10.0897	4.69822	0.000593381	0.0102247	-0.473498
1558924_s_at	CLIP1	0.877213	8.67818	4.69742	0.000594167	0.0102289	-0.474858
222668_at	KCTD15	1.15075	3.40288	4.69731	0.000594281	0.0102289	-0.475055
226722_at	FAM20C	0.675592	5.829	4.69722	0.000594369	0.0102289	-0.475208
201195_s_at	SLC7A5	1.77491	6.75988	4.69525	0.00059631	0.0102526	-0.478558
212274_at	LPIN1	1.21053	9.81977	4.69234	0.000599192	0.0102729	-0.483513
225316_at	MFSD2A	1.12043	5.99417	4.69215	0.000599381	0.0102729	-0.483837
218509_at	PLPPR2	0.66399	5.02919	4.69197	0.000599557	0.0102729	-0.48414
242809_at	IL1RL1	0.441221	2.95361	4.69165	0.000599883	0.0102752	-0.484698
224357_s_at	MS4A4A	1.07198	4.7127	4.68907	0.000602453	0.0103118	-0.489092
226728_at	SLC27A1	0.666248	6.06477	4.68887	0.000602657	0.0103118	-0.489439
207555_s_at	TBXA2R	0.557087	6.60129	4.68608	0.000605452	0.0103512	-0.494195
222009_at	CEMP1	0.559941	6.14046	4.6858	0.000605727	0.0103527	-0.494662
238029_s_at	SLC16A14	2.11493	4.2276	4.68529	0.000606241	0.0103553	-0.495533
201720_s_at	LAPTM5	1.2948	10.2059	4.68527	0.00060626	0.0103553	-0.495565
203047_at	STK10	0.754983	7.54366	4.68443	0.000607107	0.0103665	-0.497
219281_at	MSRA	0.888183	7.46969	4.68292	0.000608629	0.0103843	-0.499572
224710_at	RAB34	1.10405	6.91184	4.68259	0.000608967	0.0103843	-0.500143
225009_at	CMTM4	0.537809	5.48705	4.68246	0.0006091	0.0103843	-0.500369
221539_at	EIF4EBP1	1.32674	7.44639	4.68114	0.000610432	0.0104038	-0.502612
1555745_a_at	LYZ	4.88203	9.39151	4.6809	0.000610673	0.0104046	-0.503018
208557_at	HOXA6	1.41066	5.77221	4.68041	0.000611172	0.0104067	-0.503858
204479_at	OSTF1	0.701369	8.98812	4.6797	0.000611892	0.0104157	-0.505068
206050_s_at	RNH1	1.22738	7.77512	4.67769	0.000613941	0.0104408	-0.508503
225854_x_at	IRF2BP2	1.97372	7.84062	4.67679	0.000614856	0.0104531	-0.510033
238855_at	AHNAK	0.881991	4.45185	4.67651	0.000615142	0.0104547	-0.510511
207821_s_at	PTK2	1.19282	4.07975	4.67482	0.00061687	0.0104743	-0.513394
225879_at	TSEN54	0.51583	6.93964	4.67436	0.000617344	0.0104791	-0.514183
237176_at	---	0.883859	6.73627	4.67254	0.000619211	0.0104972	-0.517287
205090_s_at	NAGPA	0.649328	6.13955	4.6724	0.000619358	0.0104972	-0.51753
215051_x_at	AIF1	0.575403	11.5575	4.67112	0.000620669	0.0105127	-0.519702
225604_s_at	GLIPR2	1.40298	8.22544	4.67039	0.000621428	0.0105158	-0.520958
1560553_at	TIAF1	0.851612	8.05488	4.67015	0.000621671	0.0105167	-0.52136
222100_at	---	0.911306	4.90712	4.66992	0.000621914	0.0105175	-0.521762
228427_at	FBXO16	0.82498	3.92969	4.66966	0.000622175	0.0105177	-0.522194
235351_at	---	0.45332	3.2162	4.66953	0.00062231	0.0105177	-0.522416
212737_at	GM2A	1.58821	8.91442	4.66886	0.000623012	0.0105231	-0.523574
209508_x_at	CFLAR	1.05933	7.84915	4.66726	0.00062467	0.0105348	-0.526304
1555311_at	---	0.897052	7.51141	4.66528	0.000626726	0.01055	-0.529681
204254_s_at	VDR	1.51151	6.22043	4.66438	0.000627663	0.0105592	-0.531216
232127_at	CLCN5	1.34476	4.07232	4.66399	0.000628071	0.0105628	-0.531884
230322_at	NFAM1	0.475407	5.97312	4.66353	0.000628555	0.0105677	-0.532675
222129_at	FAM134A	0.64104	7.36009	4.6624	0.000629728	0.010582	-0.534591
211026_s_at	MGLL	1.63526	6.39577	4.66227	0.000629868	0.010582	-0.53482
202856_s_at	SLC16A3	1.8147	6.9617	4.66042	0.000631806	0.0106059	-0.537975
206011_at	CASP1	1.49792	6.42441	4.66025	0.000631991	0.0106059	-0.538277
240423_at	LOC441204	1.08656	4.57041	4.65949	0.000632787	0.0106143	-0.53957
226835_s_at	ZFAS1	0.745677	10.6291	4.65941	0.000632875	0.0106143	-0.539713
[truncated: 52,676 more rows]

## Sheet: ThirtyFour_pos1aneg7pos  vs the
	rowAnno[, 2]	logFC	AveExpr	t	P.Value	adj.P.Val	B
237974_at	ABHD12B	3.51582	3.50118	28.3789	6.28669e-12	3.43725e-07	12.7034
217865_at	RNF130	2.41924	6.97664	13.9077	1.69001e-08	0.000462005	8.8401
235824_at	---	2.7701	6.83802	12.6971	4.49874e-08	0.000819895	8.16266
222912_at	ARRB1	2.82868	7.84218	12.2354	6.67982e-08	0.000913048	7.87766
204563_at	SELL	2.02995	9.40392	11.9506	8.57918e-08	0.000938134	7.69393
227567_at	LINC00674	1.95111	7.63953	11.556	1.22419e-07	0.0010343	7.42862
203373_at	SOCS2	3.50778	7.07452	11.4704	1.3242e-07	0.0010343	7.36935
221581_s_at	LAT2	2.01073	6.61823	11.1909	1.71702e-07	0.00103689	7.17158
1563392_at	---	2.27198	4.38901	11.1401	1.80102e-07	0.00103689	7.13494
222756_s_at	ARRB1	2.22667	6.97455	11.0855	1.89646e-07	0.00103689	7.09523
211474_s_at	SERPINB6	1.45594	6.55283	10.9667	2.1232e-07	0.00105533	7.00803
1555486_a_at	PRR5L	2.22104	4.84826	10.5356	3.22786e-07	0.0013483	6.68048
1559315_s_at	SOCS2-AS1	1.88916	4.97767	10.492	3.3701e-07	0.0013483	6.6464
201163_s_at	IGFBP7	2.90695	6.02025	10.3522	3.8743e-07	0.0013483	6.53576
213800_at	CFH	2.54638	4.24954	10.331	3.95732e-07	0.0013483	6.51888
229095_s_at	LIMS3-LOC440895 /// LOC100288570 /// LOC100507334 /// LOC440895	2.82946	5.73559	10.3221	3.99281e-07	0.0013483	6.51176
205505_at	GCNT1	1.47621	7.32627	10.2737	4.19225e-07	0.0013483	6.47287
234658_at	---	2.18927	6.10598	10.2149	4.44915e-07	0.00135143	6.4253
207362_at	SLC30A4	1.38994	4.87658	9.79963	6.82593e-07	0.00196425	6.07939
202890_at	MAP7	2.88882	6.5406	9.69262	7.63999e-07	0.00208858	5.9873
228362_s_at	FAM26F	2.23094	6.98677	9.50021	9.37921e-07	0.00244194	5.81862
232686_at	SIGLEC17P	2.36994	4.84364	9.45642	9.83202e-07	0.00244348	5.77964
215471_s_at	MAP7	2.09892	6.38992	9.36947	1.08024e-06	0.00256293	5.70164
212268_at	SERPINB1	1.56522	7.99111	9.33214	1.12502e-06	0.00256293	5.66789
209871_s_at	APBA2	2.84902	5.88317	9.25373	1.22572e-06	0.00268065	5.59648
227013_at	LATS2	2.43337	6.3803	9.1991	1.30162e-06	0.00273715	5.5463
209870_s_at	APBA2	1.90644	6.80535	9.08266	1.4808e-06	0.00282955	5.43821
203372_s_at	SOCS2	3.54753	7.34212	9.07869	1.48735e-06	0.00282955	5.4345
211626_x_at	ERG	2.32533	4.7649	9.07061	1.50081e-06	0.00282955	5.42693
219014_at	PLAC8	1.99142	9.60138	8.84251	1.94e-06	0.0034216	5.21019
214841_at	CNIH3	2.27816	5.27207	8.76863	2.11048e-06	0.00360596	5.13865
207030_s_at	CSRP2	2.12354	5.68491	8.72767	2.2119e-06	0.00366472	5.09869
216953_s_at	WT1	1.43452	4.60674	8.60652	2.54379e-06	0.00409064	4.97929
1554300_a_at	SVOPL	2.225	4.77951	8.52284	2.8041e-06	0.00425873	4.89576
219462_at	TMEM53	1.16351	5.81658	8.49504	2.89682e-06	0.00428065	4.86781
228665_at	CYYR1	2.45189	3.80996	8.42906	3.13034e-06	0.00438939	4.80107
43511_s_at	ARRB1	2.50588	7.01727	8.4027	3.22919e-06	0.00441391	4.77426
1553183_at	UMODL1	3.00267	6.56761	8.34308	3.46547e-06	0.00462133	4.71327
212592_at	JCHAIN	3.55478	6.81923	8.28121	3.73036e-06	0.00485613	4.64951
223095_at	MARVELD1	1.73484	6.94036	8.20415	4.09119e-06	0.00508317	4.56938
235753_at	HOXA7	1.81599	7.21238	8.19353	4.14378e-06	0.00508317	4.55828
214022_s_at	IFITM1	1.91813	8.87883	8.18557	4.18368e-06	0.00508317	4.54994
223553_s_at	DOK3	2.58852	7.02396	7.99134	5.29695e-06	0.00620831	4.344
206381_at	SCN2A	1.98845	3.62499	7.98523	5.33682e-06	0.00620831	4.33744
234186_at	---	1.70935	4.95017	7.95818	5.517e-06	0.0062824	4.30833
200951_s_at	CCND2	1.62472	6.71693	7.94165	5.63032e-06	0.0062824	4.2905
229057_at	SCN2A	2.36787	2.63882	7.9112	5.84569e-06	0.00639226	4.25754
200878_at	EPAS1	2.38721	4.22931	7.84169	6.37113e-06	0.00670516	4.18184
215388_s_at	CFH /// CFHR1	3.23901	5.72777	7.83635	6.41355e-06	0.00670516	4.17599
1552623_at	HSH2D	1.55593	5.60004	7.82561	6.49974e-06	0.00670516	4.16423
219559_at	SLC17A9	1.42186	5.38295	7.69088	7.69367e-06	0.00778985	4.0153
204324_s_at	GOLIM4	1.50376	7.6841	7.64289	8.17419e-06	0.00789382	3.96162
225996_at	LONRF2	0.884449	3.78326	7.64105	8.19316e-06	0.00789382	3.95957
213572_s_at	SERPINB1	1.88916	8.90607	7.63483	8.25796e-06	0.00789382	3.95258
206715_at	TFEC	2.30844	4.65275	7.60344	8.5932e-06	0.00789382	3.91727
1554280_a_at	C9orf43	1.31685	4.77179	7.58922	8.74985e-06	0.00789382	3.90122
228726_at	SERPINB1	1.57723	9.44437	7.58147	8.83651e-06	0.00789382	3.89247
204197_s_at	RUNX3	1.38955	6.63774	7.57295	8.93285e-06	0.00789382	3.88283
207610_s_at	ADGRE2	2.86215	7.57658	7.56547	9.01834e-06	0.00789382	3.87436
244764_at	HIVEP3	1.66881	8.06937	7.55876	9.09576e-06	0.00789382	3.86676
220234_at	CA8	1.38726	6.39426	7.54029	9.31262e-06	0.00795574	3.8458
217320_at	IGHV3-72	2.08999	3.84008	7.5015	9.78646e-06	0.00812477	3.80161
200952_s_at	CCND2	2.07544	6.55459	7.4704	1.01849e-05	0.00812477	3.76604
225407_at	MBP	1.30617	6.52679	7.46917	1.0201e-05	0.00812477	3.76463
1554127_s_at	MSRB3	1.27465	5.67864	7.4688	1.02059e-05	0.00812477	3.76421
216920_s_at	TARP /// TRGC1 /// TRGC2 /// TRGV9	2.55528	9.82689	7.46518	1.02535e-05	0.00812477	3.76005
219921_s_at	DOCK5	1.95364	7.29515	7.44493	1.05242e-05	0.00822018	3.7368
200665_s_at	SPARC	1.84033	5.60562	7.38564	1.1362e-05	0.00862656	3.66836
229391_s_at	FAM26F	2.06206	7.82318	7.38403	1.13858e-05	0.00862656	3.66649
244313_at	CR1	1.45612	3.57037	7.37513	1.15179e-05	0.00862656	3.65617
235109_at	ZBED3	1.42572	7.06713	7.36184	1.17181e-05	0.00865796	3.64074
213541_s_at	ERG	3.10177	7.33319	7.34445	1.19859e-05	0.00873769	3.62051
204198_s_at	RUNX3	1.85256	7.99082	7.30567	1.2607e-05	0.00906954	3.57524
215806_x_at	TARP /// TRGC1 /// TRGC2 /// TRGV9	2.70454	9.52376	7.29044	1.28601e-05	0.00913149	3.5574
213280_at	RAP1GAP2	2.33317	6.75181	7.25711	1.34336e-05	0.00929091	3.51824
205504_at	BTK	1.74529	6.05671	7.25346	1.34979e-05	0.00929091	3.51395
211144_x_at	TARP /// TRGC1 /// TRGC2 /// TRGV9	2.76943	9.11275	7.24804	1.35944e-05	0.00929091	3.50755
225055_at	LINC00674	1.86114	8.33548	7.22567	1.39996e-05	0.00944228	3.48115
206310_at	SPINK2	2.36477	7.59778	7.21427	1.42112e-05	0.00944228	3.46766
202889_x_at	MAP7	1.72773	6.83893	7.19351	1.46051e-05	0.00944228	3.44306
221861_at	ARRB1	2.21847	6.4019	7.18527	1.47648e-05	0.00944228	3.43327
217889_s_at	CYBRD1	1.42985	4.81105	7.17999	1.4868e-05	0.00944228	3.427
209813_x_at	TARP /// TRGC1 /// TRGC2 /// TRGV9	2.77475	9.1134	7.17258	1.50143e-05	0.00944228	3.41818
219654_at	HACD1	1.36661	6.6973	7.14653	1.55407e-05	0.00944228	3.38713
220429_at	NDST3	2.4443	5.96007	7.14131	1.56484e-05	0.00944228	3.38091
218966_at	MYO5C	2.35256	6.4707	7.13662	1.5746e-05	0.00944228	3.3753
206518_s_at	RGS9	1.66659	3.77873	7.13514	1.57771e-05	0.00944228	3.37352
208116_s_at	MAN1A1	1.28246	6.79813	7.12984	1.58882e-05	0.00944228	3.36719
207426_s_at	TNFSF4	2.32368	7.18555	7.09932	1.65457e-05	0.00972724	3.33061
206631_at	PTGER2	1.47574	5.49078	7.04694	1.77427e-05	0.01032	3.2675
201160_s_at	YBX3	1.70216	9.56877	7.01456	1.85288e-05	0.0106638	3.22828
242869_at	---	1.61103	4.80985	6.97316	1.95884e-05	0.0111562	3.17791
206660_at	IGLL1	3.09997	7.48335	6.88492	2.20698e-05	0.012212	3.06967
233088_at	---	1.06509	5.33116	6.88351	2.21123e-05	0.012212	3.06792
224049_at	KCNK17	2.36189	6.58811	6.83379	2.36598e-05	0.0128558	3.0064
210754_s_at	LYN	1.51712	6.09079	6.82827	2.38387e-05	0.0128558	2.99955
219383_at	PRR5L	2.10486	4.63516	6.82015	2.41042e-05	0.0128558	2.98946
210676_x_at	RGPD5 /// RGPD6 /// RGPD8	1.46437	8.13499	6.81311	2.43372e-05	0.0128558	2.9807
228708_at	RAB27B	1.54836	5.11603	6.80961	2.44537e-05	0.0128558	2.97635
1565807_at	---	1.41644	6.1798	6.78965	2.51307e-05	0.0129222	2.95147
204759_at	RCBTB2	2.79543	9.07504	6.78539	2.52778e-05	0.0129222	2.94615
231319_x_at	KIF9	1.41959	7.53379	6.75163	2.64766e-05	0.0133394	2.9039
223592_s_at	RNF135	1.58325	6.81879	6.74843	2.65933e-05	0.0133394	2.89989
241926_s_at	ERG	3.35929	6.45826	6.73829	2.69668e-05	0.0133839	2.88716
217513_at	MILR1	1.188	5.3804	6.73279	2.71717e-05	0.0133839	2.88025
201487_at	CTSC	1.0935	9.22511	6.72401	2.75021e-05	0.0134257	2.86922
210044_s_at	LYL1	1.18414	6.84539	6.66129	2.99924e-05	0.0143304	2.79
212062_at	ATP9A	2.14807	8.23739	6.64591	3.06389e-05	0.0143304	2.77048
229002_at	FAM69B	1.85686	8.11073	6.64528	3.0666e-05	0.0143304	2.76967
219479_at	KDELC1	1.66459	7.10331	6.63741	3.10027e-05	0.014365	2.75968
235044_at	CYYR1	2.5281	4.75687	6.61643	3.19205e-05	0.0144514	2.73297
221942_s_at	GUCY1A3	1.81829	7.95819	6.61505	3.1982e-05	0.0144514	2.7312
201813_s_at	TBC1D5	0.882387	8.87918	6.60748	3.23209e-05	0.0144848	2.72155
212651_at	RHOBTB1	2.34359	6.26652	6.56728	3.41862e-05	0.0151426	2.67011
229390_at	FAM26F	2.22578	8.74521	6.56402	3.43426e-05	0.0151426	2.66592
204205_at	APOBEC3G	1.74984	9.61924	6.5582	3.46232e-05	0.0151442	2.65846
1566987_s_at	LINC00674	1.44762	5.3209	6.50872	3.71121e-05	0.016104	2.59472
223340_at	ATL1	1.512	5.98073	6.47144	3.91128e-05	0.0166433	2.54646
201301_s_at	ANXA4	1.33807	8.22437	6.46994	3.91957e-05	0.0166433	2.54451
229810_at	RSPH3	1.09397	5.58822	6.46863	3.92682e-05	0.0166433	2.54281
49111_at	ARRB1	2.18359	6.41741	6.45042	4.02914e-05	0.0168163	2.51914
203989_x_at	F2R	1.22338	4.73308	6.43369	4.1257e-05	0.0170098	2.49735
201300_s_at	PRNP	1.53433	8.30677	6.43163	4.13773e-05	0.0170098	2.49467
212590_at	RRAS2	1.25769	7.95583	6.41691	4.22499e-05	0.0171188	2.47545
200704_at	LITAF	1.34185	8.85786	6.41209	4.25398e-05	0.0171188	2.46915
202934_at	HK2	1.13717	8.43741	6.4059	4.29153e-05	0.0171188	2.46105
202242_at	TSPAN7	1.80298	5.80973	6.39977	4.32903e-05	0.0171188	2.45303
212070_at	ADGRG1	1.30431	8.33398	6.39265	4.37306e-05	0.0171188	2.44371
229801_at	PROSER2	1.57456	5.33934	6.39221	4.37582e-05	0.0171188	2.44313
221701_s_at	STRA6	2.14786	5.868	6.38887	4.39661e-05	0.0171188	2.43876
231538_at	C11orf1	1.02856	7.89597	6.38096	4.44637e-05	0.0171188	2.42838
209605_at	TST	1.63142	7.40091	6.38049	4.44934e-05	0.0171188	2.42777
209543_s_at	CD34	2.56795	7.06955	6.37411	4.48994e-05	0.0171188	2.41939
218429_s_at	C19orf66	0.784377	7.95063	6.36179	4.56943e-05	0.0171188	2.40321
229003_x_at	SNHG7 /// SNORA17B	1.86202	6.24895	6.35866	4.58993e-05	0.0171188	2.39908
206118_at	STAT4	2.13361	6.89959	6.35794	4.59463e-05	0.0171188	2.39813
224815_at	COMMD7	0.834886	9.28318	6.35673	4.60258e-05	0.0171188	2.39654
235175_at	GBP4	1.52928	6.04807	6.33845	4.72423e-05	0.0173354	2.37246
206995_x_at	SCARF1	1.93995	6.16822	6.32395	4.82322e-05	0.0175806	2.35332
205328_at	CLDN10	2.0289	5.83444	6.30683	4.94291e-05	0.0177799	2.33068
202626_s_at	LYN	1.99207	6.85162	6.29418	5.0334e-05	0.017987	2.31392
204920_at	CPS1	1.2302	4.6088	6.28838	5.07548e-05	0.0180196	2.30622
63009_at	SHQ1	0.945406	10.4303	6.27614	5.16548e-05	0.018129	2.28997
233647_s_at	CDADC1	1.31606	8.29735	6.27518	5.17262e-05	0.018129	2.2887
64064_at	GIMAP1-GIMAP5 /// GIMAP5	1.94777	7.8619	6.26722	5.23216e-05	0.0181554	2.27811
219218_at	BAHCC1	1.6841	8.74315	6.26531	5.24657e-05	0.0181554	2.27557
230292_at	---	2.45283	5.07868	6.21538	5.63828e-05	0.0190244	2.20893
206232_s_at	B4GALT6	1.74709	6.05151	6.20868	5.69322e-05	0.0190244	2.19995
229543_at	---	2.41995	8.17063	6.20707	5.70646e-05	0.0190244	2.1978
209199_s_at	MEF2C	2.19273	6.98245	6.17933	5.94045e-05	0.019602	2.16057
1559534_at	LOC100996419	0.945851	3.24923	6.17518	5.97627e-05	0.019602	2.15499
232231_at	RUNX2	2.78333	7.74306	6.17392	5.98726e-05	0.019602	2.15329
220637_at	FAM124B	2.52253	5.34255	6.15122	6.18795e-05	0.0200193	2.12272
204689_at	HHEX	1.76703	5.71449	6.14067	6.28368e-05	0.0202094	2.10847
228444_at	ARRB1	1.6781	6.06425	6.12133	6.4633e-05	0.0206655	2.08232
217200_x_at	CYB561	0.783913	6.3055	6.10398	6.62907e-05	0.020868	2.0588
1552703_s_at	CARD16 /// CASP1	1.02434	8.09548	6.09916	6.67586e-05	0.020868	2.05227
235736_at	SMKR1	1.09778	4.59434	6.08844	6.78138e-05	0.020868	2.0377
202820_at	AHR	1.13072	6.88628	6.08738	6.79192e-05	0.020868	2.03626
204304_s_at	PROM1	2.69426	4.67656	6.08719	6.79378e-05	0.020868	2.03601
206726_at	HPGDS	2.77947	7.03055	6.07612	6.90473e-05	0.0210808	2.02096
223377_x_at	CISH	2.1516	6.86894	6.07263	6.9402e-05	0.0210808	2.01619
220307_at	CD244	1.262	7.41021	6.06304	7.03834e-05	0.0212609	2.00314
228938_at	MBP	1.41381	5.72408	6.03701	7.31262e-05	0.0217325	1.96759
219238_at	PIGV	1.17557	6.74314	6.0335	7.3504e-05	0.0217325	1.9628
206067_s_at	WT1	3.05455	6.11768	6.02969	7.39172e-05	0.0217325	1.95758
201162_at	IGFBP7	2.29978	6.47614	6.02955	7.39324e-05	0.0217325	1.95739
236451_at	LOC100996579	2.15521	5.28331	5.98922	7.84595e-05	0.0228661	1.90207
216048_s_at	RHOBTB3	1.42932	5.85213	5.98425	7.90385e-05	0.0228661	1.89522
205653_at	CTSG	2.49231	7.25139	5.9842	7.90433e-05	0.0228661	1.89516
200953_s_at	CCND2	1.97769	9.90324	5.95758	8.22185e-05	0.0236198	1.85847
235574_at	GBP4	1.31864	6.57352	5.95228	8.28666e-05	0.0236198	1.85115
226507_at	PAK1	0.927355	8.0818	5.95164	8.29445e-05	0.0236198	1.85027
222240_s_at	ISYNA1	1.28358	6.80497	5.93794	8.46465e-05	0.0239265	1.83133
212813_at	JAM3	1.05799	9.9381	5.92772	8.59413e-05	0.0240966	1.81718
204513_s_at	ELMO1	0.896138	8.58512	5.91538	8.75314e-05	0.0243644	1.80008
220377_at	KIAA0125	1.61264	7.0742	5.91341	8.77878e-05	0.0243644	1.79735
221223_x_at	CISH	1.86691	6.8322	5.89628	9.00554e-05	0.0248676	1.77355
47550_at	LZTS1	1.05729	5.5097	5.88592	9.14564e-05	0.0249354	1.75914
209970_x_at	CASP1	1.63505	6.40102	5.88563	9.1495e-05	0.0249354	1.75874
216994_s_at	RUNX2	1.55393	7.14515	5.88355	9.17794e-05	0.0249354	1.75585
202431_s_at	MYC	1.00852	11.0256	5.88103	9.21253e-05	0.0249354	1.75233
240646_at	GIMAP8	1.21439	4.61289	5.87675	9.27156e-05	0.0249716	1.74637
201951_at	ALCAM	1.63556	6.19594	5.87109	9.35021e-05	0.0250599	1.73848
225096_at	COPRS	1.38756	7.062	5.84474	9.72584e-05	0.0258136	1.70168
230207_s_at	DOCK5	1.76393	7.66594	5.83681	9.84194e-05	0.0259956	1.69059
211709_s_at	CLEC11A	1.81691	6.63996	5.82906	9.95694e-05	0.0260476	1.67973
203692_s_at	E2F3	1.12945	8.63193	5.79602	0.000104632	0.0271959	1.63335
201063_at	RCN1	0.733236	8.87431	5.7916	0.000105329	0.0271959	1.62714
224983_at	SCARB2	1.4534	6.8788	5.78635	0.000106165	0.0271959	1.61974
240180_at	---	1.52306	5.96398	5.78494	0.000106391	0.0271959	1.61776
205479_s_at	PLAU	1.2717	5.06316	5.75325	0.000111595	0.0282461	1.57305
218858_at	DEPTOR	1.65854	4.79234	5.74067	0.000113737	0.0282461	1.55524
242625_at	RSAD2	1.55995	4.88024	5.73857	0.000114098	0.0282461	1.55227
215933_s_at	HHEX	2.30401	4.5193	5.73534	0.000114657	0.0282461	1.54769
231530_s_at	C11orf1	1.19589	8.15523	5.73496	0.000114723	0.0282461	1.54716
229096_at	LIMS3-LOC440895 /// LOC100288570 /// LOC100507334 /// LOC440895	0.75017	4.63302	5.73418	0.000114857	0.0282461	1.54606
231505_s_at	SFXN4	1.23535	8.64211	5.73371	0.000114939	0.0282461	1.54539
1554712_a_at	GLYATL2	1.06473	4.58733	5.73335	0.000115002	0.0282461	1.54488
222305_at	---	1.41095	8.44798	5.73218	0.000115206	0.0282461	1.54322
1555255_a_at	PPIP5K1	1.25905	5.07671	5.72012	0.000117328	0.028638	1.52612
225790_at	MSRB3	1.65051	5.01959	5.71461	0.000118311	0.0287495	1.5183
202794_at	INPP1	0.939937	6.03474	5.70772	0.000119553	0.0288914	1.50851
232233_at	SLC22A16	1.84681	5.75601	5.70037	0.000120892	0.0288914	1.49807
218805_at	GIMAP1-GIMAP5 /// GIMAP5	2.15683	7.59489	5.70025	0.000120914	0.0288914	1.49789
213849_s_at	PPP2R2B	0.696719	3.28108	5.69974	0.000121008	0.0288914	1.49716
221870_at	EHD2	1.88338	5.23905	5.6925	0.000122344	0.0290518	1.48687
235142_at	ZBTB8A	1.72333	6.29352	5.69036	0.000122743	0.0290518	1.48382
227290_at	CDYL2	0.790043	5.45846	5.68196	0.000124319	0.0292981	1.47185
225464_at	FRMD6	1.8463	5.66202	5.6681	0.000126966	0.0297935	1.45209
204730_at	RIMS3	1.70622	6.93771	5.65895	0.000128746	0.0299156	1.43902
218589_at	LPAR6	2.4272	7.82692	5.65701	0.000129128	0.0299156	1.43624
1569334_at	STRA6	1.73135	3.88747	5.65078	0.000130359	0.0299633	1.42734
208981_at	PECAM1	1.17996	10.1546	5.65042	0.00013043	0.0299633	1.42683
227657_at	RNF150	1.20532	5.68155	5.63623	0.000133284	0.0304907	1.40651
222883_at	COA7	1.2283	6.29608	5.61513	0.000137649	0.0312147	1.37625
201825_s_at	SCCPDH	0.98326	9.55544	5.6127	0.000138161	0.0312147	1.37276
233177_s_at	PNKD	1.97941	4.71901	5.5892	0.000143221	0.0319617	1.33896
217751_at	GSTK1	0.681617	9.32857	5.5828	0.000144635	0.0320489	1.32973
239761_at	GCNT1	1.37306	6.81734	5.58213	0.000144784	0.0320489	1.32876
211368_s_at	CASP1	1.71111	6.21094	5.57201	0.000147049	0.0321017	1.31417
222416_at	ALDH18A1	1.34477	7.97174	5.5709	0.000147299	0.0321017	1.31258
202052_s_at	RAI14	1.0667	3.28052	5.56815	0.000147923	0.0321017	1.3086
221524_s_at	RRAGD	1.07096	8.08906	5.56799	0.000147958	0.0321017	1.30838
222477_s_at	TM7SF3	0.750233	9.88353	5.5487	0.000152412	0.0324607	1.28049
236401_at	GIMAP1	1.11183	6.32667	5.54747	0.000152699	0.0324607	1.27871
202687_s_at	TNFSF10	1.23605	7.08915	5.54309	0.000153731	0.0324607	1.27238
204663_at	ME3	0.781542	6.95765	5.54281	0.000153798	0.0324607	1.27197
1559535_s_at	LOC100996419	1.65119	3.71808	5.53939	0.000154609	0.0324607	1.26702
220668_s_at	DNMT3B	1.52974	6.29276	5.53653	0.000155293	0.0324607	1.26287
213395_at	MLC1	1.76144	5.54733	5.5338	0.000155948	0.0324607	1.25891
226691_at	TNRC18	1.21936	8.4185	5.5306	0.000156719	0.0324607	1.25427
227230_s_at	KIAA1211	1.8289	4.91131	5.53052	0.000156737	0.0324607	1.25416
208488_s_at	CR1	0.768629	4.08355	5.52757	0.000157451	0.0324854	1.24989
230102_at	ETV5	2.61075	7.71646	5.50772	0.000162346	0.0333214	1.22107
232574_at	XYLT1	1.39685	7.03686	5.50381	0.000163331	0.0333214	1.21537
205341_at	EHD2	1.00421	6.25401	5.49173	0.000166408	0.0338229	1.1978
201892_s_at	IMPDH2	1.21707	10.2041	5.47865	0.000169811	0.0340085	1.17874
206484_s_at	XPNPEP2	0.806978	5.77051	5.47743	0.000170131	0.0340085	1.17696
202016_at	MEST	1.75634	7.33563	5.47692	0.000170265	0.0340085	1.17622
203081_at	CTNNBIP1	0.578913	6.32014	5.47629	0.000170431	0.0340085	1.1753
1558764_at	---	0.914176	3.59272	5.47255	0.000171423	0.034082	1.16984
229205_at	ZNF793-AS1	1.11326	6.37149	5.46817	0.000172589	0.0341895	1.16345
221906_at	TXNRD3 /// TXNRD3NB	1.04117	6.60226	5.46502	0.000173432	0.0342326	1.15886
1557321_a_at	CAPN14	1.28458	4.38665	5.43554	0.000181555	0.0354518	1.11572
1557531_a_at	C10orf55	1.2805	4.71449	5.42458	0.000184676	0.0358055	1.09965
229967_at	CMTM2	2.34884	5.43898	5.4162	0.000187099	0.0361471	1.08736
231431_s_at	INAFM2	1.04977	6.79292	5.41261	0.000188148	0.0362218	1.08208
206135_at	ST18	1.93788	3.7446	5.39743	0.000192652	0.0367394	1.05977
210473_s_at	ADGRA3	0.969334	6.34021	5.39677	0.000192852	0.0367394	1.05879
241228_at	---	1.34953	4.09328	5.39257	0.00019412	0.0368353	1.05261
227298_at	TRAM2-AS1	0.868027	5.48596	5.38859	0.000195329	0.0368353	1.04675
209311_at	BCL2L2	1.16067	6.31404	5.38843	0.000195377	0.0368353	1.04652
213901_x_at	RBFOX2	1.07551	6.10009	5.37671	0.000198985	0.0371298	1.02925
232965_at	LOC400684	0.813552	4.7663	5.37155	0.000200596	0.0371298	1.02164
213725_x_at	XYLT1	2.19975	6.88087	5.37114	0.000200725	0.0371298	1.02103
211366_x_at	CASP1	1.41863	6.99736	5.3709	0.0002008	0.0371298	1.02068
201826_s_at	SCCPDH	1.20482	8.08306	5.36813	0.000201673	0.0371298	1.01658
201576_s_at	GLB1	0.834963	8.11008	5.36807	0.000201693	0.0371298	1.01649
206632_s_at	APOBEC3B	2.08051	3.9447	5.34893	0.000207824	0.0381301	0.98822
213797_at	RSAD2	1.49923	7.0601	5.33721	0.000211676	0.038707	0.970872
218520_at	TBK1	1.43824	3.9143	5.32183	0.000216848	0.0390931	0.948072
207677_s_at	NCF4	2.14175	6.88551	5.31961	0.000217607	0.0390931	0.944769
218460_at	DNAAF5	0.643511	7.99536	5.31867	0.000217926	0.0390931	0.943383
209930_s_at	NFE2	1.91065	5.04602	5.31823	0.000218078	0.0390931	0.942728
241742_at	PRAM1	1.541	6.4946	5.30227	0.000223618	0.0398252	0.919019
224851_at	CDK6	1.0565	10.9363	5.29906	0.000224751	0.0398969	0.914243
200931_s_at	VCL	1.41668	7.7489	5.28567	0.000229541	0.040511	0.894309
243452_at	LOC646778	1.34258	5.02815	5.28117	0.000231174	0.040511	0.887605
206587_at	CCT6B	0.683434	5.13256	5.27743	0.000232541	0.0406204	0.882031
202625_at	LYN	2.22279	6.67774	5.26594	0.000236794	0.0411007	0.864891
213589_s_at	B3GNTL1	1.12749	6.73629	5.25953	0.0002392	0.0412781	0.85533
212226_s_at	PLPP3	1.81791	5.44329	5.2592	0.000239326	0.0412781	0.854832
218792_s_at	BSPRY	1.3195	5.79132	5.25378	0.000241386	0.0413723	0.846726
222955_s_at	FAM45A /// FAM45B	1.21968	8.28018	5.2499	0.00024287	0.0414966	0.840927
238537_at	CA8	1.54894	3.44594	5.24091	0.000246346	0.0416074	0.827484
232383_at	TFEC	1.75163	3.17956	5.24063	0.000246455	0.0416074	0.827065
215048_at	ZNF280B	0.767737	6.3664	5.24035	0.000246563	0.0416074	0.826652
218847_at	IGF2BP2	1.72513	7.54359	5.23171	0.000249959	0.0420509	0.813704
225764_at	ETV6	1.07891	9.41899	5.22892	0.000251065	0.0421073	0.809526
236858_s_at	RUNX2	1.28809	5.72388	5.22474	0.000252733	0.0422405	0.803261
220030_at	STYK1	0.801808	3.37806	5.22306	0.000253404	0.0422405	0.80075
205450_at	PHKA1	0.948034	5.04288	5.22111	0.000254189	0.0422426	0.797823
1553991_s_at	VSIG10	0.842634	5.74376	5.21552	0.000256451	0.0424404	0.789439
218832_x_at	ARRB1	2.08975	7.39786	5.21434	0.000256932	0.0424404	0.787663
201601_x_at	IFITM1 /// IFITM2	1.84868	8.68789	5.21079	0.000258382	0.0424651	0.782338
230206_at	DOCK5	1.67515	6.76739	5.20848	0.000259333	0.0424651	0.778857
225000_at	PRKAR2A	1.11769	6.71713	5.20829	0.000259412	0.0424651	0.778571
222858_s_at	DAPP1	1.267	7.21967	5.20381	0.00026126	0.04264	0.771849
213234_at	FAM234B	0.923273	6.32431	5.1886	0.00026765	0.0431728	0.74897
212203_x_at	IFITM3	1.83804	8.19083	5.18852	0.000267683	0.0431728	0.748851
243000_at	CDK6	1.22602	9.18489	5.18626	0.000268645	0.0431847	0.745454
203860_at	PCCA	1.0299	6.02449	5.18365	0.000269764	0.0431847	0.741519
214857_at	RPARP-AS1	1.18237	8.2388	5.18098	0.000270909	0.0431847	0.737507
201952_at	ALCAM	2.13877	6.55103	5.18097	0.000270916	0.0431847	0.737482
203725_at	GADD45A	0.796738	9.39037	5.17908	0.00027173	0.0431885	0.73464
1564601_at	LINC00221	0.656941	4.15889	5.17289	0.000274418	0.0434892	0.725318
203349_s_at	ETV5	2.20518	7.45052	5.16504	0.000277869	0.0437824	0.713476
242051_at	---	1.17232	8.78659	5.1617	0.000279351	0.0438895	0.708436
237019_at	LOC105375105	1.05823	6.10397	5.1532	0.000283164	0.044361	0.695591
1561948_at	COQ10B	1.35179	5.59448	5.147	0.000285976	0.0445462	0.686228
206478_at	KIAA0125	2.39921	5.5332	5.1384	0.000289926	0.0448738	0.673226
201015_s_at	JUP	1.61802	7.13737	5.13707	0.000290541	0.0448738	0.671217
235458_at	HAVCR2	1.44258	5.92839	5.13429	0.000291834	0.0449421	0.667009
1555950_a_at	CD55	1.0356	7.45927	5.13259	0.000292627	0.0449421	0.664436
202720_at	TES	1.04272	8.55446	5.12916	0.000294237	0.0450628	0.659235
222785_x_at	C11orf1	1.19698	8.1263	5.11774	0.000299658	0.0455525	0.641926
227985_at	LOC100506098	1.49419	5.0677	5.11592	0.00030053	0.0455525	0.639173
222646_s_at	ERO1A	0.839577	7.56108	5.11265	0.000302105	0.0456287	0.634215
231285_at	---	1.30464	5.49037	5.10829	0.000304221	0.0458217	0.627597
227099_s_at	C11orf96	1.97695	5.95398	5.1041	0.00030627	0.0460037	0.621229
239410_at	---	1.70679	5.28913	5.08814	0.000314204	0.0470661	0.596972
233379_at	PRR5L	0.856601	3.49434	5.08512	0.000315728	0.0470961	0.592383
225354_s_at	SH3BGRL2	0.696281	3.78432	5.08433	0.000316127	0.0470961	0.591184
225750_at	ERO1A	0.901529	7.89502	5.07944	0.000318617	0.0473156	0.583741
1564626_at	---	0.621238	5.34694	5.07804	0.000319332	0.0473156	0.581615
224015_s_at	MRPS25	0.624815	7.55806	5.07419	0.000321312	0.0474456	0.57575
209035_at	MDK	1.10093	6.5984	5.07094	0.000322993	0.0474722	0.570799
242971_at	---	0.81787	4.74784	5.06882	0.000324095	0.0475065	0.567566
202804_at	ABCC1	0.74907	11.2207	5.05726	0.000330172	0.0482678	0.549937
230051_at	PROSER2	1.42151	5.0012	5.0542	0.0003318	0.0482737	0.54527
202330_s_at	UNG	1.08321	8.52471	5.05387	0.000331978	0.0482737	0.544759
230263_s_at	DOCK5	2.03972	6.95473	5.05096	0.000333533	0.0483711	0.540325
218086_at	NPDC1	0.852092	5.74864	5.04021	0.000339354	0.0490851	0.5239
59631_at	TXNRD3 /// TXNRD3NB	1.33964	6.14617	5.03606	0.000341629	0.0492838	0.517557
225782_at	MSRB3	2.14457	6.02316	5.03004	0.000344961	0.0493761	0.508342
201900_s_at	AKR1A1	0.6253	10.0964	5.03001	0.000344978	0.0493761	0.508295
218927_s_at	CHST12 /// LOC101927181	1.64095	6.93852	5.02688	0.000346723	0.0493898	0.503505
200986_at	SERPING1	0.92438	5.04302	5.0266	0.00034688	0.0493898	0.503074
242414_at	QPRT	0.953965	7.83565	5.02479	0.000347894	0.0494054	0.500303
204040_at	RNF144A	1.60246	7.44051	4.99785	0.000363356	0.0512023	0.459003
201308_s_at	2011-09-01	1.23586	6.86761	4.99183	0.000366905	0.051557	0.44977
1555923_a_at	CASC10	1.38884	4.43929	4.98924	0.000368446	0.051557	0.445787
223527_s_at	CDADC1	1.18566	7.72956	4.98676	0.00036993	0.051557	0.441969
228249_at	C11orf74	1.23741	7.24901	4.9865	0.000370085	0.051557	0.441569
203817_at	GUCY1B3	1.79304	6.00671	4.98566	0.000370588	0.051557	0.440279
209679_s_at	SMAGP	1.53364	5.90395	4.97662	0.000376045	0.051916	0.426389
206233_at	B4GALT6	1.77695	5.72486	4.9764	0.000376183	0.051916	0.426042
221804_s_at	FAM45A /// FAM45B	1.3589	9.11036	4.97511	0.000376967	0.051916	0.424063
225524_at	ANTXR2	1.54529	7.37446	4.97289	0.000378327	0.0519724	0.420641
226656_at	CRTAP	0.882826	8.55206	4.9651	0.000383129	0.0525002	0.408655
226043_at	GPSM1	1.80198	6.59524	4.96231	0.000384866	0.0526063	0.404356
209584_x_at	APOBEC3C	0.718926	8.48643	4.95077	0.000392136	0.0532515	0.386568
205139_s_at	UST	0.970714	3.62307	4.94961	0.00039288	0.0532515	0.384766
209143_s_at	CLNS1A	0.751776	10.3398	4.94866	0.000393481	0.0532515	0.383311
215285_s_at	PHTF1	1.31711	5.39672	4.94327	0.000396939	0.0535868	0.374993
222079_at	ERG	0.94165	4.73101	4.93336	0.00040338	0.0540559	0.359689
236292_at	RNF130	0.866646	5.80553	4.92739	0.000407318	0.0544501	0.350452
225317_at	ACBD6 /// LHX4-AS1	0.836399	8.70614	4.92231	0.000410693	0.0546342	0.342604
232232_s_at	SLC22A16	2.31089	6.45826	4.9067	0.000421266	0.0557693	0.318428
1555922_at	CASC10	1.05435	5.78571	4.90133	0.000424967	0.0561233	0.310109
221542_s_at	ERLIN2	0.781978	8.49671	4.89434	0.000429835	0.0565113	0.299273
230240_at	---	0.956761	5.7454	4.89415	0.000429972	0.0565113	0.298969
237470_at	DOCK7	0.650947	3.25007	4.88058	0.000439597	0.0574015	0.277906
237846_at	---	1.23731	5.15701	4.88016	0.000439894	0.0574015	0.277262
1558217_at	SLFN13	1.20448	7.49862	4.87559	0.00044319	0.0576938	0.27016
236459_at	PRKCE	1.95877	5.63966	4.86322	0.000452241	0.0585931	0.250919
209496_at	RARRES2	0.958275	5.85117	4.8601	0.000454552	0.0586756	0.246069
225545_at	EEF2K /// LOC101930123	0.588689	8.67434	4.85946	0.000455025	0.0586756	0.245079
51146_at	PIGV	1.3785	6.73318	4.85701	0.000456858	0.0587735	0.241251
239358_at	---	1.54422	4.49541	4.85365	0.000459374	0.0589584	0.236023
215352_at	GIMAP5	1.05407	4.04487	4.85051	0.000461738	0.0590621	0.231138
200706_s_at	LITAF	1.07278	6.16009	4.84971	0.000462342	0.0590621	0.229892
1561737_at	---	1.00673	4.44418	4.83849	0.000470921	0.0599122	0.21239
222803_at	PRTFDC1	1.68527	6.23624	4.83729	0.000471848	0.0599122	0.210518
203404_at	ARMCX2	1.20015	6.02189	4.83672	0.000472284	0.0599122	0.209637
1552316_a_at	GIMAP1	1.63508	8.83667	4.83098	0.00047675	0.0603386	0.200677
225102_at	MGLL	1.58958	6.73656	4.81509	0.000489338	0.0617888	0.175858
225481_at	FRMD6	1.78888	5.81658	4.81298	0.00049104	0.0618609	0.172551
1558304_s_at	TSEN54	0.631239	6.89576	4.80867	0.000494523	0.0620745	0.16582
1555300_a_at	MED12L	1.21964	5.47413	4.80808	0.000495006	0.0620745	0.16489
235306_at	GIMAP8	1.92742	5.68665	4.7981	0.00050319	0.0628126	0.149271
212481_s_at	TPM4	0.958916	11.2316	4.79173	0.000508486	0.0631852	0.139297
229024_at	RNF150	1.08655	5.18388	4.78888	0.000510878	0.0633384	0.134826
230405_at	C5orf56	0.857422	8.70011	4.78101	0.000517539	0.0637307	0.122484
219083_at	SHQ1	1.02247	9.63996	4.77879	0.000519432	0.0638201	0.119006
227231_at	KIAA1211	1.09834	3.16642	4.77265	0.000524706	0.0642721	0.10938
244105_at	WHAMMP2 /// WHAMMP3	0.52055	5.61035	4.77178	0.000525462	0.0642721	0.108007
212428_at	KIAA0368	0.58189	8.69824	4.76808	0.000528678	0.0643775	0.102192
207986_x_at	CYB561	0.644835	4.92804	4.76366	0.00053254	0.0647036	0.0952558
238498_at	---	1.06671	4.53666	4.74708	0.000547313	0.0660986	0.0691771
225164_s_at	EIF2AK4	0.638133	7.17653	4.7453	0.000548919	0.066106	0.0663846
209164_s_at	CYB561	1.14043	5.79721	4.73685	0.000556634	0.0666737	0.0530787
227461_at	STON2	1.79071	4.4805	4.73679	0.000556692	0.0666737	0.0529793
205768_s_at	SLC27A2	0.699657	4.37237	4.73614	0.000557291	0.0666737	0.0519542
218383_at	HAUS4	0.833072	8.79687	4.72979	0.000563164	0.0672293	0.0419601
210401_at	P2RX1	1.68909	8.14805	4.72189	0.000570569	0.0674889	0.029505
1556804_s_at	POLR3B	1.21444	5.62579	4.72012	0.00057225	0.0674889	0.0267005
229005_at	MCTP2	1.25949	4.67457	4.71228	0.000579722	0.068164	0.0143308
212667_at	SPARC	0.615708	3.4546	4.7109	0.000581044	0.0681729	0.0121583
1555638_a_at	SAMSN1	1.71426	6.77111	4.70425	0.00058748	0.0686335	0.00165357
209961_s_at	HGF	0.816508	5.48722	4.70247	0.000589216	0.0686895	-0.00116099
242222_at	LINC01106 /// LINC01123	0.860182	4.83753	4.69947	0.00059215	0.0688034	-0.0058984
1556308_at	PRRT3	1.27431	7.20451	4.69889	0.000592723	0.0688034	-0.00682013
212104_s_at	RBFOX2	1.09602	6.20949	4.69762	0.000593968	0.0688034	-0.00882118
228429_x_at	KIF9	1.08719	7.58796	4.68773	0.00060379	0.0696461	-0.0244653
233072_at	NTNG2	1.16205	6.4535	4.68644	0.000605084	0.0696483	-0.0265067
241713_s_at	DYX1C1 /// DYX1C1-CCPG1	1.33877	4.2832	4.68261	0.000608945	0.0699455	-0.0325746
231294_at	---	1.39897	6.2293	4.67865	0.000612963	0.0702594	-0.0388475
212686_at	PPM1H	0.542317	4.59179	4.67723	0.00061441	0.070278	-0.0410976
227366_at	RILP	0.522218	5.60392	4.6741	0.000617612	0.0703552	-0.0460565
213437_at	RUFY3	0.786862	9.02196	4.6704	0.000621414	0.0706357	-0.0519106
205712_at	PTPRD	2.13473	4.36678	4.66504	0.00062698	0.0708356	-0.0604191
1554027_a_at	SLC4A4	1.27182	4.64623	4.66463	0.0006274	0.0708356	-0.061057
211367_s_at	CASP1	1.06215	6.19988	4.66093	0.000631273	0.0710182	-0.0669296
231343_at	---	1.51887	7.75498	4.65565	0.000636842	0.0714976	-0.0753092
212922_s_at	SMYD2	0.997234	10.0126	4.65232	0.000640377	0.0717471	-0.0805912
227856_at	C4orf32	2.19751	6.82919	4.64808	0.000644916	0.0721079	-0.0873311
1554667_s_at	METTL8	0.819376	7.33839	4.64647	0.000646648	0.0721511	-0.0898907
1564746_at	SLC9B2	0.678883	6.8455	4.64433	0.000648947	0.0721511	-0.0932786
203390_s_at	KIF3C	0.876104	5.77883	4.64282	0.000650581	0.0721511	-0.0956777
209436_at	SPON1	1.68339	5.73434	4.63965	0.000654028	0.0723866	-0.10072
1559005_s_at	CNTLN	0.902037	4.64563	4.63324	0.00066105	0.0730159	-0.110913
201064_s_at	PABPC4	0.690162	9.64308	4.63048	0.000664091	0.073204	-0.115294
228977_at	LOC729680	0.856127	5.28267	4.61717	0.000679	0.0746968	-0.136486
53720_at	C19orf66	0.905181	8.26791	4.61531	0.000681112	0.0747787	-0.139451
201014_s_at	PAICS	0.677886	10.9879	4.61092	0.000686116	0.0751771	-0.146438
225398_at	RPUSD4	0.725088	10.3144	4.6022	0.000696186	0.0758687	-0.160348
223591_at	RNF135	1.02252	6.11861	4.59403	0.00070576	0.0764107	-0.173388
1569003_at	---	1.53873	9.17284	4.5925	0.000707561	0.0764543	-0.175822
232812_at	LOC401052	1.04201	5.29082	4.59112	0.000709202	0.0764805	-0.178034
218806_s_at	VAV3	1.08843	6.08746	4.5893	0.000711353	0.0765246	-0.180926
205278_at	GAD1	2.23388	3.36363	4.58745	0.000713568	0.0765246	-0.183895
221610_s_at	STAP2	0.671966	6.04832	4.58724	0.00071381	0.0765246	-0.184218
210356_x_at	MS4A1	1.75361	5.10863	4.57311	0.000730887	0.0780494	-0.206796
237929_at	C17orf50	0.747288	5.19766	4.57174	0.000732573	0.0780735	-0.208995
226459_at	PIK3AP1	2.28718	6.13737	4.5706	0.00073397	0.0780735	-0.210815
204419_x_at	HBG2	3.41607	6.97323	4.5638	0.000742384	0.0788153	-0.221702
222220_s_at	TSNAXIP1	0.594526	5.83481	4.56194	0.000744696	0.0789075	-0.224671
225681_at	CTHRC1	2.86513	7.49724	4.55767	0.000750051	0.079168	-0.231514
201875_s_at	MPZL1	1.10763	6.99761	4.54378	0.000767729	0.0802904	-0.253767
201200_at	CREG1	1.64829	7.66407	4.53754	0.000775817	0.0807958	-0.263778
204576_s_at	CLUAP1	0.684976	8.20902	4.53202	0.000783033	0.0813922	-0.272623
223700_at	MND1	0.90656	10.3209	4.52906	0.000786944	0.0816435	-0.277383
224929_at	TMEM173	0.658171	7.90775	4.52581	0.000791249	0.0819347	-0.282595
207968_s_at	MEF2C	1.13546	6.08426	4.52157	0.000796907	0.0823646	-0.289403
240546_at	LINC01120	2.39716	6.2568	4.51467	0.000806217	0.0831697	-0.300502
210233_at	IL1RAP	0.693006	3.9122	4.51092	0.000811317	0.0833812	-0.306528
213898_at	RBFOX2	1.4111	5.12659	4.50636	0.000817566	0.0837087	-0.313859
236835_at	FUT8-AS1	1.09005	4.35585	4.50077	0.000825295	0.0843421	-0.322851
238833_at	LOC729088	1.24056	5.79205	4.49389	0.000834914	0.0848493	-0.333925
227481_at	CNKSR3	1.4506	5.62617	4.491	0.000838984	0.0851047	-0.338573
216049_at	RHOBTB3	1.11091	3.8969	4.48716	0.000844434	0.085499	-0.344762
225567_at	INAFM2	1.10498	7.84864	4.48414	0.000848746	0.0855284	-0.34963
225883_at	ATG16L2	0.571192	6.81365	4.48398	0.000848971	0.0855284	-0.349882
230641_at	LOC100505938	0.851247	4.70831	4.48367	0.000849418	0.0855284	-0.350386
203987_at	FZD6	1.35014	5.96333	4.48118	0.000852989	0.0856124	-0.354396
205393_s_at	CHEK1	1.07969	7.96149	4.48009	0.00085456	0.0856124	-0.356154
204848_x_at	HBG1 /// HBG2	3.14311	7.33937	4.47982	0.000854949	0.0856124	-0.356589
208964_s_at	FADS1	1.22057	7.56221	4.47817	0.000857343	0.0856951	-0.359262
225541_at	RPL22L1	0.882103	8.62456	4.46229	0.000880626	0.0871822	-0.384875
225150_s_at	RTKN	1.10449	6.06219	4.46066	0.000883052	0.0871822	-0.387505
1555600_s_at	APOL4	0.642712	5.22738	4.46044	0.000883383	0.0871822	-0.387863
1555491_a_at	C19orf66	1.39497	7.11657	4.45475	0.000891917	0.0878659	-0.397054
1561488_at	LOC105377938	2.0017	4.95886	4.45276	0.000894921	0.0878967	-0.400269
230131_x_at	ARSD	0.670364	5.6506	4.4473	0.000903222	0.0885012	-0.409096
1555889_a_at	CRTAP	1.25004	7.41348	4.4427	0.000910283	0.0889252	-0.416541
239647_at	CHST13	1.31031	5.23644	4.44235	0.000910818	0.0889252	-0.417103
225280_x_at	ARSD	0.631595	6.23701	4.43707	0.000918985	0.0891666	-0.425638
244741_s_at	ZNF667-AS1	1.0708	8.87249	4.43655	0.000919798	0.0891666	-0.426483
225866_at	RPF2	0.730686	9.84232	4.43363	0.000924351	0.0893836	-0.431205
224733_at	CMTM3	0.673462	9.10128	4.43198	0.000926941	0.0893836	-0.43388
235597_s_at	RGPD1 /// RGPD2	1.23533	9.44257	4.42827	0.000932779	0.0894731	-0.439884
222134_at	DDO	0.438563	3.18447	4.42341	0.000940501	0.0900559	-0.447768
45297_at	EHD2	1.50512	5.58713	4.42224	0.000942362	0.0900763	-0.449658
238273_at	C7orf73 /// SLC13A4	1.11233	6.71568	4.42074	0.000944761	0.090148	-0.452089
226278_at	SVIP	1.29209	7.63966	4.41578	0.00095274	0.0905931	-0.460131
209310_s_at	CASP4	0.842333	8.75938	4.4145	0.000954799	0.0906314	-0.462196
201012_at	ANXA1	1.95244	8.05688	4.41197	0.000958904	0.0907881	-0.466299
225589_at	SH3RF1	1.63418	5.25698	4.41144	0.000959772	0.0907881	-0.467164
202995_s_at	FBLN1	0.763676	3.56002	4.40825	0.000964972	0.0910637	-0.472332
228266_s_at	HDGFRP3	0.810937	8.3085	4.40388	0.000972159	0.091485	-0.479428
235852_at	STON2	1.30155	4.72183	4.40225	0.00097485	0.0915806	-0.482071
201647_s_at	SCARB2	1.1321	5.89269	4.40073	0.000977368	0.0916596	-0.484538
217239_x_at	IGHV3-47	1.61093	6.58804	4.39836	0.000981311	0.0918719	-0.488389
235056_at	ETV6	0.980694	10.8937	4.38629	0.00100163	0.0934541	-0.507991
214039_s_at	LAPTM4B	1.69123	8.27135	4.38444	0.00100478	0.093588	-0.510992
218445_at	H2AFY2	1.27891	6.43865	4.37607	0.00101918	0.0946071	-0.524605
1554717_a_at	PDE4D	2.44534	4.5084	4.36789	0.00103345	0.0957697	-0.537912
208963_x_at	FADS1	1.03229	9.32374	4.36467	0.00103913	0.0959849	-0.543152
204468_s_at	TIE1	0.902305	4.46679	4.36368	0.00104088	0.0959849	-0.544762
238178_at	---	1.38593	3.77246	4.3617	0.0010444	0.0959849	-0.547988
212561_at	DENND5A	1.47979	8.32198	4.36168	0.00104444	0.0959849	-0.548024
223839_s_at	---	1.14738	9.86231	4.36161	0.00104455	0.0959849	-0.548132
226009_at	DPCD	1.11345	6.01286	4.36049	0.00104656	0.0960075	-0.549964
227554_at	MAGI2-AS3	1.93418	4.98695	4.35659	0.00105351	0.0964839	-0.556303
209200_at	MEF2C	1.53862	6.17833	4.34318	0.00107787	0.098057	-0.578165
203394_s_at	HES1	3.62396	8.80767	4.33985	0.001084	0.098451	-0.583592
207018_s_at	RAB27B	1.37484	5.13844	4.33648	0.00109024	0.0988537	-0.589086
1555912_at	ST7-AS1	0.757437	3.83014	4.33437	0.00109417	0.0988978	-0.592528
226282_at	PTPN14	1.21637	5.04089	4.33082	0.00110081	0.0993185	-0.598323
217606_at	---	0.87244	4.61478	4.32766	0.00110678	0.0996922	-0.603495
43544_at	MED16	0.78429	8.88954	4.31664	0.00112778	0.101098	-0.621484
208029_s_at	LAPTM4B	1.48185	7.65037	4.31657	0.00112793	0.101098	-0.62161
1557359_at	LINC01268	0.909011	3.52869	4.31406	0.00113277	0.101366	-0.625709
209598_at	PNMA2	0.518288	2.8667	4.30936	0.0011419	0.102016	-0.633391
204942_s_at	ALDH3B2	1.33879	6.41465	4.30698	0.00114656	0.102265	-0.637289
204917_s_at	MLLT3	0.689407	8.56563	4.29853	0.00116324	0.103183	-0.651109
230378_at	SCGB3A1	1.64028	6.72031	4.2962	0.00116789	0.103286	-0.654925
218253_s_at	EIF2D	0.491038	9.73227	4.29303	0.00117424	0.103387	-0.660115
238339_x_at	LRIG1	0.676426	5.33543	4.29301	0.00117427	0.103387	-0.660141
226702_at	CMPK2	1.59333	9.35308	4.28578	0.00118888	0.10417	-0.671974
223593_at	AADAT	1.24308	6.272	4.2845	0.0011915	0.10417	-0.674081
1570572_at	LOC729291	0.681852	4.22681	4.28304	0.00119447	0.10417	-0.676464
230285_at	SVIP	1.13259	7.49314	4.28191	0.0011968	0.10417	-0.678325
205131_x_at	CLEC11A	1.03656	6.06249	4.28112	0.0011984	0.10417	-0.679611
1557037_a_at	UBAC2-AS1	0.772058	3.9085	4.27243	0.00121637	0.105387	-0.693855
202012_s_at	EXT2	0.845144	7.38958	4.27157	0.00121819	0.105387	-0.695281
201675_at	AKAP1	0.517084	7.98897	4.26669	0.00122841	0.105739	-0.703282
226649_at	PANK1	1.20955	6.51692	4.26594	0.00122999	0.105739	-0.704514
213515_x_at	HBG2	3.38488	8.05969	4.26412	0.00123382	0.105901	-0.707487
235436_at	DDX31	0.847912	6.40233	4.26019	0.00124216	0.10645	-0.71394
226759_at	IKZF4	0.976475	7.00013	4.25773	0.00124742	0.106734	-0.717983
224221_s_at	VAV3	1.09218	7.31667	4.25654	0.00124997	0.106785	-0.71994
205929_at	GPA33	1.8815	5.42127	4.25396	0.00125551	0.107091	-0.724172
218710_at	TTC27	1.05938	8.04272	4.24912	0.00126599	0.107649	-0.73213
212145_at	MRPS27	0.492937	9.44455	4.24566	0.00127354	0.107954	-0.737816
235696_at	LOC105379362	0.904517	7.31306	4.23268	0.00130224	0.110217	-0.759155
242493_at	PTPRD	1.60836	4.47464	4.22941	0.00130957	0.110222	-0.764528
216226_at	TAF4B	1.50464	7.01349	4.22618	0.00131685	0.110428	-0.769837
239205_s_at	CR1 /// CR1L	1.35376	3.66194	4.22455	0.00132056	0.110569	-0.772527
204256_at	ELOVL6	1.30538	7.13736	4.22232	0.00132563	0.110687	-0.776198
207168_s_at	H2AFY	0.566175	11.4774	4.21944	0.00133222	0.110953	-0.780941
213844_at	HOXA5	1.45772	5.86967	4.21898	0.00133327	0.110953	-0.781697
239907_at	---	1.10643	3.82964	4.21795	0.00133563	0.110981	-0.783394
215302_at	LOC257152	0.686379	4.33117	4.2139	0.00134496	0.111435	-0.790057
228412_at	LOC643072	0.787795	6.86337	4.21369	0.00134546	0.111435	-0.790414
235171_at	LOC100505501	0.748752	8.91973	4.21164	0.0013502	0.111435	-0.793779
238107_at	---	1.34435	5.10545	4.21118	0.00135129	0.111435	-0.79455
226592_at	ZNF618	1.03226	7.15883	4.19864	0.00138077	0.113524	-0.815214
228253_at	LOXL3	0.821054	6.27389	4.19406	0.0013917	0.114079	-0.822763
205901_at	PNOC	1.32683	5.16364	4.18174	0.00142158	0.115818	-0.843103
221976_s_at	LOC105370929	0.736318	7.7694	4.18126	0.00142274	0.115818	-0.843886
218175_at	CCDC92	0.697486	9.39794	4.18074	0.00142402	0.115818	-0.844749
222162_s_at	ADAMTS1	1.24048	5.15406	4.18045	0.00142473	0.115818	-0.845223
202562_s_at	C14orf1	0.843944	8.29672	4.17932	0.0014275	0.115818	-0.847088
223306_at	EBPL	1.2453	7.86713	4.17806	0.00143062	0.115818	-0.849176
204341_at	TRIM16	1.65406	6.85791	4.17751	0.00143197	0.115818	-0.850081
213478_at	KAZN	0.726618	6.17369	4.17459	0.00143921	0.116212	-0.854909
226245_at	KCTD1	0.936633	6.34037	4.17314	0.00144282	0.116212	-0.857307
220375_s_at	C5orf66	0.777327	8.63163	4.17233	0.00144484	0.116212	-0.858647
217853_at	TNS3	0.659192	4.56408	4.15908	0.00147826	0.118607	-0.880545
205147_x_at	NCF4	1.85727	7.00887	4.15785	0.00148141	0.118607	-0.882581
219443_at	TASP1	1.42246	8.99974	4.15609	0.00148591	0.118775	-0.88549
206674_at	FLT3	0.987134	6.41325	4.15238	0.00149548	0.119366	-0.891637
200093_s_at	HINT1	0.525621	11.528	4.14616	0.00151163	0.120429	-0.90192
222116_s_at	TBC1D16	1.30073	6.11348	4.14556	0.0015132	0.120429	-0.902919
214090_at	PAWR	0.888871	7.14871	4.14351	0.00151858	0.120488	-0.906313
242489_at	LOC646778	0.905069	3.38435	4.14276	0.00152056	0.120488	-0.907561
1556263_s_at	PWRN1	1.35177	4.70058	4.14179	0.00152309	0.120514	-0.909157
223380_s_at	LATS2	1.02181	5.4634	4.1405	0.00152651	0.120548	-0.911306
213861_s_at	METTL21B	0.78104	5.05269	4.13131	0.00155096	0.121838	-0.926524
1555137_a_at	FGD6	1.02321	4.43869	4.12615	0.00156486	0.122419	-0.935068
203474_at	IQGAP2	1.7796	7.11	4.12607	0.00156508	0.122419	-0.935201
214450_at	CTSW	1.46316	6.21502	4.12408	0.00157049	0.122667	-0.938506
1553976_a_at	DPCD	1.28119	5.73627	4.11995	0.00158175	0.12337	-0.945348
222462_s_at	BACE1	0.735028	5.60804	4.11889	0.00158466	0.12342	-0.947107
213994_s_at	SPON1	1.81764	6.39396	4.11472	0.00159615	0.124119	-0.954026
202003_s_at	ACAA2	0.667382	10.1192	4.11399	0.00159817	0.124119	-0.955238
1554540_at	DNAH14	0.847698	4.332	4.11183	0.00160417	0.124408	-0.958826
222786_at	CHST12 /// LOC101927181	0.778575	7.04955	4.11007	0.00160907	0.124519	-0.961748
218400_at	OAS2 /// OAS3	1.27458	7.81477	4.1089	0.00161234	0.124519	-0.963692
1554833_at	MCTP2	1.01206	3.90279	4.10812	0.00161452	0.124519	-0.96499
228264_at	ACCS	1.02401	7.44166	4.10805	0.00161471	0.124519	-0.965097
238025_at	MLKL	0.684483	7.03216	4.10522	0.00162266	0.124957	-0.969806
212190_at	SERPINE2	2.03993	6.67869	4.10083	0.00163506	0.12543	-0.977096
220911_s_at	NYNRIN	0.947285	6.42754	4.1006	0.0016357	0.12543	-0.97747
229593_at	H2AFY	0.774497	8.85938	4.09971	0.00163823	0.125449	-0.978953
207199_at	TERT	1.14304	7.26702	4.09565	0.00164982	0.126056	-0.985701
226907_at	PPP1R14C	0.921613	5.19211	4.09531	0.00165077	0.126056	-0.986255
201307_at	2011-09-01	1.22193	7.04023	4.0931	0.00165711	0.126363	-0.989924
218826_at	SLC35F2	1.02776	6.02538	4.09136	0.00166212	0.126568	-0.992814
203591_s_at	CSF3R	1.12345	4.46273	4.08665	0.00167576	0.12743	-1.00064
239105_at	---	0.697039	5.23199	4.08105	0.00169215	0.128141	-1.00996
225351_at	FAM45A /// FAM45B	1.3874	8.056	4.07989	0.00169556	0.128168	-1.01189
232024_at	GIMAP2	1.15112	8.92076	4.07933	0.00169719	0.128168	-1.01282
1555824_a_at	PACS2	1.09655	6.91673	4.07738	0.00170295	0.128426	-1.01606
213362_at	PTPRD	1.38571	4.31165	4.0718	0.00171954	0.129028	-1.02535
212230_at	PLPP3	1.99888	5.47051	4.07152	0.00172037	0.129028	-1.02581
240063_at	GUSBP5	1.30627	4.61134	4.06982	0.00172548	0.129202	-1.02865
224596_at	SLC44A1	1.30378	8.83724	4.06644	0.00173563	0.129202	-1.03427
238079_at	TPM3	0.798374	3.62908	4.06608	0.00173672	0.129202	-1.03487
240081_at	---	0.37787	4.62566	4.06552	0.0017384	0.129202	-1.0358
210783_x_at	CLEC11A	1.04241	6.2288	4.06415	0.00174255	0.129202	-1.03808
1553423_a_at	SLFN13	1.10923	6.37061	4.06402	0.00174295	0.129202	-1.0383
227983_at	RILPL2	0.718908	8.99469	4.06362	0.00174417	0.129202	-1.03897
204465_s_at	INA	0.693817	4.65941	4.06151	0.00175057	0.129202	-1.04248
236038_at	RNF150	0.973732	4.02972	4.06135	0.00175106	0.129202	-1.04274
207618_s_at	BCS1L	0.699783	7.3465	4.05949	0.00175674	0.129386	-1.04585
227153_at	IMMP2L	0.692423	6.56495	4.05899	0.00175827	0.129386	-1.04668
238646_at	---	1.51927	6.02744	4.05697	0.00176446	0.129667	-1.05005
220398_at	GNPTAB	0.629835	6.07641	4.05196	0.00177989	0.130094	-1.05839
224569_s_at	IRF2BP2	0.925067	10.2189	4.05122	0.00178217	0.130094	-1.05961
214933_at	CACNA1A	1.17529	5.3278	4.0479	0.00179251	0.130387	-1.06516
224601_at	SNHG16	1.14447	8.61873	4.04394	0.00180491	0.130991	-1.07176
201814_at	TBC1D5	0.750961	8.59466	4.04345	0.00180644	0.130991	-1.07257
229267_at	ANAPC1	0.782516	6.73634	4.04228	0.00181013	0.131084	-1.07452
230701_x_at	KIF9	0.640205	4.8869	4.04134	0.00181307	0.131109	-1.07608
219271_at	GALNT14	0.926117	5.03499	4.03956	0.00181871	0.131109	-1.07906
223035_s_at	FARSB	0.451292	8.97235	4.03931	0.00181949	0.131109	-1.07947
214255_at	ATP10A	1.36132	6.59712	4.03838	0.00182245	0.131109	-1.08102
219243_at	GIMAP4	1.29692	5.82063	4.03078	0.00184675	0.132508	-1.09371
243356_at	---	0.879174	6.26103	4.02676	0.00185972	0.13305	-1.10041
206945_at	LCT	1.29607	7.62506	4.02673	0.00185981	0.13305	-1.10046
211078_s_at	STK3	0.720931	5.89093	4.02618	0.0018616	0.13305	-1.10138
217360_x_at	IGHA1 /// IGHG1 /// IGHG3 /// IGHM /// IGHV3-30 /// IGHV3-33 /// IGHV4-31	0.981618	6.99051	4.02523	0.00186469	0.133097	-1.10297
224909_s_at	PREX1	0.851844	5.34841	4.02425	0.00186788	0.13315	-1.10461
232751_at	RBBP9	0.668423	5.52591	4.01838	0.00188709	0.134025	-1.11441
209833_at	CRADD	0.513024	7.04426	4.01809	0.00188805	0.134025	-1.1149
201013_s_at	PAICS	0.911624	9.88256	4.01691	0.00189192	0.134025	-1.11686
200832_s_at	SCD	1.23869	8.325	4.01677	0.0018924	0.134025	-1.1171
213817_at	IRAK3	1.81194	4.27893	4.01254	0.00190641	0.134527	-1.12417
217520_x_at	LOC283683	0.757628	8.44381	4.01215	0.00190769	0.134527	-1.12481
202371_at	TCEAL4	1.09258	9.28126	4.00986	0.00191532	0.134527	-1.12863
208950_s_at	ALDH7A1	1.07445	7.73473	4.00978	0.0019156	0.134527	-1.12877
228488_at	TBC1D16	1.16023	5.62358	4.00911	0.00191783	0.134527	-1.12989
230136_at	---	0.988344	7.19958	4.00897	0.00191832	0.134527	-1.13013
203348_s_at	ETV5	1.37315	5.55721	4.00871	0.00191918	0.134527	-1.13056
209309_at	AZGP1	0.548454	3.61241	4.00767	0.00192265	0.134598	-1.13229
213427_at	RPP40	1.10687	6.32794	4.00204	0.00194164	0.135711	-1.14171
217788_s_at	GALNT2	1.06703	9.43336	4.00149	0.00194352	0.135711	-1.14263
205881_at	ZNF74	0.9971	5.57217	3.99845	0.00195384	0.136258	-1.1477
231823_s_at	SH3PXD2B	0.720467	3.46188	3.99758	0.00195681	0.136291	-1.14916
217974_at	TM7SF3	0.869514	8.42542	3.99013	0.00198244	0.137033	-1.16162
221282_x_at	RUNX2	1.04701	7.36257	3.98915	0.00198583	0.137033	-1.16326
241687_at	WDR12	0.575961	6.11039	3.98832	0.00198873	0.137033	-1.16466
243279_at	---	1.70159	6.99005	3.98578	0.00199758	0.137208	-1.16891
211049_at	TLX2	1.07935	5.5338	3.98364	0.00200506	0.137549	-1.17249
205135_s_at	NUFIP1	0.78327	7.29651	3.97145	0.00204824	0.139682	-1.1929
216026_s_at	POLE	0.736033	7.47235	3.97126	0.00204893	0.139682	-1.19322
226869_at	MEGF6	1.28061	7.6969	3.96796	0.00206075	0.139977	-1.19874
230787_at	GBAT2	0.958926	8.50571	3.96567	0.00206904	0.140137	-1.20258
223457_at	COPG2	0.839218	7.19052	3.96487	0.00207192	0.140137	-1.20392
201328_at	ETS2	0.970119	7.97355	3.96458	0.00207297	0.140137	-1.2044
206028_s_at	MERTK	0.585395	4.36018	3.96325	0.00207782	0.140137	-1.20664
201302_at	ANXA4	1.53294	6.84041	3.96107	0.00208575	0.140268	-1.21029
202732_at	PKIG	0.787004	7.02976	3.9603	0.00208859	0.140287	-1.21159
211596_s_at	LRIG1	1.08247	7.08824	3.95692	0.00210097	0.140945	-1.21725
212067_s_at	C1R	0.638909	4.26171	3.95428	0.00211069	0.141424	-1.22167
208767_s_at	LAPTM4B	1.33794	6.66355	3.94968	0.00212777	0.14222	-1.22939
240084_at	CBX2	1.06504	5.90878	3.94465	0.00214659	0.142954	-1.23783
38703_at	DNPEP	0.842976	8.97239	3.9384	0.00217023	0.144177	-1.24832
244661_at	SOAT1	0.967547	6.72461	3.93535	0.00218186	0.144377	-1.25344
1552993_at	DYDC1	0.618908	3.51302	3.93468	0.0021844	0.144377	-1.25455
225011_at	PRKAR2A	1.41638	6.89292	3.93458	0.00218479	0.144377	-1.25472
218544_s_at	RCL1	0.5259	7.12527	3.93259	0.00219244	0.144386	-1.25807
212360_at	AMPD2	0.774226	9.4752	3.932	0.00219471	0.144386	-1.25906
237326_at	LINC00310	0.468653	3.38702	3.93136	0.00219715	0.144386	-1.26013
232553_at	PCYT1B	0.767266	5.25776	3.92956	0.00220413	0.144671	-1.26317
202023_at	EFNA1	1.2599	7.12205	3.92872	0.00220736	0.144709	-1.26457
222326_at	---	0.890785	3.24472	3.92779	0.00221097	0.144772	-1.26613
215946_x_at	IGLL3P	1.09366	7.02333	3.92673	0.00221508	0.144868	-1.26791
210835_s_at	CTBP2	0.811518	7.49931	3.92517	0.00222114	0.145091	-1.27053
224002_s_at	FKBP7	0.725442	6.16716	3.92439	0.00222418	0.145116	-1.27184
238587_at	UBASH3B	0.974239	7.77173	3.9208	0.00223822	0.145668	-1.27787
205624_at	CPA3	1.1314	4.40581	3.92075	0.00223844	0.145668	-1.27796
1552318_at	GIMAP1	1.12818	6.68344	3.91996	0.00224154	0.145668	-1.27929
229314_at	ZNF181	1.05693	5.47972	3.91883	0.00224596	0.145668	-1.28118
228945_s_at	SLC39A8	0.671626	8.8312	3.91703	0.00225307	0.145956	-1.2842
210136_at	MBP	1.26713	6.34374	3.91352	0.002267	0.146511	-1.29011
218844_at	ACSF2	0.860335	6.95709	3.90526	0.00230013	0.147969	-1.304
229373_at	HRH2	1.67544	8.30629	3.90519	0.00230039	0.147969	-1.30411
213566_at	RNASE6	1.206	9.65401	3.90047	0.00231953	0.148683	-1.31205
227582_at	KLHDC9	0.530931	4.52108	3.90044	0.00231965	0.148683	-1.3121
208789_at	PTRF	0.672078	4.80234	3.89897	0.00232565	0.148893	-1.31457
238234_at	---	0.848843	2.98809	3.8972	0.00233289	0.149023	-1.31755
230983_at	FAM129C	1.60696	7.96957	3.89584	0.00233849	0.149023	-1.31984
230352_at	PRPS2	0.820711	9.54478	3.89433	0.00234472	0.149023	-1.32239
235359_at	NRROS	1.31387	7.36105	3.89401	0.00234601	0.149023	-1.32292
228275_at	LINC00888	1.00673	5.48795	3.89358	0.00234778	0.149023	-1.32364
223967_at	ANGPTL6	0.935046	6.50165	3.89197	0.00235445	0.149023	-1.32636
37966_at	PARVB	0.877172	4.44742	3.89185	0.00235492	0.149023	-1.32655
214446_at	ELL2	0.992984	5.00483	3.8872	0.00237425	0.149899	-1.33438
208799_at	PSMB5	0.570865	9.14012	3.88531	0.00238217	0.15015	-1.33757
203440_at	CDH2	1.42036	8.21535	3.88467	0.00238483	0.15015	-1.33864
215116_s_at	DNM1	0.800294	4.95521	3.88428	0.00238647	0.15015	-1.3393
226149_at	SNHG11	0.722932	5.66619	3.88084	0.00240098	0.150249	-1.3451
1555872_a_at	GLIDR /// LOC728903	0.921646	6.21359	3.88081	0.00240108	0.150249	-1.34514
44696_at	TBC1D13	0.737945	7.14345	3.88047	0.00240254	0.150249	-1.34572
209490_s_at	PPT2	0.676254	6.60645	3.88033	0.00240311	0.150249	-1.34595
203063_at	PPM1F	0.764426	6.88623	3.8795	0.00240662	0.150249	-1.34735
222464_s_at	MCMBP	0.513932	8.55993	3.87935	0.00240724	0.150249	-1.3476
1559942_at	MDFIC	1.46263	6.61349	3.87935	0.00240727	0.150249	-1.34761
211180_x_at	LOC100506403 /// RUNX1	0.687115	5.92863	3.87491	0.00242613	0.151252	-1.35508
212655_at	ZCCHC14	1.1312	5.65079	3.87147	0.00244085	0.151997	-1.36088
206669_at	GAD1	1.18466	4.72254	3.86485	0.00246947	0.153082	-1.37204
232533_at	METTL8	0.834906	4.43569	3.8638	0.00247401	0.15319	-1.3738
218935_at	EHD3	1.14657	5.3548	3.86201	0.00248182	0.153326	-1.37682
220990_s_at	MIR21 /// VMP1	0.922954	9.48521	3.85668	0.00250524	0.154313	-1.38582
227609_at	EPSTI1	0.850246	7.04235	3.85645	0.00250626	0.154313	-1.3862
232397_at	LOC101927482	1.22231	3.39242	3.8549	0.0025131	0.154386	-1.38882
217552_x_at	CR1	0.707934	3.22045	3.85164	0.00252756	0.155032	-1.39431
218818_at	FHL3	0.603809	4.64942	3.85126	0.00252928	0.155032	-1.39496
211126_s_at	CSRP2	0.496227	6.38825	3.84822	0.00254285	0.155515	-1.40009
1557796_at	FAR2	0.470696	5.8135	3.83651	0.00259589	0.158261	-1.41986
220603_s_at	MCTP2	1.4662	5.31302	3.83639	0.00259643	0.158261	-1.42006
226150_at	PLPP5	0.810072	7.12751	3.83291	0.00261238	0.158879	-1.42592
219217_at	NARS2	0.613095	7.7613	3.8322	0.00261567	0.158902	-1.42713
237439_at	USP43	1.08074	6.35518	3.82922	0.00262945	0.159562	-1.43216
232009_at	ADGRE2	1.4829	5.9192	3.82685	0.00264048	0.160054	-1.43617
232306_at	CDH26	0.655129	3.64714	3.826	0.00264442	0.160115	-1.4376
209676_at	TFPI	1.22924	4.70058	3.81897	0.00267743	0.161248	-1.44947
231141_at	LOC105370962	0.49172	4.2879	3.81845	0.00267988	0.161248	-1.45035
204168_at	MGST2	0.894492	9.13045	3.81763	0.00268378	0.161248	-1.45174
209569_x_at	NSG1	1.63982	7.48111	3.81565	0.00269315	0.161633	-1.45508
1558765_a_at	---	1.02683	4.85877	3.81334	0.0027042	0.161941	-1.459
201646_at	SCARB2	1.481	6.6291	3.80279	0.002755	0.164264	-1.47683
229495_at	PM20D2	0.77422	7.16117	3.79897	0.00277366	0.165002	-1.48329
227279_at	TCEAL3	0.725764	7.45674	3.79841	0.00277644	0.165002	-1.48425
223695_s_at	ARSD	0.840725	6.70652	3.79458	0.00279528	0.165761	-1.49072
223495_at	CCDC8	0.693347	4.7758	3.79034	0.00281632	0.166338	-1.4979
206011_at	CASP1	1.43132	6.42441	3.78939	0.00282105	0.166338	-1.49951
226314_at	CHST14	0.67107	7.05848	3.77947	0.00287097	0.168691	-1.51631
213964_x_at	RPARP-AS1	1.25722	9.32493	3.77879	0.00287444	0.168691	-1.51746
209550_at	NDN	1.54705	9.57216	3.77857	0.00287555	0.168691	-1.51783
233884_at	HIVEP3	1.48926	7.1114	3.77336	0.00290216	0.169743	-1.52665
202763_at	CASP3	0.663206	8.47021	3.76742	0.00293284	0.170952	-1.53672
226556_at	MAP3K13	0.94263	6.205	3.76425	0.00294932	0.171729	-1.54208
230005_at	SVIP	1.29579	6.17904	3.76269	0.00295751	0.172023	-1.54474
226190_at	MAP3K13	0.908496	7.59242	3.76063	0.00296829	0.172467	-1.54822
244026_at	---	1.14992	3.49559	3.75843	0.00297988	0.172488	-1.55195
1560425_s_at	PTPRD-AS1	1.46148	3.5683	3.75817	0.00298127	0.172488	-1.5524
243888_at	LOC105374030	0.901927	7.46688	3.75574	0.00299411	0.172884	-1.55651
221272_s_at	C1orf21	0.67872	3.93842	3.75568	0.00299444	0.172884	-1.55662
236847_at	C19orf18	0.490938	5.47578	3.75493	0.0029984	0.17293	-1.55789
207604_s_at	SLC4A7	0.710279	7.20356	3.7541	0.00300279	0.173	-1.55928
231342_at	B4GALT6	0.740045	4.84578	3.74962	0.00302673	0.173919	-1.56689
219684_at	RTP4	0.700725	6.50402	3.74933	0.00302827	0.173919	-1.56737
211708_s_at	SCD	1.32406	8.7432	3.74829	0.00303387	0.174035	-1.56914
214501_s_at	H2AFY	0.811856	10.5538	3.74757	0.00303777	0.174035	-1.57037
204119_s_at	ADK	0.873169	8.75619	3.74718	0.00303984	0.174035	-1.57103
238419_at	PHLDB2	1.03483	5.07536	3.74542	0.00304937	0.174398	-1.57402
203719_at	ERCC1	1.0178	8.88146	3.74293	0.00306281	0.174983	-1.57823
241590_at	---	1.63012	5.84254	3.74186	0.00306863	0.17503	-1.58005
233375_at	EFCAB2	2.04954	5.68374	3.7416	0.00307003	0.17503	-1.58049
232839_at	STK24-AS1	0.422519	3.92363	3.73832	0.00308793	0.175867	-1.58605
219041_s_at	REPIN1	0.837111	9.62885	3.73756	0.00309212	0.175923	-1.58735
225622_at	PAG1	1.09507	8.33118	3.73292	0.00311768	0.176444	-1.59523
201923_at	PRDX4	1.00288	7.69188	3.7329	0.00311778	0.176444	-1.59526
209570_s_at	NSG1	1.54551	9.9121	3.73238	0.00312065	0.176444	-1.59614
226775_at	ENY2	0.518158	8.50942	3.72758	0.00314733	0.177403	-1.60429
243659_at	---	1.17629	4.44527	3.72644	0.00315371	0.177526	-1.60623
200879_s_at	EPAS1	0.502875	4.61594	3.72602	0.00315602	0.177526	-1.60693
209750_at	NR1D2	0.602273	5.6974	3.72415	0.00316652	0.177933	-1.61011
229023_at	SFT2D3	0.963437	6.48465	3.72056	0.00318679	0.178815	-1.61622
202441_at	ERLIN1	0.738504	7.97215	3.72021	0.00318875	0.178815	-1.61681
239013_at	SEC22C	0.997482	5.93985	3.7187	0.00319728	0.17911	-1.61936
209193_at	PIM1	1.04942	9.25108	3.71467	0.00322023	0.180027	-1.62621
211729_x_at	BLVRA	0.863935	7.33977	3.70805	0.00325829	0.181968	-1.63745
1569136_at	MGAT4A	0.879844	5.32931	3.70618	0.00326916	0.182044	-1.64064
229367_s_at	GIMAP6	0.938556	8.19879	3.7061	0.00326964	0.182044	-1.64078
229077_at	KATNB1	0.69501	7.77056	3.70421	0.0032806	0.182063	-1.64398
1568597_at	LOC646762	1.20877	6.49706	3.70284	0.00328859	0.182063	-1.64631
213333_at	MDH2	0.598781	6.34849	3.70261	0.00328996	0.182063	-1.64671
211675_s_at	MDFIC	1.38959	8.38209	3.70182	0.00329454	0.182118	-1.64804
202615_at	GNAQ	0.625912	9.20958	3.7013	0.00329761	0.182118	-1.64893
201432_at	CAT	0.513415	10.0474	3.70022	0.00330396	0.182284	-1.65077
1553118_at	THEM4	1.17998	7.07417	3.69887	0.00331188	0.182537	-1.65307
1557385_at	FAM161A	1.10945	6.1377	3.69586	0.00332966	0.183029	-1.65819
232693_s_at	FBXO16 /// ZNF395	0.785932	7.52451	3.6944	0.00333828	0.183029	-1.66067
213908_at	WHAMMP2 /// WHAMMP3	0.764862	5.09446	3.69411	0.00333998	0.183029	-1.66115
221760_at	MAN1A1	1.27719	7.97156	3.69396	0.00334089	0.183029	-1.66141
227037_at	PLD6	0.73453	7.06396	3.69249	0.00334962	0.18314	-1.66391
219419_at	RBFA	0.519995	8.74854	3.69101	0.00335843	0.183438	-1.66642
201196_s_at	AMD1	0.442498	9.63202	3.68901	0.00337043	0.183727	-1.66984
222698_s_at	IMPACT	0.993225	4.67961	3.68686	0.00338329	0.184123	-1.67348
226497_s_at	FLT1	0.497552	3.76725	3.68667	0.00338443	0.184123	-1.6738
222680_s_at	DTL	0.817958	7.8821	3.68493	0.00339491	0.18451	-1.67676
232825_s_at	DSEL	1.02228	3.19462	3.67944	0.00342826	0.185737	-1.68612
229338_at	LOC100289361	0.805836	6.60105	3.67864	0.00343313	0.185737	-1.68748
221107_at	CHRNA9	0.563865	3.21292	3.67842	0.00343447	0.185737	-1.68785
225583_at	UXS1	1.01803	8.1949	3.67739	0.00344074	0.185776	-1.6896
226478_at	TM7SF3	0.94451	7.89469	3.67715	0.00344221	0.185776	-1.69
236190_at	LOC102723692	0.977372	6.39229	3.67625	0.00344774	0.185776	-1.69154
1570078_a_at	DOCK5	1.01571	5.99663	3.67357	0.00346421	0.186423	-1.6961
209163_at	CYB561	1.06769	4.75259	3.67063	0.00348236	0.187032	-1.7011
206301_at	TEC	0.954657	6.34383	3.66977	0.00348768	0.187133	-1.70256
242902_at	CYMP	0.652859	3.85288	3.66912	0.00349174	0.187168	-1.70368
1554679_a_at	LAPTM4B	1.32705	5.13939	3.66788	0.00349946	0.187214	-1.70579
240100_at	LOC100505920	0.846097	4.39397	3.66653	0.00350785	0.18748	-1.70808
218398_at	MRPS30	0.438852	9.3084	3.66529	0.00351564	0.187519	-1.7102
235772_at	PPP3CB-AS1	1.16197	4.85011	3.66343	0.00352729	0.187519	-1.71337
244461_at	SPECC1	1.11722	5.49689	3.66237	0.00353395	0.187519	-1.71517
218149_s_at	ZNF395	0.831077	9.15758	3.66204	0.00353602	0.187519	-1.71573
225778_at	RBMS2	0.720745	7.42187	3.65787	0.00356235	0.188158	-1.72283
228899_at	---	1.32503	5.91477	3.65741	0.00356527	0.188158	-1.72362
235657_at	---	0.784838	7.94879	3.65657	0.00357063	0.188259	-1.72505
226982_at	ELL2	0.850709	3.86014	3.65215	0.00359879	0.189561	-1.73257
218709_s_at	IFT52	0.668414	7.82672	3.65102	0.00360606	0.189578	-1.7345
1567107_s_at	TPM4	0.654876	11.8792	3.64878	0.00362048	0.189689	-1.73832
1559439_s_at	C21orf58	0.620946	6.98238	3.64854	0.00362204	0.189689	-1.73873
1555851_s_at	SEPW1	0.90432	9.38607	3.6471	0.00363129	0.189809	-1.74117
226575_at	ZNF462	1.45804	5.24834	3.64424	0.00364989	0.1906	-1.74606
225030_at	BOD1	0.50818	8.58099	3.64304	0.00365766	0.190655	-1.74809
235371_at	GXYLT2	2.48524	7.92852	3.64257	0.00366071	0.190655	-1.74889
222659_at	IPO11 /// IPO11-LRRC70	0.796372	7.00704	3.64247	0.00366142	0.190655	-1.74907
232234_at	SLA2	1.04475	9.30328	3.64059	0.00367365	0.190971	-1.75226
224841_x_at	GAS5	0.495766	11.192	3.63987	0.0036784	0.190971	-1.7535
213129_s_at	GCSH	0.852623	9.10592	3.63917	0.00368297	0.190971	-1.75469
208107_s_at	LOC81691	1.0423	7.47166	3.63887	0.00368495	0.190971	-1.7552
232235_at	DSEL	0.945366	3.18557	3.63728	0.00369538	0.19133	-1.75791
201759_at	TBCD	1.19655	7.58461	3.63263	0.00372614	0.192617	-1.76584
209524_at	HDGFRP3	0.891603	8.19565	3.63069	0.00373908	0.192862	-1.76915
215974_at	---	0.749577	5.60461	3.62946	0.00374729	0.193099	-1.77125
211200_s_at	EFCAB2	1.47261	6.24185	3.62551	0.00377373	0.193918	-1.77798
1557438_at	---	0.817776	4.53844	3.62447	0.00378073	0.194095	-1.77975
209975_at	CYP2E1	1.23035	6.69619	3.62276	0.00379229	0.194506	-1.78267
225879_at	TSEN54	0.469383	6.93964	3.61954	0.00381413	0.19526	-1.78816
201787_at	FBLN1	0.965448	5.08495	3.61854	0.00382094	0.195425	-1.78987
223413_s_at	LYAR	0.706382	8.17406	3.61669	0.00383356	0.195705	-1.79302
236609_at	PMS1	1.12188	6.82685	3.61563	0.0038408	0.195724	-1.79483
212141_at	MCM4	0.906861	8.65239	3.61502	0.003845	0.195724	-1.79587
1552283_s_at	ZDHHC11 /// ZDHHC11B	1.66235	4.61949	3.6131	0.00385821	0.196048	-1.79915
222859_s_at	DAPP1	0.984213	6.24853	3.61176	0.00386741	0.196333	-1.80143
225712_at	GEMIN5	0.446938	8.32292	3.60855	0.00388962	0.197095	-1.80691
218788_s_at	SMYD3	0.916896	7.37418	3.60769	0.00389565	0.197217	-1.80839
208982_at	PECAM1	0.93925	11.9695	3.60432	0.0039191	0.19817	-1.81413
218194_at	REXO2	0.770976	9.10726	3.60318	0.00392707	0.19817	-1.81607
206618_at	IL18R1	1.5318	4.91838	3.5997	0.00395153	0.199124	-1.82201
218638_s_at	SPON2	0.737585	4.92493	3.5984	0.00396074	0.199405	-1.82424
1557345_at	LOC283516	0.405956	3.1427	3.59516	0.0039837	0.200192	-1.82976
232079_s_at	PVRL2	0.560169	5.57519	3.58795	0.00403534	0.201783	-1.84208
1565735_at	---	0.750159	4.82359	3.58739	0.00403935	0.201783	-1.84303
215679_at	LUNAR1	1.37778	7.02924	3.58714	0.00404119	0.201783	-1.84347
243010_at	MSI2	1.21581	8.00936	3.58516	0.00405551	0.202017	-1.84685
210933_s_at	FSCN1	1.68319	6.09624	3.58504	0.00405638	0.202017	-1.84705
228741_s_at	HCN3	0.529505	4.68614	3.58496	0.00405696	0.202017	-1.84719
201161_s_at	YBX3	1.50587	9.63884	3.58385	0.00406498	0.202143	-1.84908
219374_s_at	ALG9	0.445476	7.61556	3.58293	0.00407167	0.202143	-1.85065
223586_at	ARNTL2	0.874042	5.86261	3.5826	0.00407409	0.202143	-1.85122
204286_s_at	PMAIP1	1.6101	7.758	3.58257	0.00407429	0.202143	-1.85127
200910_at	CCT3	0.414003	11.2915	3.5811	0.00408502	0.202252	-1.85378
209757_s_at	MYCN	1.28829	5.14517	3.57867	0.00410281	0.202495	-1.85794
203257_s_at	C11orf49	0.743959	7.74593	3.57805	0.00410731	0.202495	-1.85898
214617_at	PRF1	1.08163	7.56686	3.57403	0.00413693	0.203526	-1.86586
217846_at	QARS	0.510544	10.8134	3.57112	0.00415856	0.20375	-1.87084
204949_at	ICAM3	0.727316	10.3892	3.57108	0.00415886	0.20375	-1.87091
239740_at	ETV6	0.791274	7.82123	3.56805	0.0041814	0.204306	-1.87608
223488_s_at	GNB4	0.641875	7.50215	3.56595	0.0041971	0.20489	-1.87966
224848_at	CDK6	1.13948	9.33128	3.56283	0.00422062	0.205454	-1.885
222451_s_at	ZDHHC9	0.57803	7.1918	3.56249	0.00422317	0.205454	-1.88558
225972_at	TMEM64	1.06306	5.65161	3.56203	0.00422662	0.205454	-1.88636
243063_at	---	0.794382	5.65696	3.56138	0.00423161	0.205454	-1.88749
225249_at	SPPL2B	0.700201	6.3231	3.56058	0.0042376	0.205454	-1.88884
204578_at	PPIP5K1	0.683408	6.98028	3.55898	0.00424974	0.205454	-1.89158
209522_s_at	CRAT	1.08197	6.66203	3.55782	0.00425856	0.205454	-1.89356
226790_at	MORN2	0.822865	6.67604	3.55781	0.00425866	0.205454	-1.89358
228485_s_at	SLC44A1	0.950101	6.89047	3.55773	0.0042593	0.205454	-1.89372
219100_at	OBFC1	0.740775	8.65897	3.55719	0.0042634	0.205454	-1.89465
225306_s_at	SLC25A29	1.27212	7.83959	3.55638	0.00426961	0.205454	-1.89604
224741_x_at	GAS5	0.446508	11.6187	3.5556	0.00427556	0.205454	-1.89737
224915_x_at	ZFAS1	0.546395	11.2361	3.55535	0.00427747	0.205454	-1.89779
230747_s_at	TTC39C	0.441478	6.48754	3.55502	0.00427997	0.205454	-1.89835
201406_at	RPL36A /// RPL36A-HNRNPH2	0.371491	12.3071	3.5531	0.00429471	0.205888	-1.90164
203851_at	IGFBP6	1.26503	4.96839	3.55266	0.00429812	0.205888	-1.9024
1562777_at	ERV3-1	0.638448	4.98227	3.55236	0.00430039	0.205888	-1.9029
219956_at	GALNT6	0.863897	8.20073	3.54862	0.00432923	0.206906	-1.90929
229936_at	GFRA3	0.725301	5.04344	3.54762	0.00433705	0.206918	-1.91102
231259_s_at	CCND2	1.90599	7.60661	3.54648	0.00434585	0.207157	-1.91295
237060_at	---	0.980417	5.15409	3.54545	0.0043539	0.20718	-1.91472
230170_at	OSM	0.96887	4.93744	3.54381	0.00436672	0.207249	-1.91753
220777_at	KIF13A	0.72713	3.81435	3.54164	0.0043837	0.207874	-1.92124
237102_at	ZMYM2	0.996511	5.17713	3.53748	0.00441642	0.208966	-1.92835
242507_at	UBXN7-AS1	0.745549	3.94631	3.53649	0.00442424	0.208966	-1.93004
222574_s_at	DHX40	0.483664	9.37059	3.53629	0.00442585	0.208966	-1.93039
242283_at	DNAH14	1.22136	6.2903	3.53507	0.00443553	0.209243	-1.93248
226059_at	TOMM40L	0.527318	7.13679	3.53149	0.00446403	0.210044	-1.9386
222278_at	LOC101929726	0.925707	4.95242	3.52985	0.00447721	0.210138	-1.94142
243502_at	GJC1	0.618763	3.41676	3.52952	0.00447985	0.210138	-1.94198
223721_s_at	DNAJC12	0.57704	5.88271	3.52935	0.00448117	0.210138	-1.94226
201425_at	ALDH2	1.39365	8.70296	3.52932	0.00448142	0.210138	-1.94231
202994_s_at	FBLN1	1.46657	6.1306	3.52748	0.00449622	0.21054	-1.94546
1556404_a_at	ZNRF2P1	1.12652	5.95401	3.52528	0.00451395	0.211121	-1.94923
236597_at	UGT3A1	0.949405	4.81213	3.5245	0.00452025	0.211235	-1.95056
208647_at	FDFT1	0.917128	10.979	3.52321	0.00453074	0.211456	-1.95277
212110_at	SLC39A14	0.587055	6.7226	3.52297	0.00453271	0.211456	-1.95319
228402_at	ZBED3	0.979653	6.37999	3.51965	0.00455973	0.212173	-1.95887
223991_s_at	GALNT2	0.932454	8.45043	3.51737	0.00457836	0.212491	-1.96276
214367_at	RASGRP2	0.656079	8.07767	3.5168	0.00458305	0.212491	-1.96374
1563101_at	ARNTL2-AS1	0.541806	4.91319	3.51644	0.004586	0.212491	-1.96436
214123_s_at	NOP14-AS1	0.419898	9.32969	3.51373	0.00460833	0.212889	-1.969
226585_at	NEIL2	0.94788	7.36503	3.51329	0.00461196	0.212889	-1.96975
243538_at	---	0.625841	5.64461	3.51278	0.00461618	0.212889	-1.97063
223414_s_at	LYAR	0.544509	8.82505	3.51257	0.00461796	0.212889	-1.97099
236042_at	LOC100130219	0.877237	4.7824	3.51107	0.00463039	0.213103	-1.97356
1552925_at	PCDH10	1.32944	4.33756	3.51042	0.00463577	0.213172	-1.97467
205402_x_at	PRSS2	1.95936	7.65487	3.50799	0.00465602	0.213922	-1.97884
210594_x_at	MPZL1	0.849932	7.17051	3.50562	0.00467584	0.214429	-1.9829
238469_at	OGFRL1	0.803797	5.30776	3.50529	0.00467859	0.214429	-1.98346
204034_at	ETHE1	0.96774	7.41275	3.50231	0.00470365	0.214887	-1.98856
223374_s_at	B3GALNT1	0.737462	3.5764	3.50221	0.00470451	0.214887	-1.98874
211162_x_at	SCD	1.41062	8.13015	3.50152	0.00471035	0.214933	-1.98992
221283_at	RUNX2	1.30672	7.24206	3.50089	0.00471566	0.214933	-1.991
227336_at	DTX1	1.6417	6.03745	3.4989	0.00473252	0.214933	-1.99441
221995_s_at	---	0.592961	10.7032	3.49793	0.00474077	0.21494	-1.99607
200941_at	HSBP1	0.694471	9.70981	3.49789	0.00474105	0.21494	-1.99613
209948_at	KCNMB1	0.83813	5.18733	3.49496	0.00476605	0.215894	-2.00115
1562789_at	ZNF229	0.524751	3.6238	3.49418	0.00477271	0.216016	-2.00249
204249_s_at	LMO2	1.12119	7.01901	3.49232	0.00478864	0.216556	-2.00567
234304_s_at	IPO11 /// IPO11-LRRC70	0.802999	5.63431	3.49089	0.00480093	0.216594	-2.00812
211951_at	NOLC1	0.460804	10.7813	3.49039	0.00480527	0.216594	-2.00898
236124_at	LOC153546	1.13479	7.30142	3.48969	0.00481134	0.216689	-2.01019
232539_at	SOCS2	0.878556	4.97373	3.48567	0.00484611	0.217737	-2.01707
235873_at	FBXO11	0.372033	5.47234	3.48562	0.00484656	0.217737	-2.01715
208758_at	ATIC	0.516429	10.1237	3.48337	0.00486615	0.218271	-2.02101
235733_at	GXYLT2	2.31124	8.37158	3.48334	0.00486644	0.218271	-2.02106
201978_s_at	KIAA0141	0.361917	7.95944	3.48216	0.00487674	0.218435	-2.02308
223253_at	EPDR1	0.596291	8.1609	3.48201	0.00487808	0.218435	-2.02335
208690_s_at	PDLIM1	1.41992	8.00046	3.48134	0.00488395	0.218519	-2.02449
243707_at	LOC105378818	0.870058	5.48535	3.47969	0.00489838	0.218701	-2.02731
214431_at	GMPS	0.431888	10.6647	3.47939	0.00490106	0.218701	-2.02784
210357_s_at	SMOX	1.01745	6.2082	3.47883	0.00490599	0.218701	-2.0288
1555874_x_at	GLIDR	0.700533	7.23868	3.47848	0.00490907	0.218701	-2.02939
212713_at	MFAP4	2.10982	7.6304	3.47822	0.00491133	0.218701	-2.02983
233255_s_at	BIVM	0.783791	7.59453	3.47781	0.00491494	0.218701	-2.03054
204565_at	ACOT13	0.629218	10.0906	3.47689	0.00492307	0.218701	-2.03211
235389_at	PHF20	0.753324	7.88736	3.47684	0.0049235	0.218701	-2.0322
228573_at	ANTXR2	1.10944	4.49386	3.47678	0.00492402	0.218701	-2.0323
235900_at	SPNS3	1.07444	6.49877	3.47254	0.00496167	0.219837	-2.03957
201243_s_at	ATP1B1	1.17743	7.99594	3.47146	0.00497128	0.219907	-2.04142
41858_at	PGAP2	0.776606	8.38876	3.47101	0.0049753	0.219907	-2.04219
238389_s_at	---	1.31144	6.28377	3.46944	0.00498936	0.22035	-2.04489
205122_at	MSANTD3-TMEFF1 /// TMEFF1	1.38833	4.32671	3.46785	0.00500364	0.220802	-2.04762
241199_x_at	DPPA4	0.571546	4.84513	3.46739	0.00500778	0.220807	-2.04841
202191_s_at	GAS7	0.755975	8.86822	3.46591	0.0050211	0.221185	-2.05095
230016_at	NDUFAF6	0.394103	5.38137	3.46525	0.00502702	0.221185	-2.05207
239503_at	CASC10	1.11346	3.647	3.46509	0.0050285	0.221185	-2.05235
215721_at	IGHG1 /// IGHV5-51	1.55863	4.8936	3.46432	0.00503545	0.221313	-2.05367
212589_at	RRAS2	1.22278	7.54076	3.4614	0.00506193	0.221941	-2.05868
216375_s_at	ETV5	1.21118	5.62505	3.46071	0.00506818	0.222038	-2.05986
235333_at	B4GALT6	1.5659	7.14622	3.45849	0.00508843	0.222746	-2.06366
223520_s_at	KIF13A	0.485607	4.14279	3.45347	0.00513448	0.224079	-2.07227
228384_s_at	PYROXD2	0.627114	6.78449	3.45253	0.00514316	0.224127	-2.07388
215361_at	DOCK5	1.26062	4.18047	3.44956	0.00517074	0.224552	-2.07899
224348_s_at	HOTS	0.501182	4.89484	3.44583	0.0052055	0.225534	-2.08538
209077_at	TXN2	1.01946	8.62026	3.4458	0.00520573	0.225534	-2.08543
243924_at	LINC00665	1.34171	5.69807	3.44462	0.00521676	0.225833	-2.08745
207332_s_at	TFRC	0.679946	9.66759	3.44372	0.00522523	0.225842	-2.089
236727_at	---	1.07188	5.91863	3.44276	0.0052343	0.225974	-2.09065
229874_x_at	LOC105376793 /// LOC105376805	0.632023	8.85909	3.44208	0.0052407	0.225974	-2.09182
213189_at	MINA	1.14836	7.4963	3.44059	0.00525471	0.2264	-2.09437
207198_s_at	LIMS1	0.649354	7.68919	3.43986	0.0052616	0.226518	-2.09562
210027_s_at	APEX1	0.521724	11.3585	3.43895	0.00527021	0.22671	-2.09718
230859_at	---	0.501149	3.92294	3.43812	0.0052781	0.226871	-2.09861
217418_x_at	MS4A1	1.47972	4.37504	3.43578	0.00530038	0.227488	-2.10263
229323_at	LINC00959	0.693045	7.25306	3.43558	0.00530222	0.227488	-2.10296
203010_at	STAT5A	1.13888	9.3402	3.43486	0.00530908	0.227488	-2.10419
209485_s_at	OSBPL1A	0.898972	6.86486	3.43354	0.0053217	0.227849	-2.10646
231418_at	---	1.09325	5.62602	3.43278	0.00532902	0.227871	-2.10777
218100_s_at	IFT57	0.491194	8.4641	3.43219	0.0053347	0.227871	-2.10879
221881_s_at	CLIC4	0.917816	7.30577	3.43053	0.00535057	0.228203	-2.11162
218055_s_at	WDR41	0.80196	8.85299	3.43032	0.00535264	0.228203	-2.11199
218575_at	ANAPC1 /// LOC102724642	0.46159	8.48962	3.43007	0.005355	0.228203	-2.11241
229687_s_at	PRDM11	0.685921	4.72127	3.42626	0.00539182	0.229299	-2.11895
220034_at	IRAK3	0.953428	6.15156	3.42504	0.00540363	0.229299	-2.12104
202192_s_at	GAS7	0.831855	8.87052	3.42493	0.00540477	0.229299	-2.12124
226120_at	TTC8	0.882462	3.74251	3.42244	0.00542902	0.229954	-2.12552
223502_s_at	TNFSF13B	1.20508	6.83407	3.42208	0.00543252	0.229954	-2.12613
1556250_at	---	0.523391	2.56436	3.42193	0.00543394	0.229954	-2.12638
1570042_a_at	ADAM9	0.95898	4.61116	3.41781	0.00547445	0.230471	-2.13347
204477_at	RABIF	0.731159	7.84798	3.4173	0.00547944	0.230471	-2.13434
209960_at	HGF	1.1481	4.0905	3.41616	0.0054907	0.230471	-2.1363
214973_x_at	IGHD	1.33851	7.73992	3.41325	0.00551954	0.230471	-2.1413
203550_s_at	FAM189B	0.82128	7.32519	3.41279	0.00552409	0.230471	-2.14208
1552803_a_at	STMN1	0.986451	5.57812	3.41265	0.00552547	0.230471	-2.14232
223599_at	TRIM6	0.944912	5.11733	3.41264	0.00552558	0.230471	-2.14234
231982_at	SMIM24	2.03331	9.41112	3.4124	0.00552792	0.230471	-2.14275
206847_s_at	HOXA7	1.00963	5.91926	3.41157	0.00553618	0.230471	-2.14417
239172_x_at	---	0.694686	7.24396	3.41151	0.00553684	0.230471	-2.14428
211812_s_at	B3GALNT1	0.513214	3.65127	3.41063	0.00554552	0.230471	-2.14578
210868_s_at	ELOVL6	0.79213	5.86495	3.41045	0.00554733	0.230471	-2.14609
219156_at	SYNJ2BP	0.842869	6.13236	3.40955	0.00555632	0.230669	-2.14764
209702_at	FTO	0.685932	9.01847	3.40859	0.00556597	0.230895	-2.14929
202510_s_at	TNFAIP2	1.10893	6.58058	3.40495	0.0056025	0.231478	-2.15553
225646_at	CTSC	0.922385	7.44821	3.40484	0.00560365	0.231478	-2.15573
203853_s_at	GAB2	0.576595	8.1164	3.40283	0.00562397	0.231582	-2.15918
214705_at	INADL	0.835645	3.40096	3.40279	0.00562439	0.231582	-2.15925
236481_at	FAH	0.421632	5.42155	3.40272	0.00562503	0.231582	-2.15936
209137_s_at	USP10	0.475604	8.56677	3.40232	0.00562913	0.231582	-2.16006
1559946_s_at	RUVBL2	0.800739	10.5938	3.39986	0.00565412	0.231763	-2.16428
36865_at	ANGEL1	0.540171	6.73404	3.39972	0.00565557	0.231763	-2.16453
204044_at	LOC105369247 /// QPRT	0.805942	6.56572	3.39936	0.00565924	0.231763	-2.16515
214369_s_at	RASGRP2	0.730655	8.45402	3.39922	0.00566058	0.231763	-2.16537
226227_x_at	ZFAS1	0.532162	11.1553	3.3989	0.00566392	0.231763	-2.16594
206611_at	C2orf27A	0.619554	5.08045	3.39772	0.00567592	0.231763	-2.16796
1563796_s_at	EARS2	0.61582	4.69609	3.39668	0.00568653	0.231811	-2.16974
214097_at	RPS21	0.665044	10.8924	3.39664	0.00568698	0.231811	-2.16981
218756_s_at	DHRS11	1.02879	5.62798	3.39636	0.00568981	0.231811	-2.17029
229380_at	ILDR2	1.02304	6.20403	3.39397	0.0057144	0.232582	-2.1744
225841_at	HENMT1	0.76929	8.77142	3.39369	0.00571724	0.232582	-2.17488
236173_s_at	LRIG1	0.763438	5.19159	3.39156	0.00573917	0.2333	-2.17853
225947_at	MYO19	0.497781	7.93678	3.3903	0.00575225	0.233481	-2.1807
213392_at	IQCK	0.618648	5.05126	3.38837	0.00577225	0.23354	-2.18401
210664_s_at	TFPI	1.28034	6.53941	3.38751	0.00578121	0.23354	-2.18549
235592_at	---	0.884996	3.95882	3.38732	0.00578319	0.23354	-2.18582
217988_at	CCNB1IP1	0.685727	8.17206	3.38729	0.00578351	0.23354	-2.18587
222453_at	CYBRD1	0.941975	4.94402	3.38452	0.00581247	0.233998	-2.19064
223125_s_at	C1orf21	0.881802	7.07657	3.38442	0.00581346	0.233998	-2.1908
1569335_a_at	STRA6	1.06289	5.63309	3.38416	0.00581623	0.233998	-2.19125
228131_at	ERCC1	0.799945	8.74758	3.38367	0.0058213	0.234029	-2.19208
212345_s_at	CREB3L2	0.70581	7.10885	3.38322	0.00582607	0.234049	-2.19287
235466_s_at	DISP1 /// LOC102724017	0.559037	7.9009	3.38156	0.00584348	0.234576	-2.19571
214349_at	---	1.66509	11.0227	3.3811	0.00584838	0.2346	-2.19651
205394_at	CHEK1	0.985819	7.29628	3.37581	0.00590434	0.236081	-2.20559
1556195_a_at	LOC105376796 /// LOC105379524	0.986171	6.51972	3.37412	0.00592236	0.236208	-2.2085
238732_at	COL24A1	1.77879	4.77193	3.37398	0.00592379	0.236208	-2.20873
205761_s_at	DUS4L	0.868045	6.67127	3.37365	0.00592734	0.236208	-2.2093
238164_at	USP6NL	0.499159	6.83435	3.37157	0.0059496	0.236922	-2.21288
227056_at	KIAA0141	0.610474	7.82879	3.37008	0.0059656	0.237323	-2.21544
202159_at	FARSA	0.894352	8.43701	3.36955	0.00597135	0.237323	-2.21636
215411_s_at	TRAF3IP2	0.687187	6.93576	3.36623	0.00600718	0.238071	-2.22206
236995_x_at	TFEC	1.06625	2.84828	3.36488	0.00602176	0.238071	-2.22437
201926_s_at	CD55	0.907363	7.57087	3.36401	0.00603116	0.238071	-2.22586
1561386_at	LOC102723701	0.557064	4.6912	3.36374	0.00603412	0.238071	-2.22633
220915_s_at	---	0.691512	5.07786	3.3627	0.00604547	0.238071	-2.22812
239412_at	IRF5	1.2506	5.30541	3.3624	0.00604877	0.238071	-2.22864
220306_at	FAM46C	1.71282	5.99233	3.36183	0.00605492	0.238071	-2.22961
208968_s_at	CIAPIN1	0.524681	9.26071	3.36173	0.00605609	0.238071	-2.2298
203401_at	PRPS2	1.15497	9.29473	3.36171	0.00605627	0.238071	-2.22982
206688_s_at	CPSF4	0.456325	8.33697	3.36166	0.00605682	0.238071	-2.22991
229568_at	MOB3B	0.369796	2.77793	3.35998	0.00607521	0.238163	-2.2328
1559361_at	LOC101927668 /// MACC1	0.535993	3.18522	3.35847	0.00609172	0.238585	-2.23539
215093_at	NSDHL	0.788002	8.05908	3.35664	0.00611186	0.239031	-2.23854
205769_at	SLC27A2	0.684079	5.14918	3.35497	0.00613031	0.239582	-2.24141
1560296_at	---	0.874954	5.64659	3.353	0.00615205	0.240065	-2.24479
213188_s_at	MINA	1.19015	8.16954	3.35233	0.00615954	0.240065	-2.24595
213379_at	COQ2	0.828314	6.51975	3.35227	0.00616024	0.240065	-2.24605
1563975_at	RNF130	1.43844	6.25924	3.35076	0.00617695	0.240373	-2.24864
235421_at	MAP3K8	1.37291	5.91608	3.34971	0.00618868	0.240659	-2.25045
1559989_at	TPM4	0.735903	6.05907	3.349	0.0061966	0.240795	-2.25166
200691_s_at	HSPA9	0.458563	9.4874	3.34821	0.00620548	0.240807	-2.25303
216322_at	CD58	1.02336	4.7087	3.34784	0.00620958	0.240807	-2.25366
203395_s_at	HES1	2.64948	7.20376	3.34744	0.00621408	0.240807	-2.25435
228889_at	ARHGAP5-AS1	0.667343	5.42511	3.34613	0.00622881	0.240849	-2.25661
235085_at	SGK223	0.873341	6.93517	3.34423	0.00625015	0.241149	-2.25987
1557055_s_at	LINC01128	0.810349	9.37504	3.34334	0.0062602	0.241149	-2.2614
231232_at	LOC100506125	0.396838	3.40845	3.34309	0.00626304	0.241149	-2.26183
202894_at	EPHB4	0.733577	5.85859	3.34208	0.00627441	0.241417	-2.26356
1563065_at	---	0.729669	4.70576	3.34077	0.00628928	0.241819	-2.26582
1566482_at	---	0.430634	3.16182	3.33816	0.00631891	0.242787	-2.2703
202068_s_at	LDLR	1.54967	5.53981	3.33548	0.00634951	0.243621	-2.2749
1556798_a_at	RNF144A-AS1	0.983651	4.0919	3.33462	0.00635942	0.24383	-2.27639
221349_at	VPREB1	2.35503	5.37706	3.3315	0.00639528	0.244861	-2.28175
235260_s_at	PACRGL	0.507323	7.52519	3.3309	0.00640226	0.244917	-2.28279
1562772_a_at	DAND5	1.16027	4.41369	3.3306	0.00640569	0.244917	-2.2833
1557137_at	TMEM17	0.601656	4.11305	3.33011	0.00641135	0.244962	-2.28414
233196_at	---	0.37971	3.99036	3.32952	0.00641819	0.245052	-2.28516
202975_s_at	RHOBTB3	1.28241	5.62421	3.32773	0.00643897	0.245569	-2.28824
202554_s_at	GSTM3	1.25601	6.20301	3.32758	0.0064407	0.245569	-2.28849
203313_s_at	TGIF1	0.736582	7.30439	3.32597	0.00645941	0.245768	-2.29126
222486_s_at	ADAMTS1	1.38507	6.11275	3.32462	0.00647515	0.245791	-2.29358
217625_x_at	LINC00963	0.694801	4.99939	3.32412	0.00648107	0.245791	-2.29445
242868_at	---	1.25562	3.25135	3.32361	0.00648699	0.245791	-2.29532
201569_s_at	SAMM50	0.578031	9.76468	3.32262	0.00649865	0.245892	-2.29703
218719_s_at	GINS3	0.59414	6.43552	3.32089	0.00651887	0.246373	-2.29999
236834_at	SCFD2	0.83817	6.48255	3.32077	0.00652039	0.246373	-2.30021
216055_at	PDGFB	0.367326	4.42183	3.31866	0.00654518	0.246969	-2.30383
209198_s_at	SYT11	1.13571	5.65552	3.31797	0.00655342	0.247109	-2.30503
203633_at	CPT1A	0.788451	8.12805	3.31551	0.00658249	0.247863	-2.30925
222747_s_at	SCML1	1.62766	5.37582	3.31327	0.00660926	0.248529	-2.31311
1554057_at	ASH1L-AS1	0.578146	8.06227	3.31034	0.00664419	0.24963	-2.31814
204030_s_at	IQCJ-SCHIP1 /// SCHIP1	1.16489	6.27824	3.3084	0.00666756	0.249648	-2.32148
200701_at	NPC2	0.830483	8.90321	3.30791	0.00667348	0.249648	-2.32233
211494_s_at	SLC4A4	1.76736	6.80674	3.30753	0.0066781	0.249648	-2.32298
228303_at	GALNT6	0.872056	7.9431	3.3046	0.0067135	0.250457	-2.32802
244166_at	LOC105373334	1.12098	7.86377	3.30437	0.00671622	0.250457	-2.32841
1557900_at	SIM2	0.314602	4.51624	3.30428	0.00671731	0.250457	-2.32856
1554400_at	TCTE3	0.468899	3.26204	3.30405	0.00672009	0.250457	-2.32896
203044_at	CHSY1	0.834789	8.88879	3.30323	0.00673004	0.250657	-2.33037
218694_at	ARMCX1	1.41888	7.80005	3.3	0.00676943	0.251437	-2.33593
208903_at	RPS28	0.586037	7.57972	3.29902	0.00678149	0.251545	-2.33762
202043_s_at	SMS	0.717198	9.84277	3.29654	0.00681188	0.25186	-2.34188
215945_s_at	TRIM2	0.910129	5.41155	3.29631	0.00681474	0.25186	-2.34228
222746_s_at	BSPRY	0.577128	4.10317	3.29613	0.00681693	0.25186	-2.34259
210410_s_at	MSH5 /// MSH5-SAPCD1	0.57042	8.62557	3.29601	0.00681839	0.25186	-2.34279
212175_s_at	AK2	0.450815	9.84835	3.2957	0.00682221	0.25186	-2.34332
1552543_a_at	STON2	0.451258	5.0166	3.29474	0.00683407	0.252127	-2.34498
225612_s_at	B3GNT5	1.72619	5.23062	3.29096	0.00688082	0.253277	-2.35147
226127_at	ALKBH3	0.680029	8.02187	3.29073	0.00688377	0.253277	-2.35188
209516_at	SMYD5	0.582652	6.61031	3.28999	0.00689299	0.253411	-2.35315
218957_s_at	PAAF1	0.587828	8.59164	3.28969	0.00689668	0.253411	-2.35366
206622_at	TRH	0.428602	5.20016	3.2893	0.00690153	0.253419	-2.35433
1556545_at	---	2.0746	6.38429	3.28698	0.00693055	0.254143	-2.35833
240888_at	---	0.54502	3.50178	3.28651	0.0069364	0.254187	-2.35913
225143_at	SFXN4	1.46245	7.7413	3.28386	0.00696965	0.254894	-2.36369
1561113_at	---	0.776663	5.7023	3.2831	0.00697926	0.255074	-2.365
235439_at	RBMS2	0.551215	5.55293	3.2824	0.0069881	0.255227	-2.3662
202529_at	PRPSAP1	0.77405	7.76361	3.28103	0.00700537	0.255387	-2.36856
222010_at	TCP1	0.507859	9.30665	3.2809	0.00700708	0.255387	-2.36879
236513_at	PRELID2	1.8344	6.26013	3.28049	0.00701225	0.255387	-2.36949
207375_s_at	IL15RA	0.523508	5.91311	3.27997	0.00701891	0.255387	-2.3704
235287_at	CDK6	1.07112	10.2757	3.27913	0.00702954	0.255493	-2.37184
1552303_a_at	TMEM106A	0.610698	5.60514	3.27887	0.00703277	0.255493	-2.37227
225868_at	TRIM47	0.953403	6.32972	3.27752	0.00705	0.255569	-2.3746
221561_at	SOAT1	0.95737	4.29852	3.27728	0.00705306	0.255569	-2.37502
212543_at	AIM1	1.08284	8.2746	3.27715	0.00705467	0.255569	-2.37523
1557038_s_at	UBAC2-AS1	1.13713	4.06475	3.27619	0.00706697	0.255569	-2.37689
225844_at	POLE4	0.601099	8.76336	3.27579	0.00707212	0.255569	-2.37759
202990_at	PYGL	1.47883	5.44708	3.27564	0.00707398	0.255569	-2.37784
206244_at	CR1	0.559156	3.87528	3.27544	0.00707648	0.255569	-2.37817
1561585_at	RCBTB2	0.621228	3.66681	3.27497	0.0070826	0.255591	-2.379
1557626_at	---	0.703516	4.8839	3.27408	0.00709399	0.255591	-2.38053
201323_at	EBNA1BP2	0.540588	9.82576	3.27402	0.00709476	0.255591	-2.38063
218316_at	TIMM9	0.852253	8.8417	3.27338	0.00710298	0.255665	-2.38173
206506_s_at	SUPT3H	0.912983	7.84547	3.26944	0.00715371	0.257152	-2.38851
224925_at	PREX1	0.754622	5.59541	3.26757	0.00717785	0.257851	-2.39172
206841_at	PDE6H	0.381248	3.12581	3.26675	0.00718858	0.258067	-2.39314
37384_at	PPM1F	0.780107	7.7693	3.26597	0.00719873	0.258262	-2.39448
229817_at	ZNF608	0.888703	5.40462	3.26508	0.00721033	0.258508	-2.39601
235558_at	RBMS2	0.589964	4.78964	3.25768	0.00730733	0.260912	-2.40873
232452_at	GCSAML-AS1	0.792674	3.6995	3.25678	0.00731926	0.261044	-2.41029
1552908_at	GCSAML	1.02292	4.23685	3.25597	0.00732998	0.261086	-2.41168
1555790_a_at	TMEM192 /// ZNF320	0.803735	6.55383	3.25545	0.00733687	0.261161	-2.41257
222875_at	DHX33	0.611309	7.29561	3.25412	0.00735463	0.261623	-2.41488
204165_at	WASF1	1.61791	7.76513	3.2531	0.00736814	0.2617	-2.41662
203162_s_at	KATNB1	1.26733	8.32345	3.25287	0.00737116	0.2617	-2.41701
226879_at	HVCN1	0.619058	6.87722	3.25172	0.00738657	0.261808	-2.419
244413_at	CLECL1	2.09165	4.49211	3.25154	0.00738899	0.261808	-2.41931
209619_at	CD74	1.15981	10.4112	3.251	0.00739612	0.261808	-2.42023
226771_at	ATP8B2	0.424121	7.43789	3.25037	0.00740458	0.261808	-2.42132
200799_at	HSPA1A /// HSPA1B	1.89042	9.97763	3.25009	0.00740836	0.261808	-2.4218
237214_at	TFRC	0.693972	4.40179	3.24922	0.00742001	0.261808	-2.4233
212933_x_at	RPL13	0.282139	12.5049	3.2492	0.00742024	0.261808	-2.42333
224834_at	UBTD2	0.674865	6.93433	3.24883	0.00742522	0.261808	-2.42397
227235_at	GUCY1A3	1.44733	7.20376	3.24871	0.00742687	0.261808	-2.42418
1568781_at	UROS	1.02675	5.54475	3.24618	0.00746088	0.262499	-2.42853
208407_s_at	CTNND1 /// TMX2-CTNND1	1.10292	6.88462	3.24258	0.00750967	0.263826	-2.43473
228054_at	TMEM44	0.694426	6.29478	3.24199	0.00751764	0.263826	-2.43574
209197_at	SEPT11 /// SYT11	0.783026	4.61976	3.2411	0.00752984	0.264076	-2.43728
226101_at	PRKCE	0.588959	6.0208	3.23988	0.00754649	0.264107	-2.43938
1566766_a_at	MACC1	0.796886	4.96253	3.23962	0.00754994	0.264107	-2.43982
204972_at	OAS2	0.673657	7.33561	3.23922	0.0075555	0.264107	-2.44052
219265_at	MOB3B	0.415411	5.89487	3.23919	0.0075559	0.264107	-2.44057
227201_at	LINC01128	0.826346	6.49598	3.23855	0.00756455	0.264107	-2.44166
238366_at	C1orf228	1.43312	8.7373	3.23795	0.00757285	0.264228	-2.4427
205652_s_at	TTLL1	0.732076	6.77947	3.23681	0.00758843	0.264367	-2.44466
240480_at	TINAG	0.325522	3.43789	3.23613	0.00759775	0.264367	-2.44582
241864_x_at	---	1.77774	6.06278	3.23548	0.00760676	0.264367	-2.44695
1558691_a_at	DOCK4	0.742717	3.32693	3.23519	0.00761069	0.264367	-2.44744
1554835_a_at	B3GNT5	0.919276	4.83984	3.23495	0.00761407	0.264367	-2.44787
229638_at	IRX3	1.32714	3.94707	3.23398	0.00762744	0.264367	-2.44953
214160_at	---	0.974163	8.43877	3.23261	0.00764626	0.264762	-2.45188
235497_at	LINC01128	0.793163	5.05039	3.22968	0.00768692	0.265281	-2.45692
218807_at	VAV3	1.2055	7.45026	3.22901	0.00769624	0.265316	-2.45808
206698_at	XK	0.590677	3.85882	3.22731	0.00771998	0.265769	-2.46101
227805_at	METAP1D	0.852309	6.83501	3.22703	0.00772395	0.265769	-2.4615
203603_s_at	ZEB2	1.2663	6.29159	3.22546	0.00774592	0.266043	-2.4642
225408_at	MBP	0.80781	5.95939	3.22446	0.00775989	0.266335	-2.46591
236418_at	TTLL10	0.423131	4.99787	3.22365	0.00777127	0.266342	-2.46731
228868_x_at	CDT1	1.18884	7.77626	3.22209	0.00779329	0.266812	-2.47
213720_s_at	SMARCA4	0.849463	9.48517	3.22102	0.00780833	0.267159	-2.47183
230862_at	---	0.710591	6.59441	3.21961	0.00782828	0.267435	-2.47426
222750_s_at	SRD5A3	0.64746	7.29774	3.21925	0.00783338	0.267435	-2.47488
226246_at	KCTD1	1.03692	6.24572	3.21907	0.00783595	0.267435	-2.47519
233798_at	---	0.674329	3.03262	3.21799	0.00785127	0.26769	-2.47705
1565809_x_at	---	1.97282	5.86415	3.21717	0.007863	0.26769	-2.47847
225085_at	USP40	0.698624	5.47319	3.21609	0.00787828	0.267968	-2.48031
225862_at	SLC25A26	0.61039	7.36944	3.21567	0.00788434	0.267968	-2.48104
218229_s_at	POGK	0.405241	8.93184	3.21537	0.00788862	0.267968	-2.48156
228442_at	NFATC2	0.541003	6.42531	3.21488	0.00789567	0.267968	-2.48241
210739_x_at	SLC4A4	1.45605	6.31808	3.21352	0.00791514	0.268213	-2.48475
204482_at	CLDN5	1.35682	7.05446	3.21137	0.00794594	0.268839	-2.48845
216215_s_at	RBFOX2	1.2435	5.60159	3.21067	0.00795596	0.269012	-2.48965
228482_at	CDRT4 /// TVP23C-CDRT4	1.38255	6.11051	3.20845	0.00798802	0.269762	-2.49347
227908_at	TBC1D24	1.27109	6.75364	3.20703	0.00800854	0.269825	-2.49591
240038_at	---	0.539032	2.92373	3.20696	0.00800961	0.269825	-2.49604
218450_at	HEBP1	0.762662	7.77535	3.20586	0.00802557	0.270019	-2.49793
200903_s_at	AHCY	1.01336	8.52801	3.20554	0.00803021	0.270019	-2.49848
219281_at	MSRA	0.714034	7.46969	3.20364	0.00805785	0.270616	-2.50175
222277_at	C1QTNF9B-AS1	0.616775	4.48508	3.20109	0.00809521	0.271371	-2.50614
1557545_s_at	RNF165	1.19466	5.02544	3.19921	0.0081228	0.272129	-2.50938
1557523_at	ATP6AP1L	1.75151	6.19149	3.19732	0.0081507	0.272729	-2.51264
210609_s_at	TP53I3	0.741529	6.46422	3.19687	0.00815731	0.272783	-2.51341
207143_at	CDK6	1.26874	9.52227	3.19555	0.00817682	0.27297	-2.51568
227790_at	UBE3D	0.976273	6.34611	3.19554	0.00817696	0.27297	-2.5157
224917_at	MIR21 /// VMP1	1.27357	6.68524	3.19455	0.00819165	0.273263	-2.5174
203879_at	PIK3CD	0.514006	8.83825	3.19381	0.00820264	0.273463	-2.51868
242012_at	---	0.654169	5.25956	3.19265	0.00821991	0.273705	-2.52068
237143_at	---	0.377778	3.78838	3.19176	0.00823317	0.27398	-2.52221
235773_at	ZIK1	0.614896	6.51947	3.19039	0.00825349	0.2743	-2.52455
217979_at	TSPAN13	1.54358	8.35863	3.18962	0.00826502	0.2743	-2.52588
236177_s_at	---	0.983066	6.48638	3.18897	0.00827475	0.2743	-2.527
1561469_at	LOC101928865	0.744292	6.40232	3.18876	0.00827793	0.2743	-2.52736
242056_at	TRIM45	1.04221	4.94805	3.18799	0.00828951	0.274352	-2.52869
225008_at	ASPH	0.83142	3.93366	3.18613	0.00831745	0.274811	-2.53189
226820_at	ZNF362	0.475947	9.30128	3.18575	0.00832323	0.274811	-2.53255
223794_at	ARMC4	0.863501	4.68721	3.18532	0.00832964	0.274811	-2.53328
1555881_s_at	LZTS2	0.70775	7.69459	3.18322	0.00836137	0.275533	-2.5369
201623_s_at	DARS	0.441537	10.3871	3.18262	0.00837044	0.275533	-2.53793
202976_s_at	RHOBTB3	1.01524	5.98229	3.1823	0.00837543	0.275533	-2.53849
219947_at	CLEC4A	0.817677	6.8526	3.18228	0.00837561	0.275533	-2.53851
242957_at	VWCE	0.692041	7.98654	3.18095	0.00839586	0.275891	-2.54081
243947_s_at	---	0.687322	7.24959	3.1809	0.00839657	0.275891	-2.54089
1552309_a_at	NEXN	1.21477	5.1091	3.17934	0.00842031	0.276183	-2.54357
213038_at	RNF19B	1.09511	6.61138	3.17934	0.00842034	0.276183	-2.54357
223004_s_at	TIMMDC1	0.467282	8.74461	3.1788	0.0084287	0.276183	-2.54452
233719_s_at	TASP1	1.09193	8.07657	3.17877	0.00842902	0.276183	-2.54455
217599_s_at	MDFIC	0.889421	6.92912	3.17639	0.00846552	0.276823	-2.54866
230604_at	---	0.773787	6.11278	3.17606	0.0084705	0.276823	-2.54922
213055_at	CD47	0.561013	8.55389	3.17532	0.00848194	0.276866	-2.5505
203775_at	SLC25A13	1.03439	5.32502	3.17205	0.00853234	0.278013	-2.55613
205585_at	ETV6	1.26754	8.29321	3.16843	0.00858842	0.279341	-2.56235
226835_s_at	ZFAS1	0.595645	10.6291	3.16722	0.00860734	0.279624	-2.56445
210715_s_at	SPINT2	0.606028	8.07457	3.16664	0.00861639	0.279751	-2.56544
225129_at	CPNE2	0.853778	5.97015	3.16551	0.00863408	0.279993	-2.56739
208691_at	TFRC	0.962296	10.3465	3.16418	0.00865483	0.280414	-2.56967
210738_s_at	SLC4A4	0.506979	4.2497	3.16206	0.00868817	0.280918	-2.57333
201242_s_at	ATP1B1	0.664367	4.14594	3.16188	0.00869092	0.280918	-2.57363
1563649_at	---	1.20305	7.58965	3.16101	0.00870476	0.280918	-2.57514
222056_s_at	FAHD2A	0.661575	9.11634	3.1601	0.00871908	0.280918	-2.5767
223598_at	RAD23B	0.711475	8.43855	3.1601	0.00871911	0.280918	-2.5767
205173_x_at	CD58	1.02133	7.49307	3.15788	0.00875415	0.281218	-2.58051
217944_at	POMGNT1	0.425847	6.29208	3.15445	0.00880881	0.28261	-2.58642
218498_s_at	ERO1A	0.547721	7.01435	3.15411	0.00881423	0.28261	-2.58701
224812_at	HIBADH	0.659963	8.59133	3.15303	0.00883146	0.282706	-2.58886
218702_at	SARS2	0.740549	5.81948	3.15258	0.00883872	0.282772	-2.58964
202112_at	VWF	0.506889	4.80713	3.15163	0.00885385	0.28309	-2.59127
223568_s_at	PLPP5	0.481379	7.38228	3.15115	0.00886168	0.283175	-2.59211
205673_s_at	ASB9	1.39531	6.82397	3.15039	0.0088738	0.283397	-2.59341
223809_at	RGS18	1.37098	4.83248	3.14997	0.00888059	0.283448	-2.59413
1559049_a_at	BAHCC1	0.724536	6.37004	3.14839	0.0089061	0.28377	-2.59686
224698_at	ESYT2	0.746853	9.31292	3.14803	0.00891189	0.28377	-2.59747
238462_at	UBASH3B	1.04289	8.34115	3.14762	0.00891852	0.28377	-2.59818
212185_x_at	MT2A	1.28143	8.81748	3.14688	0.0089305	0.283875	-2.59945
221521_s_at	GINS2	1.11403	9.1296	3.14602	0.00894448	0.283875	-2.60094
243252_at	---	0.582627	4.03302	3.14545	0.00895366	0.283875	-2.60191
204048_s_at	PHACTR2	0.859533	6.02556	3.14529	0.00895627	0.283875	-2.60219
205349_at	GNA15	1.13099	8.79625	3.14463	0.00896695	0.284049	-2.60332
212757_s_at	CAMK2G	0.577132	7.48981	3.14332	0.0089883	0.28456	-2.60558
1553043_a_at	CD300LF	0.917392	5.81811	3.14246	0.00900237	0.284676	-2.60707
216286_at	---	0.965291	3.53279	3.14136	0.00902023	0.284751	-2.60895
205188_s_at	SMAD5	0.557363	5.455	3.14135	0.00902038	0.284751	-2.60896
234793_at	---	0.369187	3.20747	3.14096	0.00902688	0.284792	-2.60965
236821_at	---	0.530374	7.17842	3.13909	0.00905741	0.285495	-2.61285
212715_s_at	MICAL3	0.69638	5.05436	3.13783	0.00907819	0.285916	-2.61503
227881_s_at	---	0.526666	5.93334	3.13345	0.0091505	0.287366	-2.62256
216693_x_at	HDGFRP3	0.761205	7.97138	3.1304	0.00920124	0.287616	-2.62781
208910_s_at	C1QBP	0.738133	10.2724	3.1302	0.00920468	0.287616	-2.62816
213591_at	ALDH7A1	0.443338	5.59569	3.12975	0.00921208	0.287616	-2.62893
223681_s_at	INADL	1.31589	5.20499	3.12922	0.009221	0.287616	-2.62985
220658_s_at	ARNTL2	0.974855	4.82012	3.12887	0.00922678	0.287616	-2.63044
229444_at	LOC101929243	0.69043	7.73242	3.12856	0.00923211	0.287616	-2.63099
241844_x_at	TMEM156	0.680918	6.12131	3.12818	0.00923848	0.28765	-2.63164
238488_at	IPO11 /// LRRC70	2.03857	6.14295	3.12754	0.0092492	0.28782	-2.63275
224603_at	SNHG16	1.20215	9.94931	3.12689	0.00926007	0.287831	-2.63386
222463_s_at	BACE1	0.571208	6.05149	3.1233	0.00932059	0.289054	-2.64004
218862_at	ASB13	0.705268	6.84568	3.12283	0.00932845	0.289134	-2.64084
211075_s_at	CD47	0.500316	10.8037	3.12124	0.0093553	0.28919	-2.64357
226947_at	GUSBP1 /// GUSBP4 /// LINC00680 /// LOC101929200	0.47103	6.92929	3.12048	0.00936833	0.289386	-2.64489
1559086_at	---	0.418653	4.18789	3.11847	0.00940248	0.290113	-2.64834
1554876_a_at	S100Z	0.718308	5.51497	3.11632	0.00943921	0.290888	-2.65204
202252_at	RAB13	0.770535	10.0832	3.11537	0.00945553	0.290888	-2.65368
235593_at	ZEB2	0.505495	3.22279	3.11479	0.00946553	0.290888	-2.65469
222900_at	NRIP3	0.499829	5.42859	3.1147	0.009467	0.290888	-2.65483
224729_s_at	ATPAF1	0.815408	8.93885	3.1145	0.00947051	0.290888	-2.65519
229279_at	---	0.760722	5.6924	3.114	0.00947901	0.290888	-2.65604
46323_at	CANT1	0.686068	7.78631	3.11382	0.00948208	0.290888	-2.65634
208826_x_at	HINT1	0.613045	10.674	3.11331	0.00949089	0.290888	-2.65723
222734_at	WARS2	0.907647	5.68609	3.11267	0.00950192	0.290888	-2.65833
214259_s_at	AKR7A2	0.898652	9.04097	3.11206	0.00951248	0.290888	-2.65938
214023_x_at	TUBB2B	0.473465	3.90663	3.11176	0.00951753	0.290888	-2.65989
205848_at	GAS2	3.15382	4.25036	3.11169	0.00951885	0.290888	-2.66002
223501_at	TNFSF13B	0.914167	5.92089	3.11143	0.00952335	0.290888	-2.66046
238002_at	GOLIM4	1.75063	7.52242	3.11031	0.0095427	0.291154	-2.66239
224928_at	SETD7	1.20937	6.41111	3.1058	0.00962106	0.292791	-2.67015
238026_at	RPL35A	0.8359	8.29316	3.10317	0.00966708	0.29382	-2.67468
209161_at	PRPF4	0.446131	9.49016	3.10313	0.00966772	0.29382	-2.67474
202269_x_at	GBP1	0.881925	6.38804	3.10282	0.00967314	0.293822	-2.67527
204821_at	BTN3A3	0.615208	6.24017	3.10247	0.00967931	0.293846	-2.67588
224523_s_at	CMSS1	0.722455	8.91138	3.09929	0.00973533	0.295055	-2.68135
244533_at	PTPN14	0.568463	3.88222	3.09681	0.00977914	0.295783	-2.68561
215079_at	---	1.23564	4.84154	3.09544	0.00980355	0.295783	-2.68797
57715_at	CALHM2	0.47035	5.15614	3.09543	0.00980381	0.295783	-2.688
211067_s_at	GAS7	0.70149	8.55436	3.09478	0.00981522	0.295783	-2.6891
226844_at	MOB3B	0.712419	4.93178	3.09477	0.00981542	0.295783	-2.68912
231310_at	TRIM71	0.754352	4.67397	3.09458	0.00981885	0.295783	-2.68945
219758_at	TTC26	0.708956	4.63084	3.09255	0.00985511	0.296158	-2.69295
203908_at	SLC4A4	1.33212	5.48731	3.09254	0.0098553	0.296158	-2.69297
201336_at	VAMP3	0.513839	8.63325	3.09234	0.00985882	0.296158	-2.69331
232417_x_at	ZDHHC11	1.13008	5.93415	3.09233	0.00985895	0.296158	-2.69332
1560180_at	GALNT14	0.291566	3.89908	3.0911	0.00988109	0.296158	-2.69545
226485_at	VSIG10	0.666236	4.17316	3.091	0.00988279	0.296158	-2.69561
235020_at	TAF4B	1.48789	6.49365	3.09086	0.00988535	0.296158	-2.69585
218069_at	DCTPP1	0.798418	8.96889	3.09035	0.00989454	0.296158	-2.69674
1567862_at	DNAH14	0.695575	3.9704	3.09025	0.00989629	0.296158	-2.6969
1560002_at	---	0.806674	3.60574	3.0888	0.00992243	0.296492	-2.6994
239823_at	LOC101927841	0.862704	5.45194	3.08872	0.00992375	0.296492	-2.69953
201767_s_at	ELAC2	0.439502	7.98357	3.08749	0.00994601	0.296995	-2.70166
232252_at	DUSP27	0.63544	3.75467	3.0865	0.00996378	0.297201	-2.70335
201562_s_at	SORD	0.755142	8.19361	3.08533	0.0099851	0.297675	-2.70538
1560992_at	LOC400590	0.325814	2.77434	3.08502	0.00999068	0.297679	-2.7059
227044_at	---	0.576804	8.53335	3.08415	0.0100064	0.297983	-2.70739
242264_at	VSIG10	0.777653	6.13528	3.08312	0.0100251	0.298215	-2.70916
235644_at	CCDC138	1.01928	6.34374	3.08252	0.0100361	0.298328	-2.7102
206795_at	F2RL2	0.492671	4.12516	3.08228	0.0100404	0.298328	-2.71061
219161_s_at	CKLF /// CKLF-CMTM1	0.711917	10.015	3.08198	0.0100459	0.298328	-2.71114
221726_at	RPL22	0.610815	10.272	3.08172	0.0100507	0.298328	-2.71158
209777_s_at	SLC19A1	0.539464	5.51768	3.08113	0.0100614	0.298484	-2.71259
1557236_at	APOL6	0.589827	7.24168	3.08056	0.0100719	0.298603	-2.71358
219320_at	MYO19	0.697544	6.46636	3.0802	0.0100783	0.298603	-2.71419
217550_at	ATF6	0.38908	6.30878	3.07851	0.0101094	0.298734	-2.7171
1556037_s_at	HHIP	0.788072	7.13423	3.07832	0.0101128	0.298734	-2.71743
244214_at	LOC101928069	0.681192	5.63728	3.07823	0.0101145	0.298734	-2.71758
209797_at	CNPY2	0.422225	9.37999	3.07821	0.0101149	0.298734	-2.71762
223248_at	HSDL1	0.418306	8.2132	3.07755	0.0101271	0.298734	-2.71876
231312_at	LOC101928487	0.978935	5.40877	3.07743	0.0101293	0.298734	-2.71896
223493_at	FBXO4	0.919272	7.4217	3.07736	0.0101304	0.298734	-2.71907
218628_at	CCDC53	0.452147	9.00901	3.07709	0.0101354	0.298734	-2.71954
205503_at	PTPN14	0.661999	4.33534	3.07594	0.0101566	0.299038	-2.72152
1556134_a_at	B3GNT5	0.674275	3.5852	3.0741	0.0101905	0.299551	-2.72468
221514_at	UTP14A	0.526626	7.75682	3.07328	0.0102058	0.29984	-2.7261
222190_s_at	C16orf58	0.367127	7.64296	3.07219	0.0102259	0.299909	-2.72797
235365_at	DFNB59	1.05541	6.30842	3.07215	0.0102268	0.299909	-2.72805
211668_s_at	PLAU	0.421115	4.71943	3.07078	0.0102521	0.300151	-2.73039
221265_s_at	VWA9	0.483834	7.51387	3.07063	0.010255	0.300151	-2.73066
218557_at	NIT2	0.779782	8.08868	3.06986	0.0102692	0.300151	-2.73197
207721_x_at	HINT1	0.510404	11.5393	3.06862	0.0102924	0.300151	-2.73411
1568673_s_at	EAF2	0.549308	4.22455	3.06856	0.0102936	0.300151	-2.73422
225297_at	HAUS1	0.623303	8.47778	3.0685	0.0102946	0.300151	-2.73432
204466_s_at	SNCA	0.594161	6.73759	3.06768	0.01031	0.300151	-2.73573
213533_at	NSG1	0.806427	6.83511	3.06746	0.010314	0.300151	-2.7361
201577_at	NME1	0.928873	9.29348	3.06743	0.0103146	0.300151	-2.73616
200840_at	KARS	0.457213	11.2228	3.06542	0.0103524	0.300914	-2.73962
216178_x_at	ITGB1	0.414401	6.20128	3.06403	0.0103785	0.301226	-2.74201
209318_x_at	PLAGL1	0.957185	6.76949	3.06182	0.0104201	0.301656	-2.7458
219551_at	EAF2	0.724804	8.13529	3.06153	0.0104256	0.301656	-2.7463
208158_s_at	OSBPL1A	0.93125	5.98511	3.06143	0.0104276	0.301656	-2.74648
203720_s_at	ERCC1	0.787009	7.47841	3.06095	0.0104367	0.30176	-2.74731
219706_at	AP5S1	0.664823	6.54281	3.05908	0.0104722	0.302625	-2.75052
222307_at	PDCD4-AS1	0.674662	6.196	3.05843	0.0104846	0.302824	-2.75164
211650_x_at	IGK	1.10536	7.02777	3.05798	0.0104931	0.30291	-2.75241
239292_at	---	0.758007	5.46381	3.05708	0.0105103	0.302934	-2.75396
218764_at	PRKCH	0.757702	7.79129	3.05669	0.0105178	0.302934	-2.75464
1566764_at	MACC1	0.700315	3.53393	3.05638	0.0105236	0.302934	-2.75516
235072_s_at	KIF13A	1.80269	5.28348	3.05612	0.0105286	0.302934	-2.75561
203708_at	PDE4B	2.112	5.42732	3.0561	0.0105289	0.302934	-2.75564
209179_s_at	MBOAT7	0.701123	6.61258	3.0559	0.0105328	0.302934	-2.75599
226384_at	PLPP5	0.881297	6.42796	3.05544	0.0105417	0.303031	-2.75679
205027_s_at	MAP3K8	1.38351	5.1378	3.0538	0.0105731	0.303775	-2.75961
1558481_s_at	TMCC1-AS1	1.28122	5.37499	3.05062	0.0106343	0.304892	-2.76507
228816_at	ATP6AP1L	1.7589	7.62299	3.04974	0.0106513	0.30522	-2.76659
243160_at	---	0.588671	3.43315	3.04737	0.0106971	0.305891	-2.77065
210825_s_at	PEBP1	0.619267	11.596	3.04699	0.0107045	0.305942	-2.77131
221984_s_at	FAM134A	0.543962	9.94987	3.0418	0.0108059	0.308196	-2.78024
236395_at	---	1.08454	4.14836	3.03983	0.0108446	0.308883	-2.78363
1552979_at	LINC00471	0.58409	3.86028	3.03962	0.0108487	0.308883	-2.78398
232501_at	RNF150	0.796261	6.3554	3.03871	0.0108666	0.309121	-2.78554
222376_at	---	0.890211	5.08531	3.03827	0.0108752	0.309179	-2.78629
226121_at	DHRS13	0.652286	7.30532	3.0375	0.0108906	0.309179	-2.78763
227334_at	USP54	0.845928	6.18083	3.03616	0.010917	0.309751	-2.78993
211240_x_at	CTNND1 /// TMX2-CTNND1	0.585276	6.60258	3.03544	0.0109313	0.309994	-2.79117
54632_at	THADA	0.398492	8.52843	3.03349	0.01097	0.310299	-2.79451
1560910_at	PPIL6	0.529511	4.98362	3.03339	0.0109721	0.310299	-2.79469
34764_at	LARS2	0.718084	8.08849	3.03266	0.0109866	0.310299	-2.79594
204624_at	ATP7B	0.617129	3.93452	3.03236	0.0109926	0.310299	-2.79646
205053_at	PRIM1	0.815498	9.18545	3.03233	0.0109931	0.310299	-2.79651
223961_s_at	CISH	1.11349	5.54504	3.02849	0.0110701	0.311599	-2.80311
219938_s_at	PSTPIP2	1.03009	6.39961	3.02846	0.0110708	0.311599	-2.80317
241535_at	LOC101060391	1.96673	5.67574	3.02794	0.0110812	0.311655	-2.80406
225943_at	NLN	0.54667	5.97729	3.02653	0.0111096	0.311894	-2.80648
227556_at	NME7	1.09283	7.72776	3.02554	0.0111295	0.312054	-2.80818
232151_at	MACC1	0.737692	4.60868	3.02365	0.0111678	0.312648	-2.81143
209983_s_at	NRXN2	1.05468	5.91353	3.02278	0.0111854	0.312978	-2.81292
1558324_a_at	TMEM72	1.31596	5.84279	3.02231	0.0111949	0.313086	-2.81373
203715_at	TBCE	0.70687	8.43644	3.01998	0.0112425	0.313933	-2.81774
210251_s_at	RUFY3	0.621888	9.86971	3.01902	0.0112621	0.31432	-2.81939
209933_s_at	CD300A	1.0454	8.8568	3.01798	0.0112833	0.314432	-2.82117
1552701_a_at	CARD16	0.779386	7.25558	3.01605	0.011323	0.315378	-2.8245
205134_s_at	NUFIP1	0.757191	7.06918	3.01089	0.0114295	0.317291	-2.83336
205434_s_at	AAK1	0.656371	7.72227	3.01076	0.0114323	0.317291	-2.83359
209825_s_at	UCK2	1.33048	8.93739	3.01014	0.0114451	0.317369	-2.83464
201170_s_at	BHLHE40	2.21909	5.2183	3.00981	0.0114521	0.317369	-2.83522
219777_at	GIMAP6	0.950439	7.63292	3.00978	0.0114526	0.317369	-2.83526
206020_at	SOCS6	0.669422	3.97276	3.0091	0.0114669	0.317491	-2.83644
223981_at	NIN	0.890316	7.68464	3.00873	0.0114744	0.317491	-2.83706
45633_at	GINS3	0.8998	7.38538	3.00804	0.0114889	0.317555	-2.83826
218773_s_at	MSRB2	0.770905	7.65123	3.00779	0.0114941	0.317555	-2.83869
201906_s_at	CTDSPL	0.619637	6.86618	3.00723	0.0115059	0.317718	-2.83965
229491_at	SLC9B2	1.30614	5.98142	3.00647	0.0115217	0.317995	-2.84096
206683_at	ZNF165	0.71877	5.25373	3.00597	0.011532	0.318068	-2.8418
240439_at	---	1.39199	6.55971	3.00564	0.0115391	0.318068	-2.84239
201220_x_at	CTBP2	0.53396	7.52958	3.00551	0.0115418	0.318068	-2.84261
222427_s_at	LARS	0.384142	8.32665	3.00517	0.0115489	0.318104	-2.84319
222778_s_at	WHSC1	0.675306	7.28053	3.00435	0.0115662	0.318372	-2.8446
223963_s_at	IGF2BP2	1.13627	7.01188	3.00296	0.0115954	0.318741	-2.84699
232114_at	MED12L	0.918137	4.38777	3.00174	0.0116212	0.319098	-2.84909
236798_at	LINC00888	1.21265	6.46412	3.00103	0.011636	0.319098	-2.85029
1568971_at	PCNXL4	0.544862	5.67272	3.00081	0.0116408	0.319098	-2.85068
203002_at	AMOTL2	0.725855	3.83937	3.00078	0.0116413	0.319098	-2.85072
236399_at	LOC101927851	0.488166	3.98398	3.00041	0.0116492	0.319098	-2.85137
33767_at	NEFH	1.20321	5.4328	2.9992	0.0116748	0.31948	-2.85345
211954_s_at	IPO5	0.539356	9.3003	2.99805	0.0116991	0.319809	-2.85542
222941_at	USP46	0.552257	4.13039	2.99798	0.0117007	0.319809	-2.85554
204642_at	S1PR1	1.51116	5.10281	2.99706	0.0117203	0.320083	-2.85712
204897_at	PTGER4	1.24802	9.0056	2.99645	0.0117333	0.320279	-2.85817
214193_s_at	DIEXF	0.67125	6.93026	2.99572	0.0117488	0.320381	-2.85942
201968_s_at	PGM1	0.674099	8.64963	2.99296	0.0118077	0.321508	-2.86416
213302_at	PFAS	0.755004	8.3094	2.99036	0.0118636	0.322548	-2.86862
203773_x_at	BLVRA	0.76735	7.2286	2.98975	0.0118769	0.322748	-2.86968
236635_at	ZNF667	0.683732	6.52998	2.9888	0.0118974	0.323145	-2.87131
221588_x_at	ALDH6A1	0.610201	6.23335	2.98639	0.0119495	0.324399	-2.87544
200845_s_at	PRDX6	0.80186	9.29314	2.98487	0.0119826	0.325128	-2.87806
208456_s_at	RRAS2	0.99023	8.29186	2.98318	0.0120194	0.325624	-2.88096
219553_at	NME7	0.770015	8.22638	2.98295	0.0120244	0.325624	-2.88135
201029_s_at	CD99	0.406119	12.3503	2.98198	0.0120457	0.326038	-2.88302
1552419_s_at	TTLL10	0.370814	3.87537	2.98147	0.0120569	0.326179	-2.8839
213052_at	PRKAR2A	0.762932	5.90938	2.97957	0.0120985	0.327093	-2.88716
222258_s_at	SH3BP4	1.12241	6.5249	2.9793	0.0121044	0.327093	-2.88762
212407_at	METTL13	0.52652	8.34055	2.97733	0.0121477	0.327167	-2.891
233021_at	RBM26-AS1	0.532005	5.26942	2.97727	0.0121492	0.327167	-2.89111
218646_at	C4orf27	0.655968	9.88674	2.97638	0.0121688	0.327167	-2.89264
1562230_at	---	0.469656	4.11246	2.97618	0.0121733	0.327167	-2.89298
217260_x_at	IGHG1	1.23275	6.08757	2.97594	0.0121784	0.327167	-2.89338
223334_at	TMEM126A	0.546416	8.80519	2.97518	0.0121953	0.327334	-2.89469
1555203_s_at	SLC44A4	0.369502	3.13828	2.97412	0.0122189	0.327806	-2.89652
226761_at	IKZF4	0.647053	6.14793	2.9712	0.0122838	0.32884	-2.90153
244397_at	---	0.806691	5.99338	2.97103	0.0122875	0.32884	-2.90181
235055_x_at	MUC4	1.54459	7.12782	2.96937	0.0123247	0.32932	-2.90467
232605_s_at	SPG20-AS1	0.548212	3.59988	2.96888	0.0123356	0.32932	-2.9055
1568830_at	IRAK3	1.20914	5.06089	2.96759	0.0123645	0.329932	-2.90772
217478_s_at	HLA-DMA	1.09399	6.98834	2.96696	0.0123789	0.329992	-2.90881
242589_x_at	---	0.859611	7.73268	2.96646	0.0123901	0.330024	-2.90967
1554489_a_at	CEP70	0.701611	9.48956	2.966	0.0124003	0.33008	-2.91045
232774_x_at	ZIK1	0.673522	7.70844	2.96554	0.0124108	0.330093	-2.91125
236598_at	LOC100996579	0.789495	5.751	2.96533	0.0124155	0.330093	-2.91161
229822_at	PARVB /// PARVG	0.598555	5.63587	2.96494	0.0124243	0.330093	-2.91227
200779_at	ATF4	0.461168	10.7656	2.96491	0.0124249	0.330093	-2.91232
214214_s_at	C1QBP	0.761153	10.208	2.96416	0.0124419	0.330313	-2.91361
229429_x_at	LINC00623	0.58205	9.74182	2.96374	0.0124513	0.330313	-2.91433
238367_s_at	C1orf228	1.36603	8.66411	2.96279	0.0124729	0.330403	-2.91596
212967_x_at	NAP1L1	0.35603	11.5678	2.96223	0.0124856	0.330403	-2.91693
230820_at	SMURF2	1.05043	9.69467	2.96082	0.0125177	0.330806	-2.91935
220591_s_at	EFHC2	1.08742	3.76243	2.96005	0.0125352	0.330933	-2.92067
207112_s_at	GAB1	0.711668	6.44953	2.95834	0.012574	0.331798	-2.92359
212510_at	GPD1L	1.08151	6.69767	2.95689	0.0126073	0.332194	-2.92609
201415_at	GSS	0.840415	9.21425	2.95485	0.0126541	0.332947	-2.92959
206049_at	SELP	0.489649	3.45836	2.95374	0.0126796	0.3331	-2.93149
240637_at	WDR41	0.575475	3.58956	2.95369	0.0126807	0.3331	-2.93158
203818_s_at	SF3A3	0.449762	10.0382	2.95354	0.0126843	0.3331	-2.93184
212850_s_at	LRP4	0.445387	3.42096	2.9525	0.0127082	0.333569	-2.93362
230346_x_at	---	0.447849	7.1168	2.95158	0.0127296	0.333731	-2.93521
210755_at	HGF	0.551947	3.54512	2.95144	0.0127328	0.333731	-2.93544
222288_at	---	2.09521	9.63265	2.94915	0.0127858	0.334278	-2.93937
226895_at	NFIC	0.753858	8.15779	2.94895	0.0127903	0.334278	-2.9397
202309_at	MTHFD1	0.788722	8.7964	2.94772	0.012819	0.33442	-2.94182
1556456_at	LINC01138	0.861952	3.66745	2.94762	0.0128213	0.33442	-2.94199
222500_at	PPIL1	0.744642	7.2675	2.94754	0.0128231	0.33442	-2.94212
220770_s_at	ZBED8	1.1676	5.19967	2.94694	0.0128373	0.33442	-2.94317
216510_x_at	IGHA1 /// IGHG1 /// IGHM /// IGHV3-23 /// IGHV4-31 /// IGK /// ZCWPW2	0.988334	5.82384	2.94688	0.0128386	0.33442	-2.94327
200662_s_at	TOMM20	0.592878	10.4082	2.94622	0.0128539	0.33442	-2.94439
231832_at	GALNT4 /// POC1B-GALNT4	1.13703	5.25484	2.94557	0.0128691	0.33442	-2.94551
204027_s_at	METTL1	0.887194	5.578	2.94351	0.0129173	0.335211	-2.94904
1569819_at	PWRN1	0.408748	3.85182	2.94342	0.0129195	0.335211	-2.9492
229516_at	WDR31	0.783211	4.39553	2.94286	0.0129327	0.335275	-2.95016
228984_at	CARNS1	0.791998	5.79795	2.94072	0.0129831	0.336251	-2.95383
241331_at	SKAP2	0.782262	5.28519	2.93966	0.013008	0.33627	-2.95564
219582_at	OGFRL1	0.693215	6.02424	2.93798	0.0130478	0.336821	-2.95852
200600_at	MSN	0.418488	10.7573	2.93713	0.0130681	0.337027	-2.95999
1562348_at	LINC00664	0.755314	5.11572	2.93687	0.0130743	0.337027	-2.96044
205608_s_at	ANGPT1	0.889426	4.95817	2.93487	0.0131217	0.337613	-2.96386
1569931_at	---	0.59626	4.42818	2.93419	0.013138	0.337849	-2.96503
235742_at	RHOC	0.687304	5.15006	2.93356	0.013153	0.337941	-2.96611
1563345_at	---	0.579523	4.9268	2.93319	0.0131619	0.338011	-2.96674
228606_at	TCTEX1D2	0.561361	8.2795	2.93273	0.0131728	0.338133	-2.96753
241900_at	---	0.596354	4.11299	2.93213	0.0131872	0.33815	-2.96856
1565852_at	---	0.531814	3.6451	2.93193	0.013192	0.33815	-2.96891
1553811_at	FAM222A-AS1	0.33912	4.6792	2.93052	0.0132258	0.338662	-2.97132
204067_at	SUOX	0.837903	6.12297	2.93032	0.0132306	0.338662	-2.97166
237664_at	---	0.458816	3.35659	2.92856	0.0132731	0.339433	-2.97469
218997_at	POLR1E	0.472497	7.47743	2.92702	0.0133101	0.339854	-2.97732
49329_at	KLHL22	0.651359	5.53839	2.92692	0.0133125	0.339854	-2.97749
37408_at	MRC2	0.892818	8.01335	2.92684	0.0133145	0.339854	-2.97763
229752_at	IKZF4	0.686929	6.32823	2.92602	0.0133343	0.340063	-2.97903
200098_s_at	ANAPC5	0.366316	10.0546	2.92599	0.0133351	0.340063	-2.97909
221058_s_at	CKLF	0.743818	10.5185	2.92511	0.0133564	0.340447	-2.98059
202308_at	SREBF1	0.562873	5.40107	2.9247	0.0133664	0.340545	-2.9813
242123_at	PAQR7	0.742976	7.53279	2.92365	0.0133919	0.340743	-2.9831
228635_at	PCDH10	1.98775	6.45722	2.92239	0.0134226	0.341153	-2.98526
223608_at	EFCAB2	1.09292	4.3906	2.92165	0.0134406	0.341224	-2.98652
217222_at	IGHG1 /// SKAP2	1.37413	7.1552	2.92131	0.013449	0.341224	-2.98712
239364_at	---	1.07624	9.23397	2.91963	0.0134901	0.341558	-2.98999
238505_at	ADPRH	0.52783	5.14919	2.91948	0.0134936	0.341558	-2.99024
226608_at	C16orf87	0.485828	6.90389	2.91892	0.0135074	0.34172	-2.9912
238465_at	SETD9	1.28968	5.64253	2.91863	0.0135146	0.34172	-2.99171
214846_s_at	ALPK3	0.591646	5.83328	2.91722	0.0135493	0.34186	-2.99413
214919_s_at	ANKHD1-EIF4EBP3 /// EIF4EBP3	0.729397	8.1429	2.91674	0.0135611	0.341999	-2.99495
215047_at	TRIM58	0.803098	2.89186	2.91613	0.0135761	0.342219	-2.99599
220651_s_at	MCM10	0.649336	7.08462	2.91587	0.0135825	0.342223	-2.99644
225520_at	MTHFD1L	0.980651	7.48722	2.91421	0.0136234	0.342938	-2.99927
202690_s_at	SNRPD1	0.569736	10.5217	2.91375	0.013635	0.34307	-3.00007
225710_at	GNB4	1.18685	7.98381	2.9128	0.0136586	0.343497	-3.00171
244129_at	LOC105372766	0.923091	4.62035	2.91256	0.0136645	0.343497	-3.00211
212875_s_at	C2CD2	0.599312	7.83129	2.91162	0.0136879	0.343927	-3.00373
208669_s_at	EID1	0.31442	9.85215	2.91112	0.0137002	0.343973	-3.00457
1569864_at	SERAC1	0.97443	3.58468	2.91031	0.0137205	0.344014	-3.00597
235383_at	MYO7B	1.33701	7.07685	2.91021	0.0137228	0.344014	-3.00613
232611_at	GOLGA2P5	0.518662	6.91922	2.9102	0.0137232	0.344014	-3.00616
222931_s_at	THNSL1	0.84143	5.19936	2.90996	0.0137291	0.344014	-3.00656
224881_at	VKORC1L1	0.44841	8.17275	2.90782	0.0137826	0.34488	-3.01023
209482_at	POP7	0.727149	8.99211	2.90521	0.0138481	0.346043	-3.0147
219293_s_at	OLA1	0.524072	10.148	2.90312	0.0139007	0.346577	-3.01828
217822_at	WBP11	0.36431	8.8611	2.90311	0.0139011	0.346577	-3.01831
211955_at	IPO5	0.52523	9.10488	2.90258	0.0139144	0.346583	-3.01921
204656_at	SHB	0.623545	5.83436	2.90209	0.0139267	0.346583	-3.02004
202341_s_at	TRIM2	0.943356	6.93011	2.90117	0.0139501	0.346883	-3.02162
1559064_at	NUP153	0.8315	5.27651	2.90087	0.0139578	0.346883	-3.02214
221838_at	KLHL22	0.500694	4.43932	2.89963	0.0139891	0.347346	-3.02426
212282_at	TMEM97	0.720417	9.30097	2.89885	0.014009	0.347682	-3.0256
238885_at	KIAA1549	0.618009	4.01108	2.89758	0.0140413	0.347809	-3.02777
226590_at	ZNF618	0.910444	7.05922	2.89757	0.0140415	0.347809	-3.02779
228158_at	LOC645166	1.18323	6.86801	2.89734	0.0140476	0.347809	-3.02819
216835_s_at	DOK1	0.567488	8.60932	2.89724	0.01405	0.347809	-3.02836
239886_at	---	1.23887	5.56261	2.89649	0.0140692	0.347809	-3.02964
202830_s_at	SLC37A4	0.663344	6.08528	2.89587	0.014085	0.347809	-3.0307
209344_at	TPM4	1.09619	7.71297	2.89581	0.0140867	0.347809	-3.03081
227593_at	FLJ37453	0.649553	8.24707	2.89533	0.0140988	0.347809	-3.03162
222801_s_at	STAG3L4	0.555614	8.11837	2.8953	0.0140996	0.347809	-3.03168
214629_x_at	RTN4	0.52618	10.6795	2.89515	0.0141036	0.347809	-3.03194
214661_s_at	NOP14	0.551411	8.41385	2.89506	0.0141058	0.347809	-3.03209
46167_at	MROH7-TTC4 /// TTC4	0.612962	8.88489	2.89491	0.0141096	0.347809	-3.03234
200831_s_at	SCD	1.01064	7.81672	2.89448	0.0141207	0.347821	-3.03309
242154_x_at	LRR1	0.761584	5.58036	2.8944	0.0141228	0.347821	-3.03323
210992_x_at	FCGR2C	0.742168	5.01801	2.89339	0.0141485	0.348051	-3.03494
218412_s_at	GTF2IRD1	0.576775	4.88569	2.89243	0.0141733	0.348123	-3.03659
205227_at	IL1RAP	0.981662	5.6186	2.89214	0.0141809	0.348146	-3.0371
230460_at	MYLK-AS1	0.678135	6.5527	2.8919	0.0141869	0.348146	-3.0375
204394_at	SLC43A1	0.5012	4.61902	2.89159	0.014195	0.348188	-3.03803
204780_s_at	FAS	0.997493	5.61949	2.89085	0.014214	0.348365	-3.0393
239277_at	---	0.892353	4.54214	2.88936	0.0142526	0.349131	-3.04185
210708_x_at	CASP10	0.604891	6.97759	2.88886	0.0142655	0.349292	-3.04271
221536_s_at	LSG1	0.503585	7.71741	2.88795	0.0142892	0.34952	-3.04427
230775_s_at	SPG20	0.56427	6.77599	2.88772	0.0142951	0.34952	-3.04466
210128_s_at	LTB4R	0.833606	5.84101	2.88751	0.0143004	0.34952	-3.04501
1562879_at	---	1.01196	5.06987	2.88396	0.0143931	0.351157	-3.0511
200030_s_at	SLC25A3	0.391648	11.724	2.88163	0.014454	0.352172	-3.05508
234493_at	LINC01257	0.612715	3.50466	2.88126	0.0144639	0.352183	-3.05572
218452_at	SMARCAL1	0.598108	7.72684	2.88098	0.0144713	0.352183	-3.0562
210976_s_at	PFKM	1.00096	7.16501	2.87911	0.0145203	0.352704	-3.05939
230434_at	PHOSPHO2	0.641792	5.4604	2.87884	0.0145275	0.352704	-3.05986
215293_s_at	PGAP2	0.458279	7.18856	2.87741	0.0145654	0.353401	-3.06231
218976_at	DNAJC12	1.01682	5.67535	2.87721	0.0145706	0.353401	-3.06265
214665_s_at	CHP1	0.489792	9.32598	2.87187	0.0147127	0.355694	-3.07179
224647_at	CCNY	0.455317	9.11761	2.87081	0.014741	0.35581	-3.0736
226336_at	PPIA	0.491247	10.2647	2.8706	0.0147465	0.35581	-3.07396
206298_at	ARHGAP22	0.866519	5.77971	2.87001	0.0147623	0.355877	-3.07497
201559_s_at	CLIC4	0.747331	6.43754	2.86769	0.0148248	0.356912	-3.07895
242712_x_at	RANBP2 /// RGPD1 /// RGPD2 /// RGPD3 /// RGPD4 /// RGPD5 /// RGPD6 /// RGPD8	0.734576	7.17958	2.86685	0.0148473	0.357297	-3.08038
204700_x_at	DIEXF	0.662472	6.98474	2.86491	0.0148999	0.357525	-3.0837
209363_s_at	MED21	0.37126	10.0654	2.86482	0.0149022	0.357525	-3.08385
227954_at	ITPRIPL2	1.038	4.17655	2.8646	0.0149081	0.357525	-3.08422
229530_at	GUCY1A3	1.30146	7.44232	2.86435	0.0149148	0.357525	-3.08465
214199_at	SFTPD	0.354006	4.37923	2.86428	0.0149167	0.357525	-3.08477
218901_at	PLSCR4	1.04939	3.12098	2.86348	0.0149386	0.357525	-3.08615
200897_s_at	PALLD	0.659213	6.73057	2.86335	0.014942	0.357525	-3.08636
212018_s_at	RSL1D1	0.559224	7.79249	2.86315	0.0149475	0.357525	-3.08671
202546_at	VAMP8	1.52337	9.87989	2.86295	0.0149529	0.357525	-3.08705
1569590_at	DOCK5	0.878528	5.49092	2.86242	0.0149673	0.357525	-3.08795
224699_s_at	ESYT2	0.64633	8.21148	2.86236	0.014969	0.357525	-3.08806
224513_s_at	UBQLN4	0.517228	8.86708	2.86216	0.0149745	0.357525	-3.08841
238365_s_at	C1orf228	1.18178	7.45564	2.86167	0.0149878	0.357686	-3.08924
208517_x_at	BTF3	0.365013	11.5139	2.86132	0.0149971	0.357704	-3.08983
241234_at	LOC100506797	0.613995	4.59251	2.86116	0.0150017	0.357704	-3.09012
212687_at	LIMS1	0.747158	9.22319	2.8608	0.0150113	0.357704	-3.09072
229112_at	SIRT5	0.564081	7.03671	2.86001	0.0150329	0.357824	-3.09207
236369_at	---	0.828759	6.83504	2.85845	0.0150757	0.358396	-3.09475
220330_s_at	SAMSN1	1.88073	7.18831	2.85797	0.0150888	0.358396	-3.09557
201839_s_at	EPCAM	1.14202	5.57656	2.85789	0.0150908	0.358396	-3.0957
212845_at	SAMD4A	0.96688	3.5369	2.8577	0.0150962	0.358396	-3.09603
200732_s_at	PTP4A1	0.641365	8.02423	2.85695	0.0151168	0.358728	-3.09731
1555419_a_at	ASAH1	0.891934	6.54246	2.85571	0.0151508	0.359114	-3.09943
222503_s_at	WDR41	0.915362	7.94181	2.85455	0.0151828	0.359204	-3.10141
240106_at	GNPTAB	0.672095	8.38098	2.85359	0.0152091	0.359671	-3.10305
212775_at	OBSL1	1.53382	5.56069	2.85075	0.0152878	0.360498	-3.10791
218018_at	LOC105372824 /// PDXK	1.11271	5.77345	2.85067	0.0152903	0.360498	-3.10806
218732_at	PTRH2	0.479797	9.52838	2.85008	0.0153066	0.360728	-3.10906
216942_s_at	CD58	1.01539	6.34193	2.84884	0.015341	0.361255	-3.11118
222584_at	MSTO1	0.52956	8.4981	2.8488	0.0153422	0.361255	-3.11125
227432_s_at	---	0.592389	9.30375	2.84821	0.0153586	0.361486	-3.11225
237966_at	---	0.327512	3.37134	2.84686	0.0153964	0.361996	-3.11457
219362_at	NAA35	0.385639	6.71611	2.84672	0.0154002	0.361996	-3.1148
214755_at	UAP1L1	0.613568	4.52034	2.84586	0.0154242	0.362344	-3.11627
215229_at	LOC100129973	0.398116	3.82647	2.84355	0.0154891	0.362734	-3.12022
206532_at	---	0.553842	7.77582	2.8433	0.0154962	0.362734	-3.12065
202279_at	C14orf2	0.584885	10.5243	2.84308	0.0155024	0.362734	-3.12102
1556457_s_at	LINC01138	0.413051	3.36855	2.84293	0.0155065	0.362734	-3.12127
232544_at	---	0.472199	4.52274	2.84234	0.0155233	0.362734	-3.12229
201215_at	PLS3	1.39024	5.59206	2.84221	0.0155267	0.362734	-3.1225
216558_x_at	IGHA1 /// IGHD /// IGHG1 /// IGHG2 /// IGHG3 /// IGHM /// IGHV3-30 /// IGHV3-33 /// IGHV4-31	0.374907	5.37888	2.84152	0.0155464	0.362734	-3.12369
231553_s_at	MICAL3	0.440726	5.19981	2.8415	0.0155468	0.362734	-3.12372
244889_at	LOC400499	0.265828	4.33865	2.84136	0.015551	0.362734	-3.12397
225930_at	NKIRAS1	0.835801	6.59464	2.84047	0.015576	0.363163	-3.12548
221253_s_at	BLOC1S5-TXNDC5 /// TXNDC5	1.03602	8.20659	2.84018	0.0155842	0.3632	-3.12598
201268_at	NME1-NME2 /// NME2	0.669005	10.7717	2.83792	0.0156484	0.364075	-3.12985
200807_s_at	HSPD1	0.446731	11.549	2.83607	0.015701	0.364569	-3.13301
233761_at	---	0.754565	4.03569	2.83581	0.0157084	0.364569	-3.13345
1566080_at	DLEU7	1.43455	5.40241	2.83383	0.0157649	0.365004	-3.13683
239331_at	---	0.987845	5.8154	2.83357	0.0157723	0.365004	-3.13727
212038_s_at	VDAC1	0.405108	10.3971	2.83348	0.0157751	0.365004	-3.13744
210677_at	SOAT2	0.653238	5.71001	2.8326	0.0158001	0.365118	-3.13892
227960_s_at	FAHD1	0.550472	7.06429	2.8294	0.0158922	0.366781	-3.14439
228077_at	MRI1	0.712053	9.31468	2.82788	0.0159363	0.367366	-3.147
1556385_at	---	0.698523	3.91728	2.82707	0.0159596	0.367366	-3.14837
244007_at	ZNF462	0.631208	5.13642	2.82669	0.0159707	0.367366	-3.14902
237444_at	LOC105374954	1.66783	5.68979	2.82668	0.015971	0.367366	-3.14905
205123_s_at	MSANTD3-TMEFF1 /// TMEFF1	0.402938	3.34721	2.82664	0.0159722	0.367366	-3.14911
222761_at	BIVM	0.964046	9.09169	2.82516	0.0160151	0.36791	-3.15164
209355_s_at	PLPP3	1.04856	4.54002	2.82478	0.0160261	0.368008	-3.15228
1567105_at	---	0.800551	10.9098	2.82357	0.0160614	0.368525	-3.15435
217281_x_at	---	0.789485	8.44871	2.82355	0.0160621	0.368525	-3.15439
210695_s_at	WWOX	0.516362	7.27204	2.82296	0.0160792	0.368711	-3.15539
201218_at	CTBP2	0.899169	6.67838	2.82275	0.0160854	0.368711	-3.15576
210571_s_at	CMAHP	0.765501	8.73308	2.82244	0.0160943	0.368711	-3.15627
204387_x_at	MRPL57	0.365547	10.0387	2.82234	0.0160972	0.368711	-3.15645
229236_s_at	SFXN4	0.924131	6.74701	2.82142	0.0161242	0.369174	-3.15802
229144_at	KAZN	0.486699	3.83872	2.82018	0.0161606	0.369551	-3.16014
219763_at	DENND1A	0.598683	6.36171	2.81932	0.0161857	0.369928	-3.1616
239090_at	FAM161A	0.59112	4.93757	2.81915	0.0161909	0.369928	-3.1619
1556618_at	---	0.814271	5.56529	2.81678	0.0162605	0.370455	-3.16594
225510_at	OAF	0.47799	6.20804	2.81597	0.0162845	0.370455	-3.16732
227512_at	MEX3A	0.612965	6.05713	2.81555	0.0162971	0.370455	-3.16805
218845_at	DUSP22	0.760602	7.74938	2.81554	0.0162974	0.370455	-3.16807
223028_s_at	SNX9	0.996731	5.56699	2.81502	0.0163128	0.370455	-3.16896
211302_s_at	PDE4B	0.977003	5.53401	2.81492	0.0163157	0.370455	-3.16912
218795_at	ACP6	0.8258	6.94583	2.81483	0.0163184	0.370455	-3.16928
226640_at	DAGLB	0.597834	6.65782	2.81469	0.0163224	0.370455	-3.16951
207017_at	RAB27B	0.819261	6.32739	2.81308	0.0163701	0.371366	-3.17225
1555326_a_at	ADAM9	0.614314	5.52372	2.81288	0.0163761	0.371366	-3.1726
204057_at	IRF8	1.65506	7.87856	2.8119	0.0164053	0.37172	-3.17427
230006_s_at	SVIP	1.19682	7.93033	2.81108	0.0164299	0.3719	-3.17568
219034_at	PARP16	0.505979	7.02287	2.81093	0.0164344	0.3719	-3.17594
209122_at	PLIN2	0.893906	8.40125	2.81083	0.0164373	0.3719	-3.17611
210631_at	NF1	0.67173	5.17616	2.81072	0.0164405	0.3719	-3.17628
225592_at	NRM	0.800314	8.21721	2.80989	0.0164652	0.371946	-3.1777
231747_at	CYSLTR1	1.29141	6.95196	2.80988	0.0164658	0.371946	-3.17773
207876_s_at	FLNC	0.371824	5.40187	2.80952	0.0164765	0.371946	-3.17834
1553645_at	CCDC141	1.14139	5.02609	2.80902	0.0164914	0.372129	-3.17919
234599_at	---	0.584174	5.35739	2.80874	0.0164996	0.372161	-3.17966
203561_at	FCGR2A /// FCGR2C	1.07086	5.51765	2.80334	0.0166624	0.374561	-3.18889
225940_at	EIF4E3	0.622994	8.17087	2.80319	0.016667	0.374561	-3.18914
200642_at	SOD1	0.440247	11.0506	2.80292	0.0166749	0.374561	-3.18959
220773_s_at	GPHN	0.394328	6.11771	2.80271	0.0166814	0.374561	-3.18996
219125_s_at	SLC50A1	0.692536	8.44646	2.80174	0.0167108	0.374902	-3.19161
222036_s_at	MCM4	0.535812	9.59913	2.80117	0.0167282	0.374902	-3.19259
206954_at	WT1-AS	0.393746	4.0633	2.8007	0.0167424	0.374902	-3.19339
224428_s_at	CDCA7	0.698099	9.50162	2.8	0.0167636	0.374902	-3.19457
214572_s_at	INSL3	0.535254	5.05642	2.79996	0.0167648	0.374902	-3.19464
1569856_at	TPP2	0.673481	6.03109	2.79995	0.0167652	0.374902	-3.19466
239790_s_at	---	0.475036	7.34715	2.79972	0.016772	0.374902	-3.19505
209307_at	SWAP70	0.583786	7.12696	2.79634	0.0168755	0.376291	-3.20083
216721_at	TMEM132A	0.490401	5.90701	2.79516	0.0169116	0.376649	-3.20283
216444_at	---	0.775272	4.03478	2.79514	0.0169122	0.376649	-3.20287
228353_x_at	UBASH3B	0.676059	7.81114	2.79428	0.0169384	0.37708	-3.20432
226231_at	PAWR	0.909302	6.00461	2.79394	0.0169491	0.377164	-3.20492
202049_s_at	ZMYM4	0.438763	7.7192	2.79254	0.0169921	0.377813	-3.2073
213482_at	DOCK3	0.978911	5.54814	2.79174	0.0170169	0.378111	-3.20867
235829_at	CAHM	0.73054	6.21967	2.79144	0.0170262	0.378111	-3.20918
225457_s_at	OLMALINC /// PP7080 /// SLC9A3	0.630626	6.70815	2.78925	0.017094	0.379	-3.21291
1553781_at	ZC3HAV1L	0.846116	6.13795	2.78865	0.0171126	0.379079	-3.21393
219793_at	SNX16	0.570505	3.64602	2.78813	0.0171286	0.379079	-3.21481
235026_at	C12orf66	0.739559	4.75362	2.78783	0.0171382	0.379079	-3.21534
1556555_at	LYRM4-AS1	0.709619	6.46979	2.78779	0.0171391	0.379079	-3.21539
1558770_a_at	PIK3R6	1.09377	6.67892	2.78706	0.0171621	0.379127	-3.21664
227007_at	TMCO4	0.581122	6.24343	2.78694	0.0171659	0.379127	-3.21685
225776_at	RBMS2	0.529321	6.85381	2.78612	0.0171913	0.379311	-3.21824
204866_at	JADE3	0.830205	7.89787	2.78585	0.0171996	0.379342	-3.2187
244852_at	DSEL	0.416881	3.02222	2.78495	0.0172278	0.379646	-3.22024
243139_at	SV2C	0.354193	3.29894	2.78453	0.0172412	0.379646	-3.22096
231851_at	RAVER2	0.793192	7.69978	2.78259	0.0173018	0.380504	-3.22426
48808_at	DHFR	0.601015	9.34684	2.78243	0.0173067	0.380504	-3.22453
225655_at	UHRF1	0.756675	10.4421	2.78239	0.017308	0.380504	-3.22459
1554126_at	MSRB3	0.576147	5.74987	2.78136	0.0173405	0.38062	-3.22636
223924_at	TTC25	0.644734	6.55279	2.78098	0.0173524	0.380695	-3.227
216470_x_at	PRSS3P1	1.38984	6.98515	2.78032	0.0173732	0.380817	-3.22813
224681_at	GNA12	0.675124	7.66402	2.77963	0.0173951	0.380889	-3.22931
236151_at	SRRM4	0.268992	3.28414	2.7794	0.0174024	0.380895	-3.2297
225484_at	CEP41	0.481574	6.12168	2.77843	0.0174331	0.380896	-3.23136
240504_at	---	0.77793	3.88467	2.7783	0.017437	0.380896	-3.23156
208796_s_at	CCNG1	0.659883	9.52693	2.77829	0.0174373	0.380896	-3.23158
216282_x_at	POLR2C	0.373914	7.3334	2.77737	0.0174666	0.380896	-3.23316
231055_at	---	0.820011	5.23858	2.77731	0.0174686	0.380896	-3.23326
222033_s_at	FLT1	0.399598	4.46932	2.77708	0.0174758	0.380896	-3.23365
201930_at	MCM6	0.522554	10.6276	2.77704	0.0174771	0.380896	-3.23372
209014_at	MAGED1	0.605776	10.7862	2.77692	0.0174809	0.380896	-3.23393
211450_s_at	MSH6	0.593639	8.60942	2.77675	0.017486	0.380896	-3.2342
203509_at	SORL1	0.713041	8.1561	2.7763	0.0175006	0.381061	-3.23498
207655_s_at	BLNK	0.756548	6.36591	2.77344	0.0175914	0.38243	-3.23984
226473_at	CBX2	0.908049	7.42594	2.77268	0.0176158	0.382807	-3.24114
205353_s_at	PEBP1	0.7556	10.8031	2.77186	0.0176419	0.382896	-3.24253
208962_s_at	FADS1	0.879377	9.19467	2.77138	0.0176575	0.382953	-3.24336
230655_at	---	0.73792	4.11181	2.77093	0.0176718	0.383048	-3.24412
212189_s_at	COG4	0.393059	8.39603	2.77063	0.0176816	0.383048	-3.24464
210180_s_at	TRA2B	1.16431	10.5602	2.77047	0.0176865	0.383048	-3.24491
216913_s_at	RRP12	0.709848	7.36549	2.77037	0.0176899	0.383048	-3.24508
205376_at	INPP4B	0.589889	6.31448	2.76975	0.0177096	0.383275	-3.24613
231246_at	---	0.487692	3.48327	2.76844	0.0177518	0.383477	-3.24836
222962_s_at	MCM10	0.565082	7.224	2.76789	0.0177696	0.383559	-3.2493
217655_at	FXYD5 /// LOC100127972	0.637455	4.89124	2.76757	0.0177799	0.38363	-3.24985
1555209_at	LOC439951	0.37846	4.15738	2.76409	0.0178927	0.385288	-3.25578
235309_at	RPS15A	0.993024	9.33146	2.76322	0.0179209	0.385519	-3.25726
212252_at	CAMKK2	0.572822	7.5654	2.76312	0.0179239	0.385519	-3.25741
212124_at	ZMIZ1	0.577183	9.90038	2.76284	0.0179331	0.385565	-3.25789
212358_at	CLIP3	1.66556	7.38954	2.76254	0.0179429	0.385624	-3.25841
235054_at	NUDT16	0.566541	4.82	2.76167	0.0179712	0.385968	-3.25989
203283_s_at	HS2ST1	0.432484	4.26601	2.76162	0.017973	0.385968	-3.25998
240570_at	INADL	0.293279	3.17952	2.76044	0.0180113	0.386249	-3.26198
207636_at	SERPINI2	0.566227	3.62838	2.76028	0.0180167	0.386249	-3.26226
222001_x_at	LINC00623 /// LINC00869	0.522039	9.82951	2.76013	0.0180214	0.386249	-3.2625
235729_at	ZNF514	0.836179	8.0242	2.75937	0.0180466	0.386332	-3.26381
218140_x_at	SRPRB	0.463764	9.06767	2.75854	0.0180735	0.386456	-3.26521
229564_at	RRP7A	0.401694	5.89315	2.75829	0.0180818	0.386482	-3.26564
237081_at	---	0.913746	5.73939	2.75763	0.0181036	0.38662	-3.26677
230939_at	AZIN1-AS1	0.615072	6.65043	2.75721	0.0181171	0.38662	-3.26747
206481_s_at	LDB2	1.04251	4.80241	2.75569	0.0181674	0.387374	-3.27007
1558791_at	FIRRE	1.06972	6.86487	2.75481	0.0181962	0.387562	-3.27156
211555_s_at	GUCY1B3	0.966159	6.45063	2.7546	0.0182032	0.387562	-3.27192
210151_s_at	DYRK3	0.875258	5.81419	2.75431	0.0182128	0.387615	-3.27241
237215_s_at	TFRC	0.744007	7.39471	2.75317	0.0182507	0.388173	-3.27436
201904_s_at	CTDSPL	0.593557	5.49023	2.75309	0.0182532	0.388173	-3.27449
224607_s_at	SRP68	0.54586	7.96608	2.75122	0.0183151	0.389035	-3.27766
209218_at	SQLE	0.756175	7.52335	2.75075	0.0183308	0.389218	-3.27847
1556072_at	LINC00528	0.510454	5.6586	2.75047	0.0183402	0.389267	-3.27895
233277_at	---	0.688326	3.88246	2.74931	0.0183789	0.389937	-3.28093
201135_at	ECHS1	0.926049	9.24122	2.7477	0.0184327	0.390775	-3.28367
1555536_at	ANTXR2	0.699304	6.26046	2.74694	0.018458	0.391037	-3.28495
206295_at	IL18	0.992553	5.56914	2.74614	0.0184848	0.391159	-3.28631
208862_s_at	CTNND1 /// TMX2-CTNND1	0.641184	6.47376	2.746	0.0184893	0.391159	-3.28654
231130_at	FKBP7	0.898838	4.37406	2.74587	0.0184938	0.391159	-3.28677
218946_at	NFU1	0.848211	7.74172	2.74399	0.0185572	0.391957	-3.28998
218647_s_at	YRDC	0.83235	6.46751	2.74398	0.0185573	0.391957	-3.28998
206526_at	RIBC2	0.700131	6.05698	2.74356	0.0185715	0.391957	-3.2907
1552398_a_at	CLEC12A	1.172	5.2875	2.74309	0.0185874	0.391957	-3.2915
227522_at	CMBL	1.19246	6.43447	2.74305	0.0185888	0.391957	-3.29158
234107_s_at	DTD1	0.94655	7.53493	2.74175	0.0186326	0.392213	-3.29378
207559_s_at	ZMYM3	0.401366	7.60204	2.74133	0.0186468	0.392213	-3.29449
224649_x_at	CCNY	0.729981	7.18426	2.74115	0.0186528	0.392213	-3.2948
228839_s_at	LOC642361	0.564856	8.03683	2.7409	0.0186613	0.392213	-3.29522
220703_at	IDI2-AS1	0.845794	6.77595	2.74081	0.0186645	0.392213	-3.29538
216962_at	RPAIN	0.774851	9.44127	2.74078	0.0186655	0.392213	-3.29544
234739_at	---	0.246415	3.41972	2.74015	0.0186866	0.392505	-3.29649
244160_at	---	0.516019	7.07547	2.73961	0.0187051	0.392743	-3.29742
231837_at	USP28	0.610201	4.77792	2.73915	0.0187206	0.392802	-3.29819
211026_s_at	MGLL	1.12898	6.39577	2.7391	0.0187223	0.392802	-3.29828
229062_at	ARL9	0.691462	6.07665	2.73857	0.0187403	0.392877	-3.29918
223575_at	KIAA1549	0.887995	3.91874	2.73654	0.0188096	0.393878	-3.30264
231697_s_at	---	1.11123	7.77575	2.73566	0.0188396	0.394053	-3.30414
209045_at	XPNPEP1	0.799286	9.26509	2.73354	0.0189122	0.395118	-3.30774
1567860_at	---	0.445826	3.70832	2.73295	0.0189322	0.395329	-3.30873
1560994_x_at	LOC400590	0.269294	2.99679	2.73225	0.0189563	0.395574	-3.30992
239429_at	---	1.65145	6.82903	2.73195	0.0189669	0.395574	-3.31044
227379_at	MBOAT1	0.729554	6.73299	2.73185	0.0189702	0.395574	-3.31061
204604_at	CDK14	0.752988	5.93297	2.73095	0.0190012	0.396069	-3.31214
228520_s_at	APLP2	0.517911	10.176	2.73051	0.0190161	0.39623	-3.31288
244285_at	---	0.567092	5.45557	2.72677	0.0191456	0.398298	-3.31923
238491_at	TAF1A-AS1	0.608173	4.42945	2.72647	0.019156	0.398298	-3.31974
202246_s_at	CDK4	0.85098	9.27414	2.72638	0.0191591	0.398298	-3.31989
231952_at	---	0.920711	6.21553	2.72552	0.0191891	0.398618	-3.32136
204638_at	ACP5	0.888432	5.54681	2.72431	0.0192312	0.399171	-3.32341
1560625_s_at	CATIP-AS1	0.421909	4.2635	2.72392	0.0192449	0.399171	-3.32408
209298_s_at	ITSN1	0.800344	4.45838	2.72302	0.0192762	0.399393	-3.3256
210845_s_at	PLAUR	0.917174	5.91606	2.72282	0.0192833	0.399393	-3.32594
223219_s_at	CNOT10	0.368831	8.15261	2.72278	0.0192848	0.399393	-3.32602
217807_s_at	GLTSCR2	0.35372	13.0447	2.72153	0.0193286	0.399845	-3.32814
241386_at	LOC100506691	1.01625	5.85072	2.72056	0.0193626	0.400111	-3.32979
222403_at	MTCH2	0.503512	7.28135	2.72053	0.0193634	0.400111	-3.32983
1554010_at	NDST1	0.566398	4.78443	2.72025	0.0193734	0.400167	-3.33031
1566342_at	SOD2	0.784422	10.9115	2.71885	0.0194225	0.400609	-3.33268
213506_at	F2RL1	1.45808	4.44414	2.71879	0.0194246	0.400609	-3.33278
1564039_at	ZSCAN23	0.545585	5.61349	2.71864	0.0194299	0.400609	-3.33304
219060_at	WDYHV1	0.821465	6.95168	2.71847	0.0194361	0.400609	-3.33334
206828_at	TXK	0.596124	5.15897	2.71839	0.0194389	0.400609	-3.33347
236491_at	BCL2L10	0.426919	3.15013	2.71818	0.0194461	0.400609	-3.33382
232172_at	CD99P1	0.668215	7.80907	2.71751	0.0194699	0.400748	-3.33497
229838_at	LOC105376575 /// NUCB2	0.741518	8.5428	2.7169	0.0194913	0.400748	-3.33599
243398_at	---	1.11058	5.19883	2.71623	0.019515	0.400748	-3.33713
230901_x_at	PCSK4	0.335193	6.19177	2.71528	0.0195487	0.400748	-3.33874
202314_at	CYP51A1 /// LRRD1	1.27355	7.67105	2.71515	0.0195532	0.400748	-3.33896
1560274_at	WTAP	0.750389	5.91112	2.71509	0.0195555	0.400748	-3.33907
219901_at	FGD6	0.532241	4.785	2.71485	0.019564	0.400773	-3.33948
201489_at	PPIF	0.837196	9.18799	2.71343	0.0196143	0.40099	-3.34188
211509_s_at	RTN4	0.472123	11.4153	2.71298	0.0196304	0.40099	-3.34265
239574_at	---	0.767584	4.79812	2.71249	0.019648	0.40099	-3.34349
224642_at	FYTTD1	0.422473	9.40361	2.71227	0.0196558	0.401001	-3.34386
1557507_at	TRIM52-AS1	0.519695	5.17208	2.71081	0.0197077	0.40161	-3.34633
227737_at	SRPRB	0.697346	6.55915	2.71016	0.0197312	0.401938	-3.34744
243427_at	---	0.549054	4.92319	2.70995	0.0197387	0.401941	-3.3478
212186_at	ACACA	0.589739	7.63464	2.70809	0.0198051	0.402544	-3.35094
210955_at	CASP10	0.378367	5.77722	2.70717	0.0198381	0.403066	-3.3525
235922_at	TPM4	1.18511	6.17863	2.70612	0.0198762	0.403361	-3.3543
217933_s_at	LAP3	0.592657	8.91179	2.70595	0.0198822	0.403361	-3.35458
235836_at	MXRA7	0.347541	3.92164	2.70452	0.0199337	0.404256	-3.357
1552757_s_at	C9orf66	0.367635	2.82935	2.70362	0.0199665	0.404771	-3.35854
240658_at	---	1.64966	4.92863	2.70327	0.0199791	0.404876	-3.35913
223731_at	MYCBPAP	0.428833	4.81973	2.70266	0.020001	0.405021	-3.36016
230656_s_at	UTP4	0.737226	9.49586	2.70196	0.0200264	0.405271	-3.36135
217868_s_at	METTL9	0.425988	9.38548	2.7019	0.0200288	0.405271	-3.36146
217225_x_at	LOC101060373 /// LOC102723728 /// NOMO1 /// NOMO2 /// NOMO3	0.42567	9.61525	2.70142	0.0200461	0.405333	-3.36226
215949_x_at	IGHM /// IGHV3-30 /// IGHV3-33	0.81248	7.95857	2.70078	0.0200694	0.405653	-3.36335
211379_x_at	B3GALNT1	0.50557	3.12797	2.70051	0.0200791	0.405699	-3.3638
230932_at	RNF130	0.518105	4.43521	2.69981	0.0201047	0.406022	-3.36499
218590_at	C10orf2	0.677615	8.35656	2.6994	0.0201197	0.40607	-3.36569
223158_s_at	NEK6	0.62706	5.60259	2.69731	0.0201961	0.406929	-3.36924
203127_s_at	SPTLC2	0.519553	8.65074	2.69521	0.020273	0.408256	-3.3728
227894_at	WDR90	0.64736	7.26839	2.69463	0.0202942	0.408256	-3.37377
218676_s_at	PCTP	0.607938	6.96983	2.69456	0.0202969	0.408256	-3.3739
239066_at	---	0.547433	4.48792	2.69398	0.0203183	0.408271	-3.37488
206761_at	CD96	1.35471	8.7006	2.69282	0.020361	0.408735	-3.37685
226542_at	RNF24	0.323742	7.75884	2.69194	0.0203935	0.408984	-3.37834
211563_s_at	URI1	0.418588	8.34812	2.69168	0.0204032	0.408984	-3.37878
1557820_at	AFG3L2	0.69072	9.1842	2.69146	0.0204111	0.408984	-3.37915
235443_at	CKMT2-AS1	1.02021	7.8196	2.69139	0.0204136	0.408984	-3.37926
218019_s_at	LOC105372824 /// PDXK	0.530138	4.91055	2.69026	0.0204555	0.409348	-3.38118
203693_s_at	E2F3	0.668984	9.80366	2.68989	0.0204693	0.409348	-3.38181
244618_at	LOC101928560	0.69642	4.25179	2.68955	0.020482	0.40935	-3.38239
221923_s_at	NPM1	0.457289	10.4441	2.68949	0.0204843	0.40935	-3.3825
202788_at	MAPKAPK3	1.09513	10.0295	2.68868	0.0205144	0.409567	-3.38387
200875_s_at	NOP56	0.335795	10.8913	2.68856	0.0205186	0.409567	-3.38406
1570051_at	RNF144A	0.429626	5.26632	2.6884	0.0205248	0.409567	-3.38434
201642_at	IFNGR2	0.596236	6.85054	2.68792	0.0205426	0.409765	-3.38515
201872_s_at	ABCE1	0.437251	9.48921	2.68721	0.0205691	0.410022	-3.38636
219740_at	VASH2	0.826808	5.64603	2.68717	0.0205705	0.410022	-3.38642
232504_at	LOC285628	1.11035	4.8727	2.68493	0.020654	0.410597	-3.39021
227193_at	SLC30A4	1.07211	5.62835	2.68434	0.0206763	0.410597	-3.39122
1562713_a_at	NETO1	1.05338	6.45726	2.68417	0.0206825	0.410597	-3.3915
218849_s_at	PPP1R13L	0.412949	5.00124	2.68399	0.0206895	0.410597	-3.39181
223451_s_at	CKLF	0.666692	9.70823	2.6831	0.0207227	0.411075	-3.39331
225688_s_at	PHLDB2	1.05174	4.44313	2.68295	0.0207285	0.411075	-3.39358
217839_at	TFG	0.4412	8.85299	2.68262	0.0207406	0.411165	-3.39412
228634_s_at	YBX3	1.12879	7.10743	2.68026	0.0208294	0.41203	-3.39812
235477_at	---	0.348616	4.87275	2.67949	0.0208585	0.412455	-3.39942
225651_at	UBE2E2	0.700928	8.21871	2.679	0.0208773	0.412649	-3.40026
223168_at	RHOU	1.06458	7.07499	2.67884	0.0208834	0.412649	-3.40054
207768_at	EGR4	0.872502	3.53396	2.67855	0.0208944	0.412716	-3.40103
217824_at	UBE2J1	0.743606	9.50088	2.67787	0.0209199	0.412838	-3.40217
223272_s_at	NTPCR	0.79667	8.73226	2.67757	0.0209313	0.412849	-3.40268
229480_at	MAGI2-AS3	1.07123	4.28874	2.67694	0.0209551	0.41317	-3.40374
204285_s_at	PMAIP1	1.47838	8.65111	2.67569	0.0210029	0.413962	-3.40587
1556588_at	ST20-AS1	0.923723	6.11448	2.67365	0.0210804	0.41534	-3.40931
238444_at	ZNF618	0.85812	6.57903	2.67343	0.021089	0.415361	-3.40969
1559072_a_at	ELFN2	1.27747	6.71053	2.67127	0.0211717	0.41624	-3.41335
203968_s_at	CDC6	0.585591	8.08183	2.67067	0.0211945	0.416336	-3.41436
218017_s_at	HGSNAT	0.796756	7.16461	2.67054	0.0211994	0.416336	-3.41458
218102_at	DERA	0.767517	9.32184	2.66932	0.0212465	0.41696	-3.41665
222382_x_at	NUP205	0.37583	5.59104	2.66874	0.0212688	0.417248	-3.41763
221969_at	PAX5	0.766689	5.71691	2.66822	0.0212889	0.417315	-3.41851
209469_at	GPM6A	0.89591	3.10375	2.66806	0.0212951	0.417315	-3.41878
235094_at	TPM4	1.44731	8.15059	2.66625	0.0213649	0.417982	-3.42184
204745_x_at	MT1G	0.856549	6.72668	2.66614	0.0213694	0.417982	-3.42203
203209_at	RFC5	0.51788	9.02004	2.66599	0.021375	0.417982	-3.42228
1554774_at	MINA	0.658685	5.54394	2.66483	0.0214199	0.418484	-3.42424
1555220_a_at	AKR1E2	0.820543	5.06399	2.66471	0.0214245	0.418484	-3.42444
239893_at	---	0.978816	3.63593	2.66424	0.0214427	0.418484	-3.42523
210950_s_at	FDFT1	0.758535	11.3161	2.66387	0.0214572	0.418541	-3.42586
1554818_s_at	DZANK1	0.587608	4.42598	2.66187	0.021535	0.41991	-3.42925
225286_at	ARSD	0.803789	6.00035	2.66128	0.0215583	0.420213	-3.43025
234025_at	CH507-9B2.8 /// LOC105377139	0.448658	4.06671	2.65718	0.0217186	0.422586	-3.43718
204016_at	LARS2	0.688842	7.87837	2.65575	0.0217751	0.42318	-3.4396
236345_at	TBXAS1	0.799308	6.36446	2.65564	0.0217793	0.42318	-3.43978
223556_at	HELLS	0.974417	7.35355	2.65546	0.0217865	0.42318	-3.44009
225626_at	PAG1	0.867304	9.68519	2.65543	0.0217878	0.42318	-3.44014
231313_at	FLJ27354	0.394259	5.36001	2.65486	0.02181	0.42346	-3.4411
221732_at	CANT1	0.687629	7.60065	2.65336	0.0218694	0.42416	-3.44364
213454_at	APITD1	0.755203	8.95061	2.65316	0.0218774	0.424165	-3.44398
226342_at	SPTBN1	1.31159	6.76187	2.6524	0.0219074	0.424596	-3.44526
235717_at	ZNF229	0.935346	4.42481	2.65151	0.0219428	0.424831	-3.44677
239580_at	GUCY1A3	1.35967	5.68964	2.65085	0.0219692	0.425192	-3.44789
209530_at	CACNB3	0.519784	5.72879	2.65035	0.0219891	0.425426	-3.44873
217904_s_at	BACE1	0.419263	6.57452	2.6493	0.0220306	0.425938	-3.45049
240421_x_at	SAV1	0.998796	6.32096	2.64929	0.0220312	0.425938	-3.45052
218436_at	SIL1	0.416467	7.19011	2.64854	0.022061	0.426118	-3.45178
217968_at	TSSC1	0.587534	6.69284	2.64838	0.0220675	0.426118	-3.45205
238065_at	TPM3	0.645998	6.40129	2.64785	0.0220887	0.426118	-3.45295
244698_at	CDRT4 /// TVP23C-CDRT4	0.341839	5.17396	2.6478	0.0220905	0.426118	-3.45303
1557488_at	CBX3P2	0.361738	2.63988	2.64638	0.0221476	0.426296	-3.45544
1558487_a_at	TMED4	0.894091	8.38757	2.64628	0.0221515	0.426296	-3.4556
221589_s_at	ALDH6A1	0.846955	7.27102	2.64526	0.0221925	0.426556	-3.45733
243296_at	NAMPT	0.754629	4.60328	2.64479	0.0222115	0.426556	-3.45813
202270_at	GBP1	0.692427	4.33859	2.64464	0.0222173	0.426556	-3.45837
219179_at	DACT1	0.541332	5.53536	2.64461	0.0222185	0.426556	-3.45842
201316_at	PSMA2	0.734347	8.27852	2.64407	0.0222403	0.426663	-3.45934
219680_at	NLRX1	0.473549	6.92114	2.64292	0.0222868	0.427091	-3.46129
222364_at	SLC44A1	0.529295	5.11651	2.64195	0.0223257	0.427266	-3.46291
228042_at	ADPRH	0.568723	5.8425	2.64193	0.0223264	0.427266	-3.46294
228486_at	SLC44A1	1.01318	6.63552	2.64142	0.0223471	0.427386	-3.46381
218596_at	TBC1D13	0.42714	7.56693	2.64139	0.0223483	0.427386	-3.46386
202844_s_at	RALBP1	0.372899	9.00637	2.64053	0.0223832	0.427903	-3.46531
208273_at	ZNF670-ZNF695 /// ZNF695	0.79232	5.07938	2.63918	0.0224382	0.428504	-3.4676
224901_at	SCD5	0.86615	8.3124	2.63826	0.0224754	0.428766	-3.46915
1569642_at	F2R	0.426677	3.93643	2.63782	0.0224934	0.428959	-3.4699
200693_at	YWHAQ	0.410015	10.4541	2.63715	0.0225204	0.429325	-3.47102
210439_at	ICOS	1.52352	8.47448	2.63651	0.0225466	0.429544	-3.4721
223667_at	FKBP7	0.265752	4.09511	2.63524	0.0225986	0.430118	-3.47425
1552302_at	TMEM106A	0.653221	6.03441	2.63517	0.0226013	0.430118	-3.47436
225942_at	NLN	0.486721	4.63601	2.6348	0.0226166	0.430258	-3.47499
230741_at	P2RX7	1.13415	5.7769	2.6345	0.0226289	0.430288	-3.4755
221864_at	ORAI3	1.26929	7.52923	2.63323	0.022681	0.430288	-3.47764
212121_at	TCTN3	0.578102	7.7695	2.63313	0.0226851	0.430288	-3.47781
223212_at	ZDHHC16	0.444275	8.47747	2.63303	0.022689	0.430288	-3.47797
227487_s_at	SERPINE2	1.2872	4.77988	2.63253	0.0227097	0.430531	-3.47882
226346_at	MEX3A	0.478576	4.66608	2.63202	0.0227306	0.430689	-3.47968
228776_at	GJC1	0.931722	5.58719	2.63132	0.0227593	0.431024	-3.48086
204788_s_at	PPOX	0.574777	7.49543	2.63074	0.0227833	0.431329	-3.48184
221641_s_at	ACOT9	0.783979	7.12305	2.63029	0.0228019	0.431517	-3.4826
1557944_s_at	CTNND1 /// TMX2-CTNND1	0.735979	5.62999	2.62957	0.0228314	0.431517	-3.48381
217759_at	TRIM44	0.482815	8.16184	2.62945	0.0228365	0.431517	-3.48401
56197_at	PLSCR3 /// TMEM256-PLSCR3	0.42855	8.31297	2.62892	0.0228584	0.431596	-3.48491
213813_x_at	---	0.473355	11.8566	2.6288	0.0228633	0.431596	-3.48511
241709_s_at	DOCK1	0.698697	4.88869	2.6282	0.0228881	0.431596	-3.48612
238865_at	PABPC4L	1.74794	5.76889	2.62812	0.0228916	0.431596	-3.48626
221652_s_at	ASUN	0.763475	8.64181	2.62811	0.0228921	0.431596	-3.48629
210070_s_at	CHKB-CPT1B /// CPT1B	0.468442	6.76461	2.62743	0.02292	0.431963	-3.48742
225065_x_at	LRRC75A-AS1	0.388951	11.8438	2.62605	0.0229774	0.432756	-3.48975
203416_at	CD53	0.315038	10.4861	2.62521	0.0230123	0.433263	-3.49117
207004_at	BCL2	1.05445	7.10639	2.6237	0.0230751	0.434148	-3.49371
201970_s_at	NASP	0.374505	11.3992	2.62334	0.0230904	0.434285	-3.49433
203839_s_at	TNK2	0.528974	8.37458	2.62196	0.0231482	0.435072	-3.49666
214455_at	HIST1H2BC	1.48185	5.27994	2.62162	0.0231623	0.435189	-3.49723
205330_at	MN1	1.00818	4.75704	2.62038	0.0232144	0.435868	-3.49932
223647_x_at	HSCB	0.486583	7.30594	2.61902	0.0232716	0.436116	-3.50161
228057_at	DDIT4L	0.368361	2.92642	2.61892	0.0232755	0.436116	-3.50177
219675_s_at	UXS1	0.617569	8.18692	2.61872	0.0232842	0.43613	-3.50212
225698_at	EPB41L4A-AS1	0.797052	7.99229	2.61847	0.0232947	0.436177	-3.50254
212552_at	HPCAL1	0.569314	6.65597	2.61757	0.0233323	0.436704	-3.50404
45828_at	ATP5SL	0.540857	9.23742	2.61742	0.0233388	0.436704	-3.5043
203560_at	GGH	1.02099	7.61074	2.61638	0.0233827	0.437255	-3.50605
212856_at	GRAMD4	0.494622	7.14067	2.61635	0.0233843	0.437255	-3.50612
213099_at	ANGEL1	0.54818	6.7951	2.61607	0.023396	0.437326	-3.50658
240616_at	LOC105370333	0.869204	5.73774	2.61557	0.0234173	0.437403	-3.50743
226455_at	CREB3L4	0.550096	6.81379	2.61523	0.0234316	0.437403	-3.508
217915_s_at	RSL24D1	0.407946	10.201	2.61484	0.0234481	0.437403	-3.50866
219055_at	SRBD1	0.843387	8.03526	2.61372	0.0234957	0.437991	-3.51055
226639_at	SFT2D3	0.477966	8.23885	2.61311	0.0235216	0.438176	-3.51157
243209_at	KCNQ4	0.54325	4.12596	2.61221	0.0235598	0.438655	-3.51308
238729_x_at	SAV1	0.814461	5.12758	2.61202	0.023568	0.438655	-3.51341
1555068_at	WNK1	0.80088	4.01011	2.61194	0.0235714	0.438655	-3.51354
40640_at	NCAPH2	0.440468	8.34397	2.61168	0.0235823	0.438707	-3.51397
224903_at	UTP4	0.684997	9.02103	2.60924	0.0236866	0.440132	-3.51809
241383_at	ZNF385C	1.12721	6.24596	2.60914	0.0236911	0.440132	-3.51826
236213_at	---	1.86174	5.17018	2.60813	0.0237344	0.440787	-3.51996
202013_s_at	EXT2	0.534916	7.00209	2.60733	0.0237685	0.440999	-3.5213
211744_s_at	CD58	0.872639	7.04483	2.60726	0.0237716	0.440999	-3.52142
200842_s_at	EPRS	0.385214	9.79694	2.60596	0.0238274	0.440999	-3.52361
201389_at	ITGA5	0.574489	7.73599	2.60567	0.0238398	0.440999	-3.52409
218441_s_at	RPAP1	0.460375	7.05208	2.60536	0.0238532	0.440999	-3.52462
238250_at	LOC105372876	1.25897	5.09714	2.60487	0.0238745	0.440999	-3.52545
228563_at	GJC1	0.582518	5.31832	2.60447	0.023892	0.441018	-3.52613
220251_at	DIEXF	0.940641	6.31416	2.60267	0.0239697	0.442109	-3.52915
238485_at	IQCH-AS1	1.10278	5.26728	2.60257	0.0239738	0.442109	-3.52931
223856_at	AKR1E2	0.362147	5.00984	2.60239	0.0239819	0.442109	-3.52963
203414_at	MMD	0.661699	9.39956	2.60156	0.0240178	0.442305	-3.53102
217900_at	IARS2	0.409256	9.38797	2.60137	0.0240259	0.442305	-3.53133
216491_x_at	IGHM	1.5896	8.03121	2.59988	0.0240911	0.442898	-3.53386
219557_s_at	NRIP3	0.496852	4.04801	2.59966	0.0241003	0.442919	-3.53421
237522_at	FAS-AS1	0.84891	5.34784	2.59939	0.0241123	0.44299	-3.53468
201690_s_at	TPD52	0.907223	7.6222	2.59867	0.0241436	0.443231	-3.53588
1556216_s_at	LOC105370687	0.602575	4.79216	2.5986	0.0241467	0.443231	-3.536
227141_at	TYW3	0.708528	8.27598	2.59834	0.0241578	0.443231	-3.53643
213854_at	SYNGR1	0.599239	4.99527	2.59813	0.0241671	0.443246	-3.53679
241468_at	LOC105376790	0.456518	5.0135	2.59795	0.0241749	0.443246	-3.53709
210145_at	PLA2G4A	0.939256	4.01989	2.59726	0.0242052	0.443654	-3.53826
1554368_at	NT5C1B	0.322834	3.07121	2.59573	0.0242721	0.444136	-3.54083
221914_at	SYN1	0.760596	5.85473	2.59505	0.0243022	0.444458	-3.54198
230055_at	KHDC1	0.524924	4.37787	2.59494	0.0243068	0.444458	-3.54216
216607_s_at	CYP51A1 /// LRRD1	1.04367	6.61398	2.59478	0.0243141	0.444458	-3.54244
1562940_at	---	0.524051	4.33975	2.59427	0.0243364	0.444717	-3.54329
201894_s_at	SSR1	0.309255	9.94703	2.59357	0.0243673	0.445086	-3.54447
212846_at	RRP1B	0.437396	9.31649	2.59326	0.024381	0.445086	-3.545
1555961_a_at	HINT1	0.454843	12.0454	2.59268	0.0244064	0.445262	-3.54596
205239_at	AREG	2.3878	4.19742	2.59153	0.0244571	0.445585	-3.5479
201819_at	SCARB1	0.566967	6.1818	2.5915	0.0244587	0.445585	-3.54796
243429_at	---	0.423972	3.37271	2.59127	0.0244686	0.445585	-3.54834
228552_s_at	ISYNA1	0.516221	8.0056	2.59116	0.0244736	0.445585	-3.54852
44654_at	G6PC3	0.757217	7.23041	2.59032	0.0245108	0.445669	-3.54994
1559678_s_at	GS1-24F4.2	0.695581	5.3437	2.59013	0.024519	0.44567	-3.55025
1555122_at	ADGRA3	0.91005	5.69524	2.58894	0.024572	0.446337	-3.55226
48031_r_at	FAXDC2	0.264919	3.6866	2.58756	0.0246334	0.446561	-3.55458
203060_s_at	PAPSS2	0.491162	3.54432	2.58627	0.0246907	0.447452	-3.55674
205085_at	ORC1	0.852451	6.62862	2.58501	0.0247469	0.448141	-3.55886
235343_at	VASH2	1.32695	5.8827	2.58487	0.0247533	0.448141	-3.5591
208983_s_at	PECAM1	0.990744	10.1919	2.5835	0.0248144	0.448801	-3.56139
1558019_at	---	0.990299	5.83224	2.58127	0.0249146	0.449838	-3.56514
200972_at	TSPAN3	0.335926	8.54695	2.58122	0.024917	0.449838	-3.56523
207854_at	GYPE	0.592244	5.20096	2.58113	0.0249211	0.449838	-3.56539
1555464_at	IFIH1	0.710506	5.60649	2.57948	0.0249953	0.450582	-3.56815
202321_at	GGPS1	0.647017	6.88596	2.57717	0.0250997	0.451837	-3.57203
200892_s_at	TRA2B	0.483838	11.0758	2.57667	0.0251227	0.451837	-3.57288
200999_s_at	CKAP4	1.26409	5.89535	2.576	0.0251529	0.451957	-3.574
200659_s_at	PHB	0.83932	7.2074	2.57597	0.0251542	0.451957	-3.57405
225743_at	RPUSD3	0.62471	6.74059	2.57448	0.025222	0.452432	-3.57655
203869_at	USP46	0.746524	5.21347	2.57423	0.0252335	0.45249	-3.57698
209640_at	PML	0.536391	5.14213	2.57285	0.0252967	0.45324	-3.5793
218872_at	TESC	0.949698	6.54637	2.57216	0.0253279	0.453342	-3.58045
202715_at	CAD	0.611817	7.71169	2.57198	0.0253361	0.453342	-3.58075
1554882_at	ERCC8	0.676803	3.80575	2.57061	0.0253989	0.454116	-3.58305
217980_s_at	MRPL16	0.488642	9.64406	2.56948	0.025451	0.454749	-3.58496
223845_at	VSIG10	0.592386	5.28015	2.56834	0.0255034	0.455091	-3.58687
244406_at	ZNF625 /// ZNF625-ZNF20	0.76147	5.48944	2.56759	0.0255377	0.455325	-3.58812
215564_at	AREG	1.00699	4.00495	2.56751	0.0255415	0.455325	-3.58826
202336_s_at	PAM	1.46218	5.22692	2.56718	0.0255569	0.455344	-3.58882
223849_s_at	MOV10	0.818275	7.0805	2.56713	0.0255593	0.455344	-3.5889
[truncated: 52,676 more rows]

## Sheet: ThirtyFour_pos1apos  vs the res
	rowAnno[, 2]	logFC	AveExpr	t	P.Value	adj.P.Val	B
1565807_at	---	2.64298	6.1798	14.8879	8.07656e-09	0.000441586	9.38522
1564601_at	LINC00221	1.34304	4.15889	12.4276	5.6574e-08	0.000868894	8.0438
203373_at	SOCS2	3.19337	7.07452	12.2711	6.47561e-08	0.000868894	7.94477
204563_at	SELL	1.72625	9.40392	11.9426	8.64082e-08	0.000868894	7.73085
212070_at	ADGRG1	2.04525	8.33398	11.7798	9.99451e-08	0.000868894	7.62167
214841_at	CNIH3	2.59062	5.27207	11.7176	1.057e-07	0.000868894	7.57945
220429_at	NDST3	3.13909	5.96007	10.7775	2.54743e-07	0.00120917	6.90044
212813_at	JAM3	1.61217	9.9381	10.6147	2.98593e-07	0.00120917	6.7748
219642_s_at	PEX5L	1.56431	4.99921	10.5994	3.03123e-07	0.00120917	6.76284
222912_at	ARRB1	2.08101	7.84218	10.5778	3.09617e-07	0.00120917	6.74599
237305_at	---	1.80551	4.60251	10.44	3.54885e-07	0.00129356	6.63716
244764_at	HIVEP3	1.94415	8.06937	10.3482	3.88972e-07	0.00132919	6.56365
242869_at	---	1.95627	4.80985	9.95053	5.83298e-07	0.00182342	6.23542
234658_at	---	1.80972	6.10598	9.9228	6.00303e-07	0.00182342	6.21193
1557321_a_at	CAPN14	1.92094	4.38665	9.55176	8.87488e-07	0.00229566	5.88969
203372_s_at	SOCS2	3.15907	7.34212	9.50048	9.37654e-07	0.00229566	5.84398
210676_x_at	RGPD5 /// RGPD6 /// RGPD8	1.67523	8.13499	9.15924	1.36018e-06	0.00283304	5.53224
213861_s_at	METTL21B	1.46964	5.05269	9.13512	1.39699e-06	0.00283304	5.5097
227423_at	LRRC28	1.38896	7.82723	9.12553	1.41192e-06	0.00283304	5.50072
1556643_at	BISPR	1.3392	7.81105	9.10103	1.45085e-06	0.00283304	5.47773
209871_s_at	APBA2	2.34909	5.88317	8.96625	1.68677e-06	0.00297497	5.34998
1559315_s_at	SOCS2-AS1	1.34544	4.97767	8.78096	2.08096e-06	0.00344777	5.1708
235753_at	HOXA7	1.63065	7.21238	8.64585	2.43053e-06	0.00375535	5.03751
242051_at	---	1.66999	8.78659	8.64072	2.445e-06	0.00375535	5.0324
217865_at	RNF130	1.2776	6.97664	8.63099	2.47266e-06	0.00375535	5.02272
222305_at	---	1.78017	8.44798	8.49884	2.88397e-06	0.00426165	4.88989
211626_x_at	ERG	1.83992	4.7649	8.43414	3.11164e-06	0.00436228	4.82406
1567862_at	DNAH14	1.61034	3.9704	8.4073	3.2117e-06	0.00438999	4.7966
226245_at	KCTD1	1.59718	6.34037	8.36249	3.38656e-06	0.00442916	4.75053
209870_s_at	APBA2	1.47092	6.80535	8.23511	3.94188e-06	0.00478939	4.61816
226771_at	ATP8B2	0.911576	7.43789	8.20967	4.06411e-06	0.00483055	4.59147
1560180_at	GALNT14	0.64793	3.89908	8.07223	4.79885e-06	0.00546619	4.44579
1563392_at	---	1.3881	4.38901	7.99828	5.25213e-06	0.00564335	4.36637
202804_at	ABCC1	1.00789	11.2207	7.99643	5.26403e-06	0.00564335	4.36437
239471_at	LRRC28	1.80292	7.13428	7.94337	5.61838e-06	0.00567767	4.30692
209311_at	BCL2L2	1.45356	6.31404	7.93004	5.71142e-06	0.00567767	4.29241
216920_s_at	TARP /// TRGC1 /// TRGC2 /// TRGV9	2.30252	9.82689	7.90487	5.89156e-06	0.00575216	4.26498
1560031_at	FRMD4A	0.780525	3.05435	7.86697	6.17439e-06	0.00592254	4.2235
207362_at	SLC30A4	0.943929	4.87658	7.82064	6.54005e-06	0.00595146	4.17254
229095_s_at	LIMS3-LOC440895 /// LOC100288570 /// LOC100507334 /// LOC440895	1.82361	5.73559	7.81786	6.56274e-06	0.00595146	4.16947
206631_at	PTGER2	1.39151	5.49078	7.80847	6.63995e-06	0.00595146	4.1591
235109_at	ZBED3	1.27877	7.06713	7.75953	7.05835e-06	0.00612564	4.10486
204730_at	RIMS3	1.9744	6.93771	7.69529	7.6511e-06	0.00635133	4.03314
202934_at	HK2	1.16222	8.43741	7.69365	7.6669e-06	0.00635133	4.03131
215806_x_at	TARP /// TRGC1 /// TRGC2 /// TRGV9	2.42295	9.52376	7.67529	7.84636e-06	0.00638808	4.0107
207426_s_at	TNFSF4	2.13258	7.18555	7.65658	8.03389e-06	0.00638808	3.98965
219992_at	TAC3	0.883979	4.6288	7.65384	8.06178e-06	0.00638808	3.98656
224049_at	KCNK17	2.24457	6.58811	7.63175	8.29018e-06	0.00647523	3.96165
202431_s_at	MYC	1.10954	11.0256	7.60332	8.59445e-06	0.00661833	3.92948
63009_at	SHQ1	0.963435	10.4303	7.51599	9.60646e-06	0.00707371	3.82992
211144_x_at	TARP /// TRGC1 /// TRGC2 /// TRGV9	2.43522	9.11275	7.48957	9.93729e-06	0.00707371	3.79959
209760_at	KIAA0922	1.18815	10.1718	7.48763	9.96207e-06	0.00707371	3.79736
212590_at	RRAS2	1.24441	7.95583	7.4611	1.03075e-05	0.00720029	3.76679
236635_at	ZNF667	1.44743	6.52998	7.4353	1.06557e-05	0.00728252	3.73696
209813_x_at	TARP /// TRGC1 /// TRGC2 /// TRGV9	2.44432	9.1134	7.42503	1.07977e-05	0.00728848	3.72507
229205_at	ZNF793-AS1	1.28224	6.37149	7.40126	1.11346e-05	0.00737271	3.69747
213837_at	L3MBTL1	0.671648	5.55877	7.39727	1.11922e-05	0.00737271	3.69283
1563649_at	---	2.36388	7.58965	7.29889	1.27189e-05	0.00818126	3.57769
212762_s_at	TCF7L2	0.761816	3.06508	7.24371	1.36717e-05	0.00859198	3.51248
227013_at	LATS2	1.6208	6.3803	7.20036	1.44739e-05	0.00883564	3.46094
233884_at	HIVEP3	2.41365	7.1114	7.18657	1.47394e-05	0.00885582	3.44449
222756_s_at	ARRB1	1.22192	6.97455	7.14878	1.54945e-05	0.00904741	3.39925
219218_at	BAHCC1	1.63385	8.74315	7.14291	1.56154e-05	0.00904741	3.39221
207610_s_at	ADGRE2	2.27613	7.57658	7.07017	1.72008e-05	0.00969542	3.30448
228362_s_at	FAM26F	1.41072	6.98677	7.05955	1.74464e-05	0.00973347	3.2916
223228_at	LDOC1L	1.75006	9.65854	7.02133	1.83613e-05	0.0101405	3.24514
234186_at	---	1.2745	4.95017	6.97291	1.95952e-05	0.0106076	3.18593
223553_s_at	DOK3	1.91821	7.02396	6.95911	1.99627e-05	0.0107006	3.16901
235873_at	FBXO11	0.626866	5.47234	6.90179	2.15706e-05	0.0114502	3.09835
243100_at	NT5C1B	0.691213	4.0997	6.87526	2.23613e-05	0.011589	3.06548
229024_at	RNF150	1.31532	5.18388	6.81247	2.43586e-05	0.0122184	2.98725
222590_s_at	NLK	0.631728	7.96125	6.797	2.48792e-05	0.0123661	2.96789
1569052_at	IGF2R	1.02734	6.17041	6.78852	2.51699e-05	0.0123979	2.95725
227657_at	RNF150	1.2271	5.68155	6.74302	2.67916e-05	0.0128494	2.90003
209574_s_at	LDLRAD4	0.671793	10.6309	6.72642	2.74109e-05	0.0130321	2.87907
219014_at	PLAC8	1.28193	9.60138	6.68909	2.88601e-05	0.0135377	2.83178
228726_at	SERPINB1	1.1837	9.44437	6.68635	2.89695e-05	0.0135377	2.8283
201160_s_at	YBX3	1.37619	9.56877	6.66449	2.98598e-05	0.0136567	2.80049
200952_s_at	CCND2	1.57494	6.55459	6.66174	2.99737e-05	0.0136567	2.79699
225545_at	EEF2K /// LOC101930123	0.686114	8.67434	6.65562	3.02293e-05	0.0136594	2.78919
213541_s_at	ERG	2.38847	7.33319	6.64599	3.06358e-05	0.0137296	2.77691
212062_at	ATP9A	1.8261	8.23739	6.63924	3.09241e-05	0.0137305	2.76829
43511_s_at	ARRB1	1.67886	7.01727	6.6155	3.19621e-05	0.0139802	2.73792
227567_at	LINC00674	0.949638	7.63953	6.60958	3.22266e-05	0.0139841	2.73033
230352_at	PRPS2	1.18062	9.54478	6.5833	3.34297e-05	0.0143919	2.69658
1553211_at	ANKFN1	1.24041	4.21481	6.57169	3.39763e-05	0.0144566	2.68164
216026_s_at	POLE	1.03603	7.47235	6.5689	3.41087e-05	0.0144566	2.67806
213591_at	ALDH7A1	0.790889	5.59569	6.56115	3.44805e-05	0.0145004	2.66807
201063_at	RCN1	0.703997	8.87431	6.53455	3.57899e-05	0.0147129	2.6337
202890_at	MAP7	1.65379	6.5406	6.52066	3.64947e-05	0.0148845	2.61571
217788_s_at	GALNT2	1.47851	9.43336	6.51566	3.6752e-05	0.0148845	2.60923
216048_s_at	RHOBTB3	1.32165	5.85213	6.50258	3.74339e-05	0.0149412	2.59226
206118_at	STAT4	1.8552	6.89959	6.49654	3.77533e-05	0.0149577	2.58442
212713_at	MFAP4	3.31514	7.6304	6.4225	4.19164e-05	0.0163698	2.48774
223340_at	ATL1	1.26991	5.98073	6.38721	4.40703e-05	0.0166923	2.44136
225328_at	FBXO32	0.85398	5.57159	6.38412	4.42645e-05	0.0166923	2.43729
226150_at	PLPP5	1.1451	7.12751	6.36703	4.53544e-05	0.0168691	2.41476
212592_at	JCHAIN	2.32238	6.81923	6.35776	4.59579e-05	0.0168767	2.40251
211709_s_at	CLEC11A	1.68333	6.63996	6.34636	4.67118e-05	0.0170129	2.38743
241926_s_at	ERG	2.69063	6.45826	6.34226	4.69859e-05	0.0170129	2.382
202252_at	RAB13	1.32298	10.0832	6.28578	5.09448e-05	0.0177889	2.30695
208740_at	SAP18	0.779524	10.2751	6.28525	5.09834e-05	0.0177889	2.30625
232233_at	SLC22A16	1.72284	5.75601	6.24908	5.37063e-05	0.0185848	2.25792
222786_at	CHST12 /// LOC101927181	1.00595	7.04955	6.24046	5.43778e-05	0.0186988	2.24637
208862_s_at	CTNND1 /// TMX2-CTNND1	1.23781	6.47376	6.22962	5.52353e-05	0.0188607	2.23183
238897_at	LRRC28	1.17029	4.55766	6.22408	5.56784e-05	0.0188607	2.2244
200953_s_at	CCND2	1.75704	9.90324	6.21988	5.60176e-05	0.0188607	2.21875
224015_s_at	MRPS25	0.651029	7.55806	6.21305	5.65734e-05	0.0188607	2.20957
225778_at	RBMS2	1.03901	7.42187	6.19664	5.7933e-05	0.0189968	2.18748
212104_s_at	RBFOX2	1.22609	6.20949	6.17551	5.9734e-05	0.0190372	2.15898
215590_x_at	ACVR2B-AS1	0.962345	6.90745	6.17393	5.98717e-05	0.0190372	2.15684
236255_at	PLEKHG4B	1.11358	5.64806	6.15589	6.14612e-05	0.0193126	2.13244
229280_s_at	CASC15	1.1783	8.88703	6.10984	6.57257e-05	0.0203578	2.06992
240974_at	LOC100506851	2.1989	5.2297	6.09951	6.67247e-05	0.0203578	2.05585
223924_at	TTC25	1.20135	6.55279	6.0894	6.77181e-05	0.0204557	2.04206
231698_at	FLJ36848	1.12948	8.25692	6.06151	7.05419e-05	0.0210759	2.00393
213280_at	RAP1GAP2	1.65701	6.75181	6.05665	7.10469e-05	0.0211113	1.99727
232231_at	RUNX2	2.31845	7.74306	6.04341	7.24409e-05	0.0212941	1.97913
1554540_at	DNAH14	1.05855	4.332	6.03385	7.34657e-05	0.0213656	1.96601
239105_at	---	0.875058	5.23199	6.02062	7.49103e-05	0.0215564	1.94781
221942_s_at	GUCY1A3	1.40303	7.95819	5.99825	7.74214e-05	0.0219327	1.91699
241823_at	---	1.23974	7.21059	5.99214	7.81221e-05	0.0219925	1.90857
203853_s_at	GAB2	0.863152	8.1164	5.98613	7.88193e-05	0.0219925	1.90026
233647_s_at	CDADC1	1.06742	8.29735	5.98104	7.94134e-05	0.0219925	1.89324
219654_at	HACD1	0.973187	6.6973	5.98049	7.94786e-05	0.0219925	1.89247
201301_s_at	ANXA4	1.05166	8.22437	5.97567	8.0046e-05	0.0219925	1.88581
229391_s_at	FAM26F	1.41648	7.82318	5.96064	8.18462e-05	0.0221927	1.86501
211240_x_at	CTNND1 /// TMX2-CTNND1	0.977811	6.60258	5.95944	8.19922e-05	0.0221927	1.86334
215945_s_at	TRIM2	1.39214	5.41155	5.92513	8.62719e-05	0.0229879	1.8157
226656_at	CRTAP	0.896017	8.55206	5.92187	8.6691e-05	0.0229879	1.81116
1559640_at	ANKFN1	0.766052	3.35857	5.91146	8.80426e-05	0.0230123	1.79667
206310_at	SPINK2	1.64567	7.59778	5.89978	8.95862e-05	0.0230123	1.78039
216994_s_at	RUNX2	1.32513	7.14515	5.896	9.00929e-05	0.0230123	1.7751
231538_at	C11orf1	0.807856	7.89597	5.8895	9.09689e-05	0.0230123	1.76603
236908_at	---	1.64807	8.70181	5.88816	9.11511e-05	0.0230123	1.76416
235597_s_at	RGPD1 /// RGPD2	1.39661	9.44257	5.88324	9.18216e-05	0.0230123	1.75729
202191_s_at	GAS7	1.0911	8.86822	5.87845	9.24807e-05	0.0230123	1.75058
200665_s_at	SPARC	1.24629	5.60562	5.87761	9.25962e-05	0.0230123	1.74941
1556117_at	LINC01260	2.06861	7.02196	5.86472	9.43958e-05	0.0232482	1.73136
1556049_at	RTN4	0.980453	8.12366	5.85928	9.51656e-05	0.0233326	1.72374
240708_at	PEX5L-AS2	1.08131	3.98482	5.85276	9.60979e-05	0.0234021	1.7146
1554489_a_at	CEP70	1.17373	9.48956	5.83086	9.9301e-05	0.0239201	1.68383
222803_at	PRTFDC1	1.72694	6.23624	5.82502	0.000100173	0.0239201	1.67562
229929_at	SPSB4	0.906829	6.07005	5.82203	0.000100624	0.0239201	1.67141
225150_s_at	RTKN	1.2237	6.06219	5.80766	0.000102817	0.0241013	1.65117
1557523_at	ATP6AP1L	2.70692	6.19149	5.80682	0.000102947	0.0241013	1.64998
225464_at	FRMD6	1.60853	5.66202	5.80301	0.000103539	0.0241013	1.6446
201675_at	AKAP1	0.598424	7.98897	5.80268	0.00010359	0.0241013	1.64413
223095_at	MARVELD1	1.0418	6.94036	5.78956	0.000105654	0.0244026	1.62561
242222_at	LINC01106 /// LINC01123	0.901652	4.83753	5.78878	0.000105778	0.0244026	1.6245
203440_at	CDH2	1.79924	8.21535	5.78277	0.000106739	0.0244876	1.61601
213800_at	CFH	1.2059	4.24954	5.7494	0.000112247	0.0255713	1.56872
213901_x_at	RBFOX2	0.977762	6.10009	5.74414	0.000113142	0.0255728	1.56125
202192_s_at	GAS7	1.1866	8.87052	5.74113	0.000113657	0.0255728	1.55698
236441_at	ZNF385C	0.909416	6.08398	5.73183	0.000115267	0.0258287	1.54375
235568_at	MCEMP1	2.78385	6.34241	5.72175	0.000117038	0.0260152	1.5294
1552316_a_at	GIMAP1	1.64653	8.83667	5.71682	0.000117916	0.0260152	1.52237
1560776_at	---	0.704101	5.54729	5.71478	0.00011828	0.0260152	1.51947
214857_at	RPARP-AS1	1.10928	8.2388	5.71203	0.000118775	0.0260152	1.51555
226157_at	TFDP2	0.890131	10.8691	5.70602	0.00011986	0.0260152	1.50698
203725_at	GADD45A	0.746679	9.39037	5.70375	0.000120274	0.0260152	1.50374
1554520_at	LOC283861	0.682227	7.49796	5.69776	0.000121372	0.0260384	1.49519
223168_at	RHOU	1.92523	7.07499	5.69297	0.000122257	0.0260384	1.48835
221282_x_at	RUNX2	1.26989	7.36257	5.6857	0.000123615	0.0260384	1.47795
205225_at	ESR1	1.26237	4.03991	5.68362	0.000124005	0.0260384	1.47499
215471_s_at	MAP7	1.08328	6.38992	5.68264	0.00012419	0.0260384	1.47358
223839_s_at	---	1.27179	9.86231	5.68124	0.000124455	0.0260384	1.47157
235674_at	KIAA0922	1.12985	8.47904	5.6755	0.000125545	0.0260384	1.46337
235534_at	PHLDA3	0.675317	4.60366	5.67209	0.000126198	0.0260384	1.45848
230240_at	---	0.943579	5.7454	5.67206	0.000126204	0.0260384	1.45844
221861_at	ARRB1	1.48917	6.4019	5.6679	0.000127004	0.0260645	1.45248
219083_at	SHQ1	1.03089	9.63996	5.66198	0.000128154	0.0260645	1.44399
206995_x_at	SCARF1	1.47791	6.16822	5.66156	0.000128237	0.0260645	1.44338
229638_at	IRX3	1.97513	3.94707	5.65595	0.000129336	0.0261097	1.43535
219462_at	TMEM53	0.658597	5.81658	5.65073	0.00013037	0.0261097	1.42784
212093_s_at	MTUS1	0.787093	4.77639	5.6444	0.000131633	0.0261097	1.41876
225481_at	FRMD6	1.78502	5.81658	5.64371	0.000131772	0.0261097	1.41777
229390_at	FAM26F	1.62846	8.74521	5.64356	0.000131802	0.0261097	1.41755
232232_s_at	SLC22A16	2.25013	6.45826	5.61446	0.00013779	0.0269778	1.37567
243945_at	TRIM2	1.27321	4.13298	5.6144	0.000137804	0.0269778	1.37557
219921_s_at	DOCK5	1.25334	7.29515	5.61272	0.000138158	0.0269778	1.37316
205881_at	ZNF74	1.18802	5.57217	5.59844	0.000141209	0.0272812	1.35256
1566082_at	---	0.958596	4.31385	5.59453	0.000142058	0.0272943	1.3469
230207_s_at	DOCK5	1.43846	7.66594	5.59348	0.000142286	0.0272943	1.34538
236597_at	UGT3A1	1.27915	4.81213	5.58029	0.000145192	0.0274263	1.32632
223568_s_at	PLPP5	0.725252	7.38228	5.57904	0.000145471	0.0274263	1.3245
226759_at	IKZF4	1.08753	7.00013	5.57248	0.000146942	0.0275494	1.31501
227755_at	ERN1	1.39351	8.55123	5.56866	0.000147808	0.0275494	1.30946
201911_s_at	FARP1	1.25785	6.43673	5.56772	0.000148021	0.0275494	1.3081
244721_at	TP53INP1	1.43235	9.55967	5.55428	0.000151108	0.0278005	1.28862
238450_at	PFKFB2	0.921684	4.71648	5.5525	0.000151524	0.0278005	1.28603
209570_s_at	NSG1	1.95266	9.9121	5.54156	0.000154095	0.0281778	1.27014
239770_at	ESYT3	1.15215	5.20803	5.53815	0.000154906	0.0282316	1.26518
205341_at	EHD2	0.85916	6.25401	5.52136	0.000158965	0.0287801	1.24075
214193_s_at	DIEXF	1.0513	6.93026	5.51356	0.00016089	0.0288912	1.22938
206945_at	LCT	1.50972	7.62506	5.51204	0.000161268	0.0288912	1.22717
237439_at	USP43	1.31988	6.35518	5.49557	0.000165422	0.0293548	1.20313
216049_at	RHOBTB3	1.15641	3.8969	5.48901	0.000167108	0.0293763	1.19355
222451_s_at	ZDHHC9	0.757051	7.1918	5.483	0.000168671	0.0293763	1.18475
226592_at	ZNF618	1.14709	7.15883	5.48285	0.000168709	0.0293763	1.18454
238071_at	LCN10	1.04876	6.3078	5.47028	0.000172025	0.029577	1.16613
240179_at	---	1.53351	4.22746	5.46635	0.000173078	0.0296647	1.16037
1553781_at	ZC3HAV1L	1.40918	6.13795	5.45782	0.00017538	0.0297917	1.14787
223991_s_at	GALNT2	1.23121	8.45043	5.45774	0.000175401	0.0297917	1.14775
1553207_at	ARL10	0.541222	5.48528	5.45178	0.000177033	0.0297917	1.139
226507_at	PAK1	0.72275	8.0818	5.4509	0.000177274	0.0297917	1.13771
202341_s_at	TRIM2	1.50792	6.93011	5.4496	0.000177633	0.0297917	1.13579
239410_at	---	1.55206	5.28913	5.43719	0.000181088	0.0302495	1.11757
222910_s_at	PEX5L	1.46487	5.99655	5.43584	0.00018147	0.0302495	1.11558
204040_at	RNF144A	1.47872	7.44051	5.41965	0.000186098	0.0306473	1.09175
221995_s_at	---	0.780449	10.7032	5.41026	0.000188837	0.0306803	1.07792
235867_at	GSTM3	0.913015	3.97026	5.4063	0.000190007	0.0306803	1.07207
212686_at	PPM1H	0.533378	4.59179	5.4058	0.000190156	0.0306803	1.07133
226691_at	TNRC18	1.01388	8.4185	5.40402	0.000190683	0.0306803	1.06871
212651_at	RHOBTB1	1.64095	6.26652	5.40367	0.000190787	0.0306803	1.06819
208636_at	ACTN1	1.14196	7.49633	5.39068	0.000194691	0.030997	1.04901
221211_s_at	MAP3K7CL	0.941758	4.09827	5.38947	0.000195059	0.030997	1.04722
205567_at	CHST1	0.578699	5.36466	5.38757	0.000195639	0.030997	1.04441
228730_s_at	SCRN2	0.881373	7.30173	5.38545	0.000196289	0.030997	1.04127
232059_at	DSCAML1	1.03973	5.56665	5.38362	0.000196849	0.030997	1.03857
218149_s_at	ZNF395	1.03965	9.15758	5.38341	0.000196914	0.030997	1.03826
203989_x_at	F2R	0.869682	4.73308	5.37462	0.000199636	0.0312754	1.02526
1552564_at	NUDT9P1	1.45024	5.5982	5.36346	0.000203151	0.0315699	1.00872
223248_at	HSDL1	0.620327	8.2132	5.36315	0.000203248	0.0315699	1.00827
234076_at	---	1.04969	5.91437	5.3502	0.000207412	0.0318086	0.989052
232611_at	GOLGA2P5	0.811308	6.91922	5.34951	0.000207637	0.0318086	0.988026
203313_s_at	TGIF1	1.00778	7.30439	5.34755	0.000208276	0.0318086	0.985116
204700_x_at	DIEXF	1.05134	6.98474	5.34287	0.000209807	0.0319533	0.978171
221726_at	RPL22	0.900085	10.272	5.3365	0.000211914	0.0319749	0.9687
202371_at	TCEAL4	1.23715	9.28126	5.33566	0.000212193	0.0319749	0.967453
1554488_at	CEP70	1.08337	6.07676	5.33392	0.000212772	0.0319749	0.964872
1565809_x_at	---	2.7815	5.86415	5.33031	0.00021398	0.032053	0.959504
202018_s_at	LTF	4.52346	6.93053	5.32808	0.00021473	0.0320776	0.956186
212561_at	DENND5A	1.53585	8.32198	5.31977	0.00021755	0.032387	0.943816
202554_s_at	GSTM3	1.70806	6.20301	5.31775	0.000218243	0.032387	0.940801
213340_s_at	TP73-AS1	0.803362	7.62584	5.30266	0.000223483	0.0330242	0.918301
1554057_at	ASH1L-AS1	0.786636	8.06227	5.29297	0.000226918	0.0333185	0.903835
236038_at	RNF150	1.07932	4.02972	5.29019	0.000227912	0.0333185	0.899686
215302_at	LOC257152	0.732572	4.33117	5.28518	0.000229716	0.0333881	0.892206
242414_at	QPRT	0.85372	7.83565	5.28433	0.000230026	0.0333881	0.89093
203404_at	ARMCX2	1.11569	6.02189	5.28379	0.000230221	0.0333881	0.890124
215352_at	GIMAP5	0.97266	4.04487	5.2598	0.000239098	0.0342582	0.854221
1559535_s_at	LOC100996419	1.33358	3.71808	5.25743	0.000239995	0.0342582	0.850665
208302_at	HMHB1	1.56484	7.29452	5.25502	0.000240914	0.0342582	0.847041
221976_s_at	LOC105370929	0.787039	7.7694	5.25204	0.00024205	0.0342582	0.842573
230939_at	AZIN1-AS1	0.996936	6.65043	5.25171	0.000242174	0.0342582	0.842089
1553998_at	DMRTC1 /// DMRTC1B	1.01886	4.25119	5.2516	0.000242217	0.0342582	0.84192
1564746_at	SLC9B2	0.653154	6.8455	5.2509	0.000242486	0.0342582	0.840866
240439_at	---	2.06046	6.55971	5.22822	0.000251343	0.0350745	0.806803
226575_at	ZNF462	1.77992	5.24834	5.2279	0.000251471	0.0350745	0.806319
224851_at	CDK6	0.885682	10.9363	5.22029	0.000254519	0.0353565	0.794878
236847_at	C19orf18	0.579771	5.47578	5.211	0.000258297	0.0357118	0.780882
1567861_at	DNAH14	0.944752	2.91535	5.21013	0.000258653	0.0357118	0.779573
230206_at	DOCK5	1.42445	6.76739	5.20469	0.000260898	0.0357333	0.771365
218927_s_at	CHST12 /// LOC101927181	1.44563	6.93852	5.20415	0.000261122	0.0357333	0.77055
213572_s_at	SERPINB1	1.09564	8.90607	5.20342	0.000261423	0.0357333	0.769452
1559534_at	LOC100996419	0.67477	3.24923	5.17693	0.000272663	0.0367991	0.729451
231530_s_at	C11orf1	0.917813	8.15523	5.17227	0.00027469	0.0369009	0.722412
231721_at	JAM3	1.54583	7.33501	5.16829	0.000276434	0.0370406	0.716393
1565897_at	---	0.944727	4.35067	5.15918	0.000280474	0.0370885	0.7026
220773_s_at	GPHN	0.617485	6.11771	5.15747	0.000281241	0.0370885	0.700004
1558324_a_at	TMEM72	1.91073	5.84279	5.15686	0.000281513	0.0370885	0.699085
204942_s_at	ALDH3B2	1.36365	6.41465	5.15528	0.000282224	0.0370927	0.696689
229347_at	MIR4458HG	0.917633	4.99899	5.15045	0.000284406	0.0371119	0.689366
241492_at	RP11-278J6.2	0.809907	3.3917	5.14307	0.000287774	0.0374277	0.67817
212268_at	SERPINB1	0.733527	7.99111	5.13937	0.000289478	0.0374277	0.672554
230136_at	---	1.07772	7.19958	5.13713	0.000290515	0.0374621	0.669154
222785_x_at	C11orf1	1.01821	8.1263	5.11582	0.000300578	0.0384827	0.636764
238012_at	DPP7	1.01461	6.92693	5.11359	0.000301652	0.0384827	0.633369
229543_at	---	1.69483	8.17063	5.10852	0.000304109	0.0384827	0.625651
1570051_at	RNF144A	0.694591	5.26632	5.10765	0.000304533	0.0384827	0.624325
36865_at	ANGEL1	0.69048	6.73404	5.10683	0.000304932	0.0384827	0.623081
223377_x_at	CISH	1.53968	6.86894	5.10662	0.000305038	0.0384827	0.622751
54632_at	THADA	0.570462	8.52843	5.10317	0.000306726	0.0385523	0.617498
242795_at	---	0.455622	3.8042	5.10138	0.000307608	0.0385745	0.614766
226733_at	PFKFB2	2.36368	6.28192	5.09127	0.00031263	0.0390253	0.599354
223695_s_at	ARSD	0.957283	6.70652	5.07737	0.000319676	0.0397743	0.57814
243888_at	LOC105374030	1.0363	7.46688	5.07107	0.000322926	0.0398728	0.568511
200832_s_at	SCD	1.32882	8.325	5.06369	0.000326779	0.040105	0.557216
204663_at	ME3	0.607159	6.95765	5.06022	0.000328605	0.040105	0.551913
218638_s_at	SPON2	0.882217	4.92493	5.05781	0.000329883	0.04017	0.548217
223592_s_at	RNF135	1.00901	6.81879	5.05402	0.000331898	0.0402764	0.542416
205653_at	CTSG	1.79098	7.25139	5.0534	0.00033223	0.0402764	0.541465
1552318_at	GIMAP1	1.2373	6.68344	5.05202	0.000332967	0.0402765	0.539355
209569_x_at	NSG1	1.8466	7.48111	5.04934	0.000334405	0.0403612	0.53525
200951_s_at	CCND2	0.877899	6.71693	5.04275	0.00033797	0.0406121	0.525152
232468_at	LOC105376427	0.931778	4.12856	5.02769	0.000346272	0.0410391	0.502036
215048_at	ZNF280B	0.62543	6.3664	5.01668	0.000352473	0.0415547	0.485126
49111_at	ARRB1	1.44451	6.41741	5.01451	0.000353711	0.0415547	0.481784
217239_x_at	IGHV3-47	1.56254	6.58804	5.01341	0.000354337	0.0415547	0.4801
228662_at	SOCS7	1.00597	9.91826	5.01309	0.00035452	0.0415547	0.479607
1555144_at	ARL17A /// ARL17B	1.53199	8.32443	5.01174	0.000355293	0.0415547	0.477531
204341_at	TRIM16	1.68839	6.85791	5.01104	0.000355695	0.0415547	0.476455
239232_at	MSI2	1.10399	7.72625	5.0081	0.00035739	0.0416637	0.471926
212145_at	MRPS27	0.493867	9.44455	4.99865	0.000362886	0.0421248	0.457381
1566518_at	---	1.66439	6.45884	4.99509	0.000364976	0.0422224	0.451907
222477_s_at	TM7SF3	0.574151	9.88353	4.99011	0.00036793	0.042297	0.444223
225764_at	ETV6	0.876125	9.41899	4.98978	0.000368127	0.042297	0.443715
225524_at	ANTXR2	1.31941	7.37446	4.98959	0.000368237	0.042297	0.443429
212608_s_at	NUDT3	0.608005	8.03087	4.98775	0.000369333	0.042334	0.440596
202615_at	GNAQ	0.717097	9.20958	4.9832	0.000372065	0.0425398	0.433571
201328_at	ETS2	1.03626	7.97355	4.97655	0.000376088	0.0426939	0.423319
215679_at	LUNAR1	1.62452	7.02924	4.97029	0.000379924	0.0428316	0.413643
229967_at	CMTM2	1.83413	5.43898	4.97004	0.000380078	0.0428316	0.413257
230131_x_at	ARSD	0.637484	5.6506	4.96986	0.000380185	0.0428316	0.41299
1557386_at	LOC100507600	1.41607	10.3376	4.95771	0.000387746	0.0432403	0.394212
221223_x_at	CISH	1.33567	6.8322	4.95726	0.000388033	0.0432403	0.393508
231319_x_at	KIF9	0.886884	7.53379	4.95679	0.000388329	0.0432403	0.39278
238107_at	---	1.34555	5.10545	4.95314	0.000390635	0.0432403	0.387134
218805_at	GIMAP1-GIMAP5 /// GIMAP5	1.59451	7.59489	4.95217	0.000391252	0.0432403	0.385629
226246_at	KCTD1	1.35501	6.24572	4.94327	0.000396939	0.0436153	0.371864
205139_s_at	UST	0.824901	3.62307	4.94277	0.000397264	0.0436153	0.371084
208758_at	ATIC	0.623343	10.1237	4.9409	0.000398474	0.0436605	0.368183
1561386_at	LOC102723701	0.694964	4.6912	4.93139	0.000404675	0.0442512	0.353454
218363_at	EXD2	0.750507	7.38997	4.93004	0.000405564	0.0442599	0.351361
208940_at	SEPHS1	0.601221	9.11514	4.92624	0.000408081	0.0444459	0.345457
202510_s_at	TNFAIP2	1.36409	6.58058	4.92195	0.000410934	0.0446635	0.338812
213797_at	RSAD2	1.17579	7.0601	4.91889	0.00041299	0.0447133	0.33405
201013_s_at	PAICS	0.949501	9.88256	4.91656	0.000414555	0.0447941	0.330441
214948_s_at	TMF1	0.552466	8.55153	4.91186	0.000417742	0.0450494	0.323134
226043_at	GPSM1	1.51556	6.59524	4.90451	0.000422767	0.0455015	0.311724
236401_at	GIMAP1	0.835269	6.32667	4.89748	0.000427642	0.0459358	0.300783
1553974_at	C22orf39	0.616927	8.71082	4.88295	0.000437897	0.0468874	0.278164
1568736_s_at	DLGAP1	1.04549	3.65725	4.8825	0.000438216	0.0468874	0.277468
219041_s_at	REPIN1	0.930263	9.62885	4.88091	0.00043936	0.046918	0.27498
235497_at	LINC01128	1.01938	5.05039	4.87779	0.000441604	0.0470657	0.270117
235056_at	ETV6	0.926456	10.8937	4.86943	0.000447675	0.0474354	0.257081
219110_at	GAR1	0.647716	10.3549	4.86445	0.000451331	0.0477302	0.249318
217974_at	TM7SF3	0.901834	8.42542	4.86325	0.000452215	0.0477314	0.247448
203401_at	PRPS2	1.41957	9.29473	4.85555	0.000457947	0.0481705	0.235421
218445_at	H2AFY2	1.20748	6.43865	4.8553	0.000458137	0.0481705	0.235025
226649_at	PANK1	1.16982	6.51692	4.84841	0.000463326	0.0483442	0.22427
1552993_at	DYDC1	0.64691	3.51302	4.833	0.000475173	0.0493918	0.200157
205557_at	BPI	2.4901	4.12482	4.82391	0.000482311	0.0498494	0.185915
218253_s_at	EIF2D	0.468241	9.73227	4.81069	0.000492889	0.0506758	0.165189
212531_at	LCN2	3.09551	5.78532	4.81044	0.000493087	0.0506758	0.164806
243331_at	LOC105378688	0.786315	5.07419	4.80863	0.00049456	0.0507318	0.161955
204165_at	WASF1	2.03434	7.76513	4.80681	0.000496034	0.0507819	0.159111
201012_at	ANXA1	1.80915	8.05688	4.80419	0.000498178	0.0507819	0.15499
224367_at	BEX2	0.874544	9.32534	4.80265	0.000499443	0.0507819	0.152567
204387_x_at	MRPL57	0.527344	10.0387	4.78465	0.000514448	0.0518956	0.124281
1558401_at	ARIH1	0.661087	4.65721	4.77417	0.0005234	0.0523375	0.107792
233072_at	NTNG2	1.00676	6.4535	4.77127	0.000525903	0.0523375	0.103232
1568597_at	LOC646762	1.32488	6.49706	4.76932	0.000527598	0.0523375	0.100156
235122_at	HIVEP3	1.57725	8.14535	4.76871	0.000528128	0.0523375	0.0991969
209396_s_at	CHI3L1	3.08097	5.45383	4.76846	0.000528348	0.0523375	0.0987987
225280_x_at	ARSD	0.577431	6.23701	4.76702	0.000529596	0.0523611	0.0965428
221283_at	RUNX2	1.51159	7.24206	4.75902	0.000536634	0.0527864	0.0839219
205160_at	PEX11A	0.970942	6.47873	4.75884	0.000536794	0.0527864	0.0836376
240546_at	LINC01120	2.14941	6.2568	4.75704	0.000538386	0.0527875	0.0808073
224804_s_at	FAM219B	0.831289	9.04313	4.75665	0.000538737	0.0527875	0.0801833
222416_at	ALDH18A1	0.976531	7.97174	4.75394	0.000541151	0.0528732	0.0759094
228430_at	BOLA3-AS1	0.564048	4.66946	4.75203	0.000542859	0.0528997	0.0728971
223721_s_at	DNAJC12	0.660319	5.88271	4.74606	0.000548235	0.0528997	0.0634745
1554245_x_at	ARL17A /// ARL17B /// LOC100294341 /// LOC100996709	1.05983	9.48518	4.74601	0.000548276	0.0528997	0.063403
235745_at	ERN1	1.17641	6.30705	4.74564	0.000548615	0.0528997	0.0628115
1556404_a_at	ZNRF2P1	1.28946	5.95401	4.74191	0.000551997	0.0528997	0.0569357
240180_at	---	1.06231	5.96398	4.74156	0.00055232	0.0528997	0.0563768
242564_at	---	0.837503	5.75925	4.73961	0.000554101	0.0528997	0.0532976
208981_at	PECAM1	0.842191	10.1546	4.73929	0.000554394	0.0528997	0.0527921
235818_at	VSTM1	0.739592	5.09915	4.73738	0.000556148	0.0529746	0.0497717
228482_at	CDRT4 /// TVP23C-CDRT4	1.7365	6.11051	4.73565	0.000557736	0.0530033	0.0470452
227935_s_at	PCGF5	0.862886	9.44456	4.73487	0.000558458	0.0530033	0.0458082
204466_s_at	SNCA	0.780226	6.73759	4.73386	0.000559389	0.0530033	0.0442148
232553_at	PCYT1B	0.786212	5.25776	4.7318	0.000561297	0.0530033	0.0409598
1557737_s_at	NKTR	0.805018	6.82239	4.72999	0.000562977	0.0530703	0.0381018
1562777_at	ERV3-1	0.722547	4.98227	4.7244	0.000568212	0.0533797	0.0292497
219114_at	C3orf18	0.927287	5.63761	4.71677	0.000575424	0.0538076	0.0171866
218694_at	ARMCX1	1.72568	7.80005	4.71646	0.000575719	0.0538076	0.0166972
208475_at	FRMD4A	0.866017	5.43451	4.71469	0.000577416	0.0538741	0.013882
204821_at	BTN3A3	0.794927	6.24017	4.71089	0.000581058	0.0541216	0.007867
208939_at	SEPHS1	0.630849	10.2387	4.70817	0.000583683	0.0542736	0.00355632
214123_s_at	NOP14-AS1	0.477713	9.32969	4.69765	0.00059394	0.054947	-0.0131085
1555300_a_at	MED12L	1.01132	5.47413	4.68505	0.000606478	0.0560122	-0.0330944
1563595_at	SRGAP3	0.808189	3.46039	4.68232	0.000609242	0.0561127	-0.0374445
225055_at	LINC00674	1.02614	8.33548	4.68162	0.000609944	0.0561127	-0.0385461
203325_s_at	COL5A1	1.20877	5.9012	4.68053	0.000611046	0.0561127	-0.0402735
203757_s_at	CEACAM6	1.40846	4.60713	4.6795	0.000612091	0.0561127	-0.041908
204324_s_at	GOLIM4	0.782762	7.6841	4.67519	0.00061649	0.0562714	-0.0487605
202917_s_at	S100A8	4.25151	8.20568	4.66864	0.000623235	0.0565648	-0.0591727
237182_at	MRPL45P2	0.99961	7.16769	4.66849	0.00062339	0.0565648	-0.0594111
210251_s_at	RUFY3	0.817674	9.86971	4.6647	0.000627333	0.0565648	-0.0654447
202330_s_at	UNG	0.849884	8.52471	4.65971	0.000632556	0.0568581	-0.07338
227985_at	LOC100506098	1.15793	5.0677	4.65899	0.000633316	0.0568581	-0.0745289
201256_at	COX7A2L	0.49556	9.93902	4.65722	0.000635176	0.0569316	-0.0773357
232024_at	GIMAP2	1.11796	8.92076	4.6557	0.000636793	0.056983	-0.0797681
244362_at	---	0.855574	6.03709	4.64617	0.000646963	0.0576103	-0.094934
227279_at	TCEAL3	0.754952	7.45674	4.64317	0.000650202	0.0577474	-0.0997139
230378_at	SCGB3A1	1.50842	6.72031	4.64279	0.000650615	0.0577474	-0.100322
203795_s_at	BCL7A	0.734676	8.2427	4.63904	0.000654697	0.0579626	-0.106308
241864_x_at	---	2.16746	6.06278	4.63565	0.000658398	0.0580612	-0.111705
202976_s_at	RHOBTB3	1.25584	5.98229	4.62591	0.00066917	0.058539	-0.12724
212345_s_at	CREB3L2	0.820917	7.10885	4.62414	0.00067115	0.0586184	-0.130068
228444_at	ARRB1	1.07805	6.06425	4.62118	0.00067447	0.0587208	-0.134792
204866_at	JADE3	1.17064	7.89787	4.61621	0.000680092	0.0590223	-0.14274
223569_at	PLPP5	0.725569	6.7051	4.61298	0.00068377	0.0591609	-0.147903
209702_at	FTO	0.789935	9.01847	4.6129	0.000683853	0.0591609	-0.14802
1569181_x_at	---	1.0833	7.44073	4.61083	0.000686229	0.0592726	-0.15134
228354_at	MORN4	0.886194	5.01786	4.60569	0.000692138	0.0595947	-0.15955
228131_at	ERCC1	0.925382	8.74758	4.5998	0.000698982	0.059995	-0.168972
228984_at	CARNS1	1.05301	5.79795	4.59463	0.000705051	0.0604211	-0.177252
232539_at	SOCS2	0.985232	4.97373	4.59351	0.000706364	0.060427	-0.179033
1555851_s_at	SEPW1	0.968632	9.38607	4.59065	0.000709755	0.060427	-0.183619
1569024_at	FAM13A	0.544865	3.3287	4.58511	0.000716364	0.0607244	-0.192496
205131_x_at	CLEC11A	0.943429	6.06249	4.57891	0.000723833	0.0610734	-0.20243
213099_at	ANGEL1	0.815869	6.7951	4.57546	0.000728018	0.0613319	-0.207951
241228_at	---	0.973238	4.09328	4.57006	0.00073464	0.0617613	-0.216625
218501_at	ARHGEF3	0.802066	8.84533	4.56854	0.000736504	0.0617613	-0.219052
213939_s_at	RUFY3	0.749578	6.84751	4.56483	0.000741095	0.0619723	-0.225004
1558217_at	SLFN13	0.957227	7.49862	4.55335	0.0007555	0.0626489	-0.243445
228412_at	LOC643072	0.724115	6.86337	4.55141	0.000757962	0.0626489	-0.246561
215949_x_at	IGHM /// IGHV3-30 /// IGHV3-33	1.16512	7.95857	4.55132	0.00075808	0.0626489	-0.246711
242974_at	---	0.819204	8.13266	4.54534	0.000765714	0.0631454	-0.25631
235736_at	SMKR1	0.695839	4.59434	4.53513	0.000778964	0.0638901	-0.272747
240081_at	---	0.358559	4.62566	4.53341	0.000781215	0.0638901	-0.275512
218847_at	IGF2BP2	1.27188	7.54359	4.53271	0.000782124	0.0638901	-0.276626
209516_at	SMYD5	0.683009	6.61031	4.53211	0.000782923	0.0638901	-0.277605
225193_at	CCAR2	1.12859	7.68909	4.52915	0.000786821	0.0640113	-0.282363
214370_at	S100A8	3.99252	7.91247	4.5194	0.000799826	0.0647201	-0.298072
225168_at	FRMD4A	1.18816	7.7601	4.51912	0.000800197	0.0647201	-0.298517
202794_at	INPP1	0.632679	6.03474	4.51478	0.000806062	0.0649064	-0.305514
1559942_at	MDFIC	1.44818	6.61349	4.51374	0.000807474	0.0649245	-0.307192
217988_at	CCNB1IP1	0.777359	8.17206	4.51245	0.000809229	0.06497	-0.309272
210473_s_at	ADGRA3	0.689467	6.34021	4.51089	0.000811348	0.0650446	-0.311778
219800_s_at	THNSL1	0.611554	3.35963	4.50993	0.000812664	0.0650548	-0.313331
64064_at	GIMAP1-GIMAP5 /// GIMAP5	1.19057	7.8619	4.50175	0.000823929	0.065764	-0.326525
241074_at	---	1.66552	8.85659	4.49735	0.000830055	0.0661564	-0.333624
222750_s_at	SRD5A3	0.769239	7.29774	4.49462	0.000833893	0.0663655	-0.338046
1559029_at	---	0.618338	4.7359	4.49358	0.000835354	0.0663747	-0.339724
206311_s_at	PLA2G1B	0.837909	5.46233	4.49281	0.000836437	0.0663747	-0.340965
218544_s_at	RCL1	0.510841	7.12527	4.489	0.000841818	0.0666084	-0.347111
230787_at	GBAT2	0.923059	8.50571	4.48591	0.000846224	0.0668602	-0.352115
1559030_a_at	---	0.885821	4.44962	4.48102	0.000853223	0.0672296	-0.36001
203879_at	PIK3CD	0.613376	8.83825	4.47875	0.000856504	0.0673024	-0.36369
231343_at	---	1.24334	7.75498	4.47858	0.000856744	0.0673024	-0.363958
209395_at	CHI3L1	4.54087	4.19737	4.47592	0.0008606	0.0675083	-0.368263
225712_at	GEMIN5	0.471081	8.32292	4.46963	0.000869788	0.0680338	-0.378443
206726_at	HPGDS	1.73765	7.03055	4.46392	0.00087821	0.0683938	-0.387681
1552427_at	ZNF485	0.769044	4.67827	4.46216	0.000880817	0.0683938	-0.390523
1569954_at	LOC101928834	1.23132	4.68647	4.46077	0.0008829	0.0683938	-0.392787
229810_at	RSPH3	0.641287	5.58822	4.45602	0.000890011	0.0686573	-0.400478
201302_at	ANXA4	1.46659	6.84041	4.45334	0.000894043	0.0688476	-0.404811
232261_at	LOC101927365	0.660554	5.98799	4.45229	0.00089564	0.0688709	-0.406522
223527_s_at	CDADC1	0.900547	7.72956	4.45095	0.000897668	0.0688709	-0.408691
1559584_a_at	C16orf54 /// LOC105369277	1.05931	8.68733	4.45065	0.000898125	0.0688709	-0.409179
228510_at	ATAT1	0.791652	6.56201	4.44673	0.000904099	0.069232	-0.415535
214776_x_at	XYLB	1.12588	5.41153	4.44471	0.000907195	0.0693223	-0.418813
231505_s_at	SFXN4	0.814613	8.64211	4.44312	0.000909631	0.0693223	-0.421385
228264_at	ACCS	0.942259	7.44166	4.44213	0.000911153	0.0693223	-0.422988
1561469_at	LOC101928865	0.882116	6.40232	4.44113	0.000912698	0.0693223	-0.424612
228816_at	ATP6AP1L	2.1787	7.62299	4.43923	0.000915633	0.0693223	-0.42769
235359_at	NRROS	1.27454	7.36105	4.43905	0.000915923	0.0693223	-0.427994
229752_at	IKZF4	0.886715	6.32823	4.43853	0.000916719	0.0693223	-0.428826
229367_s_at	GIMAP6	0.956347	8.19879	4.43773	0.000917957	0.0693223	-0.430121
208407_s_at	CTNND1 /// TMX2-CTNND1	1.2834	6.88462	4.43402	0.000923745	0.0695272	-0.436147
1562063_x_at	---	0.457456	8.19241	4.43357	0.000924445	0.0695272	-0.436874
203603_s_at	ZEB2	1.48118	6.29159	4.43355	0.000924486	0.0695272	-0.436917
227153_at	IMMP2L	0.643135	6.56495	4.43034	0.000929517	0.0696609	-0.44212
229096_at	LIMS3-LOC440895 /// LOC100288570 /// LOC100507334 /// LOC440895	0.493164	4.63302	4.42988	0.000930237	0.0696609	-0.442863
242281_at	GLUL	1.19706	6.46674	4.42974	0.000930462	0.0696609	-0.443095
1559987_at	MSI2	1.20742	4.70653	4.42546	0.000937229	0.0700041	-0.450044
243063_at	---	0.837257	5.65696	4.41099	0.000960498	0.0714493	-0.473562
236092_at	---	0.716014	5.30543	4.40153	0.000976044	0.0723105	-0.48896
1554912_at	ESYT3	1.38852	5.84477	4.39933	0.000979688	0.0724236	-0.492534
219687_at	HHAT	0.532713	7.14475	4.39901	0.000980219	0.0724236	-0.493054
1569180_at	---	1.05704	7.39218	4.39707	0.000983448	0.0724663	-0.496209
228433_at	NFYA	0.554782	8.59969	4.39188	0.000992165	0.0729341	-0.504673
224841_x_at	GAS5	0.508643	11.192	4.38845	0.000997951	0.072973	-0.51025
222347_at	---	2.08013	6.81378	4.38816	0.000998454	0.072973	-0.510734
1557793_at	ESYT3	0.669018	4.94568	4.38749	0.000999592	0.072973	-0.511826
1552703_s_at	CARD16 /// CASP1	0.626867	8.09548	4.38624	0.00100171	0.072973	-0.513857
223169_s_at	RHOU	1.75029	6.27022	4.38567	0.00100268	0.072973	-0.514786
221804_s_at	FAM45A /// FAM45B	1.01923	9.11036	4.38509	0.00100367	0.072973	-0.515732
203081_at	CTNNBIP1	0.393939	6.32014	4.37917	0.00101381	0.0733747	-0.525376
204699_s_at	DIEXF	0.600614	7.51132	4.37682	0.00101787	0.0735164	-0.529205
213964_x_at	RPARP-AS1	1.2384	9.32493	4.37414	0.00102252	0.0737547	-0.533576
228813_at	HDAC4	1.17585	7.52506	4.3717	0.00102677	0.0739524	-0.537562
200999_s_at	CKAP4	1.82516	5.89535	4.37077	0.00102841	0.0739524	-0.539086
243356_at	---	0.811383	6.26103	4.36713	0.00103479	0.0742481	-0.54502
207677_s_at	NCF4	1.49387	6.88551	4.36026	0.00104695	0.074864	-0.556229
225655_at	UHRF1	1.00898	10.4421	4.35997	0.00104748	0.074864	-0.556715
38241_at	BTN3A3	0.861345	6.84544	4.34934	0.0010666	0.0757494	-0.574071
235171_at	LOC100505501	0.65753	8.91973	4.34629	0.00107217	0.0758998	-0.579068
221621_at	SNHG20	1.19373	6.94543	4.34579	0.00107308	0.0758998	-0.579878
201825_s_at	SCCPDH	0.646988	9.55544	4.34	0.00108373	0.0764054	-0.589356
231815_at	PHF12	0.817527	7.80555	4.33598	0.00109118	0.076684	-0.595926
218398_at	MRPS30	0.441692	9.3084	4.3351	0.00109281	0.0767004	-0.597364
206484_s_at	XPNPEP2	0.543277	5.77051	4.33337	0.00109605	0.0768286	-0.600198
211067_s_at	GAS7	0.835213	8.55436	4.33008	0.00110221	0.0770918	-0.605583
236042_at	LOC100130219	0.92055	4.7824	4.32971	0.00110291	0.0770918	-0.606188
202331_at	BCKDHA	0.527947	7.20733	4.3277	0.0011067	0.0771798	-0.609482
204205_at	APOBEC3G	0.981173	9.61924	4.32137	0.00111871	0.0779138	-0.619837
205376_at	INPP4B	0.78305	6.31448	4.32066	0.00112008	0.0779138	-0.621008
227708_at	EEF1A1	0.89721	8.13059	4.31609	0.00112885	0.0783518	-0.628491
212018_s_at	RSL1D1	0.71691	7.79249	4.31332	0.00113419	0.0785958	-0.633026
241803_s_at	LOC100240735 /// LOC101928906 /// LOC102723678	0.832076	6.74607	4.30531	0.00114983	0.0795782	-0.646162
1554636_at	---	0.923625	6.62894	4.30336	0.00115368	0.0796909	-0.649372
240106_at	GNPTAB	0.862221	8.38098	4.30199	0.00115638	0.0796909	-0.651615
228918_at	SLC43A2	0.848699	6.40631	4.30079	0.00115874	0.0796909	-0.653574
235733_at	GXYLT2	2.42733	8.37158	4.29901	0.00116227	0.0797081	-0.656495
237664_at	---	0.573138	3.35659	4.29897	0.00116237	0.0797081	-0.656573
225755_at	KLHDC8B	0.503754	5.12348	4.29725	0.00116579	0.0797081	-0.659393
243010_at	MSI2	1.24003	8.00936	4.297	0.00116628	0.0797081	-0.659799
215388_s_at	CFH /// CFHR1	1.51086	5.72777	4.29552	0.00116924	0.0798107	-0.662232
231579_s_at	TIMP2	0.797366	11.1352	4.28943	0.00118149	0.0804523	-0.672235
231493_at	---	1.10993	6.06634	4.28938	0.00118159	0.0804523	-0.672309
221846_s_at	CASKIN2	0.652562	4.73608	4.28293	0.0011947	0.081123	-0.682904
219765_at	ZNF329	0.938869	8.08929	4.281	0.00119866	0.0812102	-0.686077
209143_s_at	CLNS1A	0.553186	10.3398	4.27918	0.00120241	0.0812834	-0.689073
1561488_at	LOC105377938	1.63517	4.95886	4.27446	0.00121215	0.0816187	-0.69682
1557620_a_at	CCDC38	0.869434	5.42761	4.27121	0.00121892	0.0816932	-0.702165
244037_at	---	0.931072	5.12758	4.27121	0.00121893	0.0816932	-0.702173
244043_at	TFDP2	0.732724	10.5647	4.27106	0.00121923	0.0816932	-0.702413
222240_s_at	ISYNA1	0.784968	6.80497	4.26731	0.00122709	0.0817191	-0.70858
203717_at	DPP4	0.967683	7.92858	4.26284	0.00123655	0.0820488	-0.715945
225351_at	FAM45A /// FAM45B	1.23307	8.056	4.26112	0.0012402	0.0820722	-0.718777
236451_at	LOC100996579	1.30465	5.28331	4.26055	0.0012414	0.0820722	-0.719707
204513_s_at	ELMO1	0.549027	8.58512	4.25883	0.00124507	0.0821597	-0.722535
241687_at	WDR12	0.522987	6.11039	4.25575	0.00125166	0.0823022	-0.727605
1562062_at	---	0.611188	8.06417	4.25364	0.00125621	0.0823022	-0.73109
203535_at	S100A9	3.06953	6.97671	4.25267	0.00125831	0.0823022	-0.732687
1570204_at	ZBED3-AS1	0.523748	3.42768	4.25213	0.00125946	0.0823022	-0.733568
1569025_s_at	FAM13A	1.65534	5.43854	4.25191	0.00125994	0.0823022	-0.73393
205381_at	LRRC17	0.631577	5.23031	4.24998	0.00126412	0.0824773	-0.737116
1559276_at	PCAT18	1.45879	4.64594	4.24584	0.00127313	0.0828669	-0.743927
226542_at	RNF24	0.433661	7.75884	4.23746	0.00129159	0.0838689	-0.757747
214090_at	PAWR	0.773324	7.14871	4.23624	0.00129429	0.0839445	-0.759752
206067_s_at	WT1	1.82534	6.11768	4.2343	0.00129862	0.0841256	-0.762958
228217_s_at	PSMG4	0.807399	8.84233	4.23227	0.00130316	0.0843198	-0.766308
225237_s_at	MSI2	0.714802	8.51421	4.22974	0.00130882	0.084486	-0.770468
1554010_at	NDST1	0.749215	4.78443	4.22846	0.0013117	0.0845723	-0.772581
201064_s_at	PABPC4	0.536218	9.64308	4.22772	0.00131338	0.084581	-0.773811
215001_s_at	GLUL	0.594734	12.181	4.22554	0.0013183	0.0847973	-0.7774
235260_s_at	PACRGL	0.547163	7.52519	4.22165	0.00132716	0.0849599	-0.783827
226895_at	NFIC	0.918226	8.15779	4.22102	0.00132859	0.0849599	-0.784862
37590_g_at	---	0.907153	7.99265	4.22	0.00133093	0.0850099	-0.786549
1558791_at	FIRRE	1.39331	6.86487	4.21658	0.00133877	0.0853115	-0.792189
1557534_at	LOC339862	2.13165	5.18608	4.21523	0.00134188	0.0854017	-0.79442
236369_at	---	1.03984	6.83504	4.21462	0.00134331	0.0854017	-0.795438
225317_at	ACBD6 /// LHX4-AS1	0.609071	8.70614	4.21224	0.00134882	0.0856134	-0.799372
226278_at	SVIP	1.04869	7.63966	4.21164	0.0013502	0.0856134	-0.800352
229593_at	H2AFY	0.67668	8.85938	4.20926	0.00135575	0.0856594	-0.804288
210872_x_at	GAS7	0.911992	7.0112	4.20883	0.00135676	0.0856594	-0.805005
229129_at	HNRNPD	0.612604	9.59723	4.20749	0.00135987	0.0857568	-0.807204
212136_at	ATP2B4	0.744944	7.94957	4.20634	0.00136257	0.0858278	-0.809106
226644_at	MIB2	0.934271	8.20943	4.20403	0.001368	0.0860708	-0.812926
1556205_at	---	0.686746	7.10258	4.20078	0.00137569	0.0864077	-0.818306
227856_at	C4orf32	1.68991	6.82919	4.20043	0.00137652	0.0864077	-0.818883
224741_x_at	GAS5	0.448786	11.6187	4.19964	0.00137838	0.0864253	-0.82018
209992_at	PFKFB2	2.01787	5.99931	4.19389	0.00139212	0.0871869	-0.829703
1565635_at	---	1.1952	6.37703	4.19254	0.00139534	0.0872453	-0.831922
225803_at	FBXO32	0.807268	5.86782	4.18535	0.00141275	0.0878241	-0.843826
229718_at	N4BP2L1	0.858265	7.74708	4.18503	0.00141354	0.0878241	-0.844362
207329_at	MMP8	2.57483	2.95871	4.18293	0.00141866	0.0879426	-0.847836
222955_s_at	FAM45A /// FAM45B	0.826567	8.28018	4.18093	0.00142356	0.0881135	-0.851144
205863_at	S100A12	3.7581	6.29644	4.18049	0.00142464	0.0881135	-0.851874
1561166_a_at	---	0.414407	3.49532	4.1766	0.00143423	0.0883068	-0.858313
228635_at	PCDH10	2.41702	6.45722	4.17586	0.00143607	0.0883209	-0.859547
225681_at	CTHRC1	2.23273	7.49724	4.17373	0.00144134	0.0885451	-0.86306
203021_at	SLPI	1.11183	4.43948	4.16934	0.0014523	0.0889393	-0.870335
204642_at	S1PR1	1.78888	5.10281	4.16921	0.00145263	0.0889393	-0.870556
235696_at	LOC105379362	0.757755	7.31306	4.16693	0.00145835	0.0889906	-0.87433
225567_at	INAFM2	0.873414	7.84864	4.16518	0.00146277	0.0891488	-0.877235
210244_at	CAMP	1.54931	5.99282	4.16072	0.00147408	0.0893443	-0.884629
1556794_at	---	0.532116	3.13557	4.16013	0.00147559	0.0893443	-0.88561
200704_at	LITAF	0.740397	8.85786	4.15767	0.00148186	0.0896246	-0.889681
205505_at	GCNT1	0.507816	7.32627	4.15312	0.00149356	0.0900338	-0.897236
218966_at	MYO5C	1.16455	6.4707	4.15144	0.00149789	0.0901621	-0.900013
205673_s_at	ASB9	1.56442	6.82397	4.15083	0.0014995	0.0901621	-0.901041
218194_at	REXO2	0.755665	9.10726	4.15015	0.00150124	0.0901621	-0.902158
217615_at	---	1.1313	7.5892	4.14975	0.00150229	0.0901621	-0.902829
244214_at	LOC101928069	0.781277	5.63728	4.14883	0.00150467	0.0901876	-0.904351
208476_s_at	FRMD4A	0.908843	6.57779	4.14508	0.00151445	0.0904948	-0.910572
215947_s_at	FAM136A	0.416563	8.64465	4.14294	0.00152007	0.0907313	-0.914126
219576_at	MAP7D3	0.437736	7.30449	4.14071	0.00152595	0.090925	-0.917833
1560258_a_at	---	0.906546	7.57356	4.13982	0.0015283	0.090925	-0.919313
227963_at	---	1.01193	5.84906	4.13719	0.00153526	0.0911406	-0.923676
227432_s_at	---	0.731709	9.30375	4.13421	0.00154319	0.0915119	-0.928621
201892_s_at	IMPDH2	0.781327	10.2041	4.13313	0.0015461	0.0915848	-0.930427
235657_at	---	0.754135	7.94879	4.12887	0.00155752	0.0918742	-0.937498
204920_at	CPS1	0.687263	4.6088	4.12834	0.00155896	0.0918742	-0.938386
228650_at	POLR2D	0.641285	9.11773	4.1278	0.0015604	0.0918742	-0.939272
211657_at	CEACAM6	2.66463	4.82471	4.12756	0.00156106	0.0918742	-0.939678
204386_s_at	MRPL57	0.698718	11.308	4.12392	0.00157093	0.0920608	-0.945726
226692_at	SERF2	0.502468	8.98399	4.12329	0.00157265	0.0920608	-0.94678
213533_at	NSG1	0.921987	6.83511	4.12124	0.00157823	0.0921897	-0.950177
213898_at	RBFOX2	1.09648	5.12659	4.1149	0.00159566	0.0926132	-0.960726
1553194_at	NEGR1	1.05865	6.64434	4.11462	0.00159643	0.0926132	-0.961191
226938_at	DCAF4	0.496798	7.2799	4.11315	0.00160049	0.0926979	-0.963629
231688_at	MMP8	3.40776	4.07071	4.11149	0.00160511	0.092867	-0.966396
208318_s_at	XYLB	0.945616	5.88858	4.10982	0.00160976	0.0929391	-0.969172
231312_at	LOC101928487	1.1118	5.40877	4.10723	0.00161702	0.09326	-0.973495
231431_s_at	INAFM2	0.67769	6.79292	4.10613	0.00162011	0.0933396	-0.975326
242992_at	ZNF551	0.491501	6.92096	4.1049	0.00162356	0.093435	-0.977372
200998_s_at	CKAP4	0.777132	6.56812	4.10366	0.00162704	0.093435	-0.979427
212175_s_at	AK2	0.477611	9.84835	4.10311	0.0016286	0.093435	-0.980346
238824_at	RPS29	1.0082	7.5816	4.10187	0.00163209	0.0934846	-0.982405
1559005_s_at	CNTLN	0.679442	4.64563	4.10111	0.00163425	0.0934846	-0.983672
228839_s_at	LOC642361	0.718859	8.03683	4.0991	0.00163996	0.0936672	-0.987024
226384_at	PLPP5	1.00493	6.42796	4.09427	0.00165376	0.0940889	-0.99507
201300_s_at	PRNP	0.830401	8.30677	4.09052	0.00166455	0.0945063	-1.00132
238380_s_at	IGHV3-48	1.09636	6.52277	4.08942	0.00166774	0.0945888	-1.00315
236598_at	LOC100996579	0.926347	5.751	4.08871	0.00166978	0.0945968	-1.00433
224915_x_at	ZFAS1	0.534644	11.2361	4.08817	0.00167134	0.0945968	-1.00522
236553_at	---	1.38603	5.13002	4.08458	0.00168181	0.0950908	-1.01122
223681_s_at	INADL	1.46059	5.20499	4.08164	0.00169041	0.0952816	-1.01612
206522_at	MGAM	1.48238	4.11614	4.07641	0.00170583	0.0959528	-1.02484
1556798_a_at	RNF144A-AS1	1.02255	4.0919	4.07362	0.00171411	0.0963194	-1.02949
226227_x_at	ZFAS1	0.54219	11.1553	4.06944	0.0017266	0.0966172	-1.03646
243808_at	---	1.73256	8.60746	4.06834	0.0017299	0.0966172	-1.0383
243756_at	---	0.337722	3.0391	4.06743	0.00173266	0.0966172	-1.03982
1556389_at	CNPY3	1.00505	7.23667	4.0674	0.00173275	0.0966172	-1.03987
229687_s_at	PRDM11	0.692755	4.72127	4.06645	0.0017356	0.0966172	-1.04145
204576_s_at	CLUAP1	0.52293	8.20902	4.06583	0.00173747	0.0966172	-1.04249
1555536_at	ANTXR2	0.880677	6.26046	4.06527	0.00173917	0.0966172	-1.04343
205147_x_at	NCF4	1.54509	7.00887	4.06479	0.00174061	0.0966172	-1.04422
211252_x_at	PTCRA	1.18055	7.9939	4.06128	0.00175126	0.0970018	-1.05008
217807_s_at	GLTSCR2	0.448868	13.0447	4.05847	0.00175986	0.0971921	-1.05478
212613_at	BTN3A2	0.830538	7.51697	4.0562	0.0017668	0.0974769	-1.05856
201014_s_at	PAICS	0.506935	10.9879	4.05203	0.00177967	0.0979894	-1.06553
242493_at	PTPRD	1.30964	4.47464	4.04704	0.00179519	0.0984474	-1.07387
235092_at	---	0.714449	4.43296	4.04511	0.00180124	0.0984829	-1.0771
220022_at	ZNF334	1.41752	5.19106	4.04343	0.00180649	0.0986427	-1.0799
243444_at	SRD5A3	1.18962	6.59496	4.04303	0.00180777	0.0986427	-1.08058
226820_at	ZNF362	0.513308	9.30128	4.03757	0.00182502	0.0992866	-1.0897
228266_s_at	HDGFRP3	0.632416	8.3085	4.0359	0.00183034	0.099433	-1.09249
233169_at	ZNF350	0.545225	4.46309	4.03525	0.00183241	0.099433	-1.09358
1556294_at	FXYD2	2.24879	6.00998	4.03212	0.00184245	0.0996206	-1.09882
233786_at	---	0.798475	4.27313	4.03166	0.00184391	0.0996206	-1.09959
206416_at	ZNF205	0.545985	6.87409	4.02961	0.00185049	0.099814	-1.10301
206676_at	CEACAM8	3.74028	4.27788	4.02941	0.00185115	0.099814	-1.10335
227007_at	TMCO4	0.714856	6.24343	4.02872	0.00185337	0.0998354	-1.1045
224634_at	GPATCH4	0.654823	8.51524	4.02625	0.00186138	0.0999733	-1.10864
244741_s_at	ZNF667-AS1	0.826905	8.87249	4.02606	0.00186198	0.0999733	-1.10895
211523_at	GNRHR	0.530142	3.15461	4.02494	0.00186562	0.0999733	-1.11083
205480_s_at	UGP2	0.657658	10.2312	4.02455	0.0018669	0.0999733	-1.11149
229522_at	SDR42E1	0.606854	5.71019	4.02183	0.00187577	0.100111	-1.11604
204547_at	RAB40B	0.863022	7.18397	4.02171	0.00187614	0.100111	-1.11623
211701_s_at	TRO	0.661497	6.69978	4.01858	0.00188642	0.100429	-1.12148
200779_at	ATF4	0.531719	10.7656	4.01721	0.00189095	0.100571	-1.12377
243454_at	---	1.39467	6.14386	4.016	0.00189493	0.10066	-1.1258
209147_s_at	PLPP1	0.602951	7.46949	4.01508	0.00189798	0.10066	-1.12734
226590_at	ZNF618	1.07332	7.05922	4.01419	0.00190092	0.10071	-1.12883
208963_x_at	FADS1	0.80707	9.32374	4.01004	0.00191474	0.101344	-1.13578
232693_s_at	FBXO16 /// ZNF395	0.725753	7.52451	4.00901	0.00191819	0.101428	-1.13751
212589_at	RRAS2	1.20365	7.54076	4.00398	0.00193508	0.101847	-1.14593
218968_s_at	ZFP64	0.454268	8.51333	4.00388	0.00193542	0.101847	-1.1461
1555881_s_at	LZTS2	0.757325	7.69459	4.00275	0.00193924	0.101871	-1.14799
213615_at	EMG1	0.475885	8.90971	3.99899	0.00195201	0.102329	-1.1543
235383_at	MYO7B	1.56339	7.07685	3.99897	0.00195206	0.102329	-1.15432
1556599_s_at	ARPP21	0.757407	9.25186	3.99746	0.00195723	0.102438	-1.15686
233174_at	LOC100287015	0.672576	4.37192	3.99593	0.00196247	0.102477	-1.15943
218956_s_at	ATP5J2-PTCD1 /// PTCD1	0.477775	8.4372	3.99195	0.00197615	0.102803	-1.1661
208456_s_at	RRAS2	1.12733	8.29186	3.99102	0.00197938	0.102833	-1.16767
209425_at	AMACR /// C1QTNF3-AMACR	0.994225	4.69541	3.99029	0.0019819	0.102833	-1.16889
226212_s_at	INSR	0.803369	4.69479	3.98962	0.0019842	0.102833	-1.17001
1562682_at	RORA-AS1	1.16367	5.04101	3.9884	0.00198845	0.102953	-1.17206
230774_at	PTGR2	0.67491	4.55649	3.98719	0.00199264	0.10296	-1.17408
224862_at	GNAQ	0.726189	9.42452	3.98699	0.00199336	0.10296	-1.17443
1563420_at	XG /// XGY2	1.24	4.97776	3.98674	0.00199422	0.10296	-1.17484
212252_at	CAMKK2	0.702372	7.5654	3.98141	0.00201287	0.103629	-1.18378
232928_at	---	0.361201	5.56441	3.98074	0.00201523	0.103653	-1.18491
239045_at	---	1.36531	7.37198	3.97672	0.00202943	0.104285	-1.19165
216037_x_at	TCF7L2	0.5818	7.46869	3.97585	0.00203254	0.104346	-1.19312
209310_s_at	CASP4	0.64492	8.75938	3.97185	0.0020468	0.10498	-1.19983
213437_at	RUFY3	0.56935	9.02196	3.97123	0.00204903	0.104996	-1.20088
239999_at	MIR99AHG	1.06687	3.30773	3.96933	0.00205584	0.105197	-1.20406
241972_at	ZNF674-AS1	0.623911	7.08092	3.96781	0.00206129	0.105328	-1.20661
202016_at	MEST	1.08203	7.33563	3.96513	0.002071	0.105706	-1.21112
53987_at	RANBP10	0.657302	6.5943	3.9647	0.00207256	0.105706	-1.21184
209770_at	BTN3A1	0.63717	8.27921	3.9614	0.00208457	0.106022	-1.21739
1556134_a_at	B3GNT5	0.738792	3.5852	3.95816	0.00209642	0.106333	-1.22284
201215_at	PLS3	1.64739	5.59206	3.95778	0.00209779	0.106333	-1.22346
242747_at	LOC105374869	1.86839	6.40127	3.95717	0.00210004	0.106333	-1.22449
1552867_at	---	1.36364	4.35679	3.95433	0.00211052	0.106585	-1.22927
201906_s_at	CTDSPL	0.693313	6.86618	3.9541	0.00211135	0.106585	-1.22965
1565633_at	---	1.28849	6.53132	3.94731	0.00213661	0.107418	-1.24107
244301_at	---	1.04695	5.36607	3.94678	0.0021386	0.107418	-1.24196
1558770_a_at	PIK3R6	1.3178	6.67892	3.94601	0.00214148	0.107418	-1.24326
230263_s_at	DOCK5	1.35572	6.95473	3.94515	0.00214471	0.107481	-1.2447
218552_at	ECHDC2	1.17949	7.63371	3.94178	0.00215741	0.107891	-1.25037
225841_at	HENMT1	0.760191	8.77142	3.94089	0.00216077	0.107891	-1.25187
235055_x_at	MUC4	1.74359	7.12782	3.93897	0.00216804	0.108056	-1.25509
206088_at	LRRC37A2 /// LRRC37A3	1.18879	6.98368	3.93699	0.00217558	0.108333	-1.25843
218740_s_at	CDK5RAP3	0.884828	10.1727	3.93467	0.00218446	0.108677	-1.26234
241535_at	LOC101060391	2.17402	5.67574	3.93329	0.00218976	0.108836	-1.26467
243589_at	KANSL1 /// LOC105379572	0.746791	7.51914	3.9326	0.0021924	0.108836	-1.26582
202889_x_at	MAP7	0.803691	6.83893	3.93228	0.00219364	0.108836	-1.26636
243222_at	ALPK1	0.97198	7.01853	3.93146	0.00219679	0.108894	-1.26774
226702_at	CMPK2	1.2429	9.35308	3.9287	0.00220744	0.109125	-1.27239
34726_at	CACNB3	1.54781	7.95768	3.92792	0.00221046	0.109175	-1.2737
243379_at	---	0.838872	4.95083	3.92731	0.00221282	0.109193	-1.27473
202974_at	MPP1	0.726203	9.67031	3.92459	0.00222339	0.109556	-1.2793
221839_s_at	UBAP2	0.493559	8.86339	3.92327	0.00222857	0.109674	-1.28154
205056_s_at	GPR162	0.429829	5.11673	3.91849	0.00224732	0.110482	-1.28958
1553183_at	UMODL1	1.19681	6.56761	3.90779	0.00228991	0.111992	-1.30761
237064_x_at	---	0.76802	5.45914	3.90776	0.00229003	0.111992	-1.30766
223044_at	SLC40A1	1.29398	7.18903	3.90622	0.00229624	0.112196	-1.31026
1566268_at	---	0.421607	3.84958	3.90276	0.00231024	0.112666	-1.3161
225000_at	PRKAR2A	0.712438	6.71713	3.90131	0.00231614	0.112684	-1.31854
243707_at	LOC105378818	0.830075	5.48535	3.90121	0.00231653	0.112684	-1.31871
222280_at	TMEM147-AS1	0.875973	8.68776	3.89648	0.00233585	0.113293	-1.32668
1560512_at	---	0.556544	4.03661	3.89612	0.00233735	0.113293	-1.3273
224489_at	ARL17A /// LOC100294341 /// LOC100996709 /// LOC101929774 /// LOC105371859 /// LOC105376844	0.811743	8.2704	3.89299	0.00235022	0.113744	-1.33257
211914_x_at	NF1	0.508541	7.49457	3.89192	0.00235466	0.113744	-1.33438
1553801_a_at	DTD2	0.40768	5.31074	3.89184	0.00235498	0.113744	-1.33451
224694_at	ANTXR1	0.851123	5.05984	3.88855	0.00236862	0.113946	-1.34006
203936_s_at	MMP9	1.20802	5.59718	3.88832	0.00236958	0.113946	-1.34044
239930_at	GALNT2	1.60258	8.33305	3.88772	0.00237211	0.113968	-1.34147
229962_at	LRRC37A3	0.662751	6.61067	3.88522	0.00238252	0.114238	-1.34568
212226_s_at	PLPP3	1.14272	5.44329	3.88487	0.002384	0.114238	-1.34627
215152_at	MYB	0.533852	8.12171	3.8805	0.00240238	0.114917	-1.35365
200609_s_at	WDR1	0.476127	9.6073	3.87936	0.00240722	0.115019	-1.35558
1557944_s_at	CTNND1 /// TMX2-CTNND1	0.923728	5.62999	3.87841	0.00241125	0.11503	-1.35718
214629_x_at	RTN4	0.59976	10.6795	3.87796	0.00241315	0.11503	-1.35794
204897_at	PTGER4	1.37253	9.0056	3.87252	0.00243635	0.11577	-1.36712
226190_at	MAP3K13	0.796061	7.59242	3.87234	0.00243714	0.11577	-1.36744
233519_at	---	0.920786	8.13365	3.87164	0.00244014	0.11577	-1.36862
212768_s_at	OLFM4	4.23438	3.97807	3.87135	0.00244139	0.11577	-1.36911
232329_at	RANBP10	0.589314	3.27962	3.87067	0.00244428	0.115807	-1.37025
1555872_a_at	GLIDR /// LOC728903	0.781834	6.21359	3.86867	0.0024529	0.116025	-1.37363
237081_at	---	1.09042	5.73939	3.86716	0.00245946	0.11608	-1.37619
235306_at	GIMAP8	1.32184	5.68665	3.86688	0.00246066	0.11608	-1.37666
235742_at	RHOC	0.770148	5.15006	3.86287	0.00247809	0.116762	-1.38343
1566512_at	---	0.451491	5.77951	3.86257	0.00247939	0.116762	-1.38394
218589_at	LPAR6	1.40958	7.82692	3.86064	0.00248784	0.117059	-1.38721
235704_at	DAZAP2 /// LOC102723983	0.525302	4.94581	3.85922	0.00249405	0.11725	-1.3896
1556195_a_at	LOC105376796 /// LOC105379524	0.959651	6.51972	3.85843	0.00249752	0.117313	-1.39093
225098_at	ABI2	0.607975	9.84792	3.85767	0.00250086	0.117369	-1.39222
209498_at	CEACAM1	1.4372	4.41308	3.85715	0.00250318	0.117377	-1.39311
1558779_at	---	0.639861	3.39837	3.85529	0.00251137	0.11766	-1.39624
208903_at	RPS28	0.582185	7.57972	3.85132	0.00252899	0.118107	-1.40295
207219_at	ZFP69B	0.882104	6.09176	3.84971	0.00253616	0.118214	-1.40567
217809_at	BZW2	0.419585	11.2112	3.84757	0.00254576	0.11856	-1.4093
201620_at	MBTPS1	0.400349	8.0669	3.8458	0.00255369	0.118727	-1.41229
227840_at	C2orf76	0.585295	7.86384	3.84507	0.00255701	0.118781	-1.41353
47550_at	LZTS1	0.587593	5.5097	3.84403	0.00256169	0.118897	-1.41529
203550_s_at	FAM189B	0.787075	7.32519	3.84347	0.00256422	0.118913	-1.41624
203987_at	FZD6	0.985191	5.96333	3.8426	0.00256815	0.118994	-1.41771
1570124_at	SLC29A4	0.853552	6.06597	3.84137	0.00257374	0.119011	-1.41979
239251_at	---	0.778817	4.8287	3.84057	0.00257735	0.119011	-1.42114
208964_s_at	FADS1	0.890488	7.56221	3.83934	0.00258296	0.119011	-1.42323
225020_at	DAB2IP	0.709562	6.49082	3.83918	0.0025837	0.119011	-1.4235
1561411_at	LINC01222	0.737526	3.86357	3.83577	0.00259927	0.119625	-1.42927
229005_at	MCTP2	0.872054	4.67457	3.83414	0.00260674	0.119768	-1.43202
239289_x_at	FAN1	0.517763	4.78402	3.83052	0.00262344	0.120366	-1.43816
228573_at	ANTXR2	1.03941	4.49386	3.82783	0.0026359	0.120601	-1.4427
202365_at	UNC119B	0.861419	8.05636	3.82732	0.00263828	0.120609	-1.44357
220041_at	PIGZ	1.59657	6.64379	3.82615	0.00264375	0.120728	-1.44556
242283_at	DNAH14	1.12471	6.2903	3.82547	0.00264691	0.120728	-1.4467
214705_at	INADL	0.799308	3.40096	3.82487	0.00264973	0.120728	-1.44773
1558809_s_at	ZNF790-AS1	0.777374	5.37394	3.82076	0.00266897	0.121177	-1.45467
242851_at	KIAA1919	0.589191	6.71837	3.82055	0.00266996	0.121177	-1.45503
232167_at	SLC2A11	0.538733	6.82225	3.82052	0.00267013	0.121177	-1.45509
229002_at	FAM69B	0.90842	8.11073	3.82041	0.00267065	0.121177	-1.45528
233106_at	FRMD6-AS1	0.409328	4.34059	3.8195	0.00267496	0.121271	-1.45682
233198_at	GOLGA2P5	0.824228	7.84804	3.81775	0.00268319	0.121505	-1.45977
220001_at	PADI4	0.949485	5.29469	3.81608	0.00269112	0.121701	-1.46261
242292_at	FAM226A /// FAM226B	0.802816	7.55736	3.81224	0.00270941	0.122022	-1.46911
201060_x_at	STOM	1.30321	8.61772	3.81218	0.00270973	0.122022	-1.46922
226682_at	RORA	1.24951	4.97978	3.8089	0.00272546	0.122344	-1.47478
1556473_at	LOC285097	0.621992	3.45125	3.80721	0.00273358	0.122499	-1.47763
225324_at	CRLS1	0.594618	7.9382	3.80697	0.00273475	0.122499	-1.47804
228903_at	CES4A	0.348583	5.27821	3.80631	0.00273795	0.122499	-1.47916
1556255_a_at	LOC400756	0.502134	3.73423	3.80611	0.00273891	0.122499	-1.4795
201393_s_at	IGF2R	0.998224	9.47586	3.8053	0.00274284	0.122499	-1.48088
239761_at	GCNT1	0.796279	6.81734	3.80421	0.00274812	0.122546	-1.48273
222307_at	PDCD4-AS1	0.714029	6.196	3.80379	0.00275015	0.122546	-1.48343
227694_at	STPG1	0.52768	4.92015	3.80244	0.00275672	0.122637	-1.48572
204351_at	S100P	1.81068	5.10339	3.79863	0.00277533	0.123067	-1.49218
207168_s_at	H2AFY	0.433673	11.4774	3.79801	0.00277838	0.123102	-1.49324
218792_s_at	BSPRY	0.811505	5.79132	3.79701	0.00278331	0.123221	-1.49494
235371_at	GXYLT2	2.20159	7.92852	3.79198	0.00280814	0.124019	-1.50346
210631_at	NF1	0.77081	5.17616	3.79018	0.00281709	0.124314	-1.50652
209584_x_at	APOBEC3C	0.468245	8.48643	3.78923	0.00282183	0.124422	-1.50813
210976_s_at	PFKM	1.12008	7.16501	3.78599	0.00283803	0.124935	-1.51363
232999_at	---	0.413191	2.92302	3.78479	0.00284409	0.125003	-1.51567
209369_at	ANXA3	2.4343	4.22644	3.78478	0.00284414	0.125003	-1.51569
226204_at	C22orf29	0.695553	8.3033	3.78358	0.00285018	0.125168	-1.51773
201029_s_at	CD99	0.438118	12.3503	3.78034	0.00286654	0.125785	-1.52322
241833_at	PEX5L	0.739129	4.454	3.77529	0.00289224	0.126622	-1.53178
1561777_at	---	1.3977	4.13317	3.77523	0.00289256	0.126622	-1.53189
224479_s_at	MRPL45	0.658886	7.72714	3.77285	0.00290477	0.126953	-1.53593
1553391_at	CXorf58	0.829964	4.59181	3.77222	0.00290802	0.126993	-1.537
207169_x_at	DDR1	0.73336	5.8484	3.77025	0.00291815	0.127334	-1.54034
242835_s_at	LOC728730	0.572385	4.91526	3.76962	0.0029214	0.127375	-1.54141
212357_at	FAM168A	0.607981	6.639	3.76793	0.00293016	0.127654	-1.54428
1007_s_at	DDR1	0.647357	7.04948	3.76737	0.00293308	0.12768	-1.54524
226925_at	PXYLP1	1.20192	10.6065	3.76508	0.00294501	0.128062	-1.54914
212360_at	AMPD2	0.630819	9.4752	3.76478	0.00294654	0.128062	-1.54963
202419_at	KDSR	0.514889	9.03867	3.76026	0.00297024	0.12899	-1.55732
235365_at	DFNB59	1.09891	6.30842	3.759	0.00297686	0.129089	-1.55946
210027_s_at	APEX1	0.485209	11.3585	3.75841	0.00297998	0.129105	-1.56046
212856_at	GRAMD4	0.604347	7.14067	3.75662	0.00298942	0.129403	-1.5635
234390_x_at	IGHV3-54	0.693845	5.84863	3.75532	0.00299633	0.129403	-1.56572
213058_at	TTC28	0.761714	5.29856	3.7541	0.00300279	0.129403	-1.56778
232256_s_at	LINC00997	1.15054	4.89132	3.75409	0.00300288	0.129403	-1.56781
242589_x_at	---	0.925693	7.73268	3.75399	0.00300342	0.129403	-1.56798
208779_x_at	DDR1	0.646351	6.00878	3.75315	0.00300786	0.129492	-1.5694
239013_at	SEC22C	0.856022	5.93985	3.75026	0.00302333	0.129721	-1.57432
212489_at	COL5A1	1.17615	6.02227	3.74925	0.0030287	0.129721	-1.57603
222875_at	DHX33	0.599238	7.29561	3.74853	0.0030326	0.129721	-1.57726
206697_s_at	HP	1.94035	6.32291	3.74826	0.00303404	0.129721	-1.57772
243617_at	ZNF827	0.952671	8.67084	3.74713	0.00304013	0.129757	-1.57964
219281_at	MSRA	0.710253	7.46969	3.74479	0.00305274	0.130068	-1.58361
204681_s_at	RAPGEF5	1.1245	7.42591	3.74398	0.00305714	0.130068	-1.58499
241376_at	---	1.20483	5.16197	3.74371	0.00305862	0.130068	-1.58546
232298_at	MBNL1-AS1	1.75891	6.4556	3.74341	0.00306022	0.130068	-1.58596
201061_s_at	STOM	1.43647	7.01333	3.74283	0.00306338	0.130068	-1.58695
238835_at	AVPR1A	0.687437	3.58488	3.7427	0.00306406	0.130068	-1.58717
218628_at	CCDC53	0.467875	9.00901	3.74179	0.003069	0.130176	-1.58871
239034_at	LINC01560	0.954321	6.74839	3.7413	0.00307171	0.130191	-1.58956
208771_s_at	LTA4H	0.549143	9.76971	3.74027	0.0030773	0.130326	-1.5913
1560982_at	---	1.21418	6.33071	3.73762	0.0030918	0.130432	-1.59581
212358_at	CLIP3	1.91759	7.38954	3.73761	0.00309187	0.130432	-1.59583
1569154_a_at	GRAMD4	0.574052	6.82636	3.73676	0.00309649	0.130432	-1.59727
220603_s_at	MCTP2	1.21481	5.31302	3.73531	0.00310448	0.130582	-1.59974
209975_at	CYP2E1	1.07878	6.69619	3.73277	0.00311848	0.130582	-1.60406
218800_at	SRD5A3	0.965774	5.81796	3.73273	0.00311869	0.130582	-1.60412
1559049_a_at	BAHCC1	0.730977	6.37004	3.73269	0.00311896	0.130582	-1.6042
224647_at	CCNY	0.503692	9.11761	3.73202	0.00312261	0.130582	-1.60533
240462_at	CLYBL	0.318267	3.10866	3.73131	0.0031266	0.130582	-1.60655
239111_at	PRDM8	0.798669	6.15759	3.73005	0.00313356	0.130582	-1.60869
219543_at	PBLD	0.934939	7.19721	3.7297	0.00313549	0.130582	-1.60928
238115_at	DNAJC18	1.06233	6.12709	3.72951	0.00313657	0.130582	-1.60961
210718_s_at	ARL17A /// ARL17B /// LOC100294341 /// LOC100996709	1.13737	7.99652	3.72877	0.0031407	0.130582	-1.61087
1558719_s_at	RPAIN	0.676918	6.23584	3.72834	0.00314306	0.130582	-1.61159
216282_x_at	POLR2C	0.4271	7.3334	3.72804	0.00314476	0.130582	-1.61211
217109_at	MUC4	1.08245	4.21834	3.72792	0.00314542	0.130582	-1.61231
222220_s_at	TSNAXIP1	0.413284	5.83481	3.72663	0.00315262	0.130682	-1.6145
216226_at	TAF4B	1.12807	7.01349	3.72341	0.00317072	0.131333	-1.62
201563_at	SORD	0.795042	8.44186	3.72126	0.00318283	0.131635	-1.62365
223440_at	C16orf70	0.459606	7.05941	3.7193	0.0031939	0.131993	-1.62699
243000_at	CDK6	0.747956	9.18489	3.7181	0.0032007	0.132174	-1.62903
227790_at	UBE3D	0.966382	6.34611	3.71716	0.00320606	0.132295	-1.63063
226558_at	LOC105379273 /// LOC389834 /// MAFIP /// TEKT4P2	1.30951	7.01901	3.71205	0.00323526	0.133199	-1.63933
1557545_s_at	RNF165	1.17913	5.02544	3.71065	0.00324331	0.13343	-1.64171
202808_at	WBP1L	0.635386	10.5849	3.71006	0.00324674	0.13347	-1.64273
218935_at	EHD3	0.936985	5.3548	3.70882	0.00325386	0.133562	-1.64483
222288_at	---	2.24183	9.63265	3.70818	0.00325756	0.133562	-1.64592
228907_at	---	1.11357	7.01292	3.70525	0.00327455	0.133909	-1.65091
236727_at	---	0.980906	5.91863	3.70233	0.00329157	0.13422	-1.65588
201417_at	SOX4	0.517744	10.29	3.70136	0.00329726	0.134334	-1.65754
227290_at	CDYL2	0.437901	5.45846	3.70095	0.00329969	0.134334	-1.65825
226455_at	CREB3L4	0.662275	6.81379	3.69997	0.00330541	0.134467	-1.65991
220719_at	---	0.910978	6.78774	3.69806	0.00331661	0.134701	-1.66315
1560774_at	---	0.467515	5.45906	3.69607	0.00332838	0.134701	-1.66655
235602_at	TP53INP1	1.21301	8.75425	3.69605	0.00332853	0.134701	-1.66659
229491_at	SLC9B2	1.36629	5.98142	3.6957	0.00333055	0.134701	-1.66718
224490_s_at	ARL17A /// LOC100294341 /// LOC100996709 /// LOC101929774 /// LOC105371859 /// LOC105376844	0.95455	8.25289	3.69523	0.00333333	0.134701	-1.66798
236170_x_at	LOC101930085	0.912504	5.38093	3.69479	0.00333597	0.134701	-1.66874
224150_s_at	CEP70	1.17685	7.65494	3.69478	0.00333604	0.134701	-1.66876
213283_s_at	SALL2	0.627309	7.03846	3.69459	0.00333717	0.134701	-1.66908
224863_at	GNAQ	0.57263	8.82842	3.69459	0.00333717	0.134701	-1.66908
225776_at	RBMS2	0.597241	6.85381	3.6942	0.00333946	0.134701	-1.66974
216298_at	TARP /// TRGC2 /// TRGV1 /// TRGV3 /// TRGV5 /// TRGV5P	1.53577	8.86463	3.69155	0.00335523	0.135186	-1.67426
1554522_at	CNNM2	0.576726	4.34304	3.69076	0.00335996	0.135277	-1.67561
1555880_at	ERVFRD-1	0.858078	5.97465	3.68775	0.00337797	0.135802	-1.68074
210946_at	PLPP1	0.762789	7.9231	3.68711	0.00338183	0.135857	-1.68183
237047_at	FAM230C	0.588138	3.6956	3.68358	0.00340307	0.136585	-1.68784
213054_at	HAUS5	0.666586	8.03763	3.68316	0.00340566	0.136585	-1.68857
205028_at	TRO	0.634361	5.75729	3.68286	0.00340744	0.136585	-1.68907
230079_at	ST7L	0.499304	7.06369	3.68239	0.0034103	0.136599	-1.68987
241227_at	---	0.620618	4.87138	3.67605	0.00344895	0.137808	-1.70068
213657_s_at	---	0.976623	8.08992	3.67603	0.00344908	0.137808	-1.70072
1562966_at	KIAA1217	0.31993	3.2277	3.67579	0.00345055	0.137808	-1.70113
220915_s_at	---	0.643146	5.07786	3.67525	0.00345385	0.137827	-1.70205
205712_at	PTPRD	1.43093	4.36678	3.67466	0.00345748	0.137827	-1.70305
225030_at	BOD1	0.436106	8.58099	3.67391	0.00346212	0.137827	-1.70434
211650_x_at	IGK	1.12953	7.02777	3.67214	0.003473	0.138017	-1.70735
238728_at	LOC105371839 /// MRPS23	0.564166	7.25352	3.67207	0.00347346	0.138017	-1.70747
232991_at	---	0.954659	7.51597	3.67041	0.00348374	0.138135	-1.71031
209297_at	ITSN1	0.665084	5.48641	3.67026	0.00348467	0.138135	-1.71056
209155_s_at	NT5C2	0.599227	8.80528	3.66931	0.00349053	0.138135	-1.71218
224374_s_at	EMILIN2	0.749019	8.03168	3.66915	0.00349158	0.138135	-1.71247
224690_at	FAM210B	0.576985	7.1556	3.66846	0.00349583	0.138203	-1.71363
240323_at	---	0.631379	4.56198	3.66717	0.00350388	0.138342	-1.71584
210426_x_at	RORA	1.03954	5.62344	3.66635	0.003509	0.138342	-1.71724
213762_x_at	RBMX	0.377271	11.15	3.66627	0.00350948	0.138342	-1.71737
207269_at	DEFA4	3.25322	6.47525	3.66558	0.00351381	0.138413	-1.71855
227506_at	SLC16A9	0.421403	3.86985	3.66359	0.00352624	0.138689	-1.72194
235554_x_at	PACRGL	0.503038	6.73982	3.66321	0.00352862	0.138689	-1.72259
1566633_at	---	0.704673	4.81949	3.66211	0.00353555	0.13877	-1.72447
218175_at	CCDC92	0.519668	9.39794	3.66044	0.0035461	0.139056	-1.72732
214519_s_at	RLN2	0.851303	4.60667	3.66015	0.00354793	0.139056	-1.72782
212739_s_at	NME4	0.770252	9.03809	3.6597	0.00355079	0.139068	-1.72859
234244_at	RPF1	0.481418	3.01373	3.65706	0.0035675	0.139324	-1.7331
220250_at	ZNF286A	0.525063	7.07781	3.65331	0.00359136	0.139991	-1.73949
1559916_a_at	---	0.872583	6.49081	3.65277	0.00359481	0.139991	-1.74041
225167_at	FRMD4A	1.23837	6.93426	3.65222	0.00359835	0.139991	-1.74135
218976_at	DNAJC12	1.09817	5.67535	3.65162	0.00360219	0.139991	-1.74237
242694_at	IQSEC3	0.495812	3.27464	3.64955	0.00361549	0.140396	-1.74591
244714_at	---	0.708429	6.09388	3.64471	0.00364682	0.141194	-1.75418
225398_at	RPUSD4	0.488606	10.3144	3.64438	0.00364897	0.141194	-1.75475
203867_s_at	NLE1	0.908963	6.60928	3.63932	0.003682	0.142271	-1.76339
229086_at	ZNF436-AS1	0.942713	6.11388	3.63701	0.00369717	0.142756	-1.76733
210933_s_at	FSCN1	1.45232	6.09624	3.63509	0.00370987	0.14306	-1.77062
204759_at	RCBTB2	1.27422	9.07504	3.63462	0.00371293	0.14306	-1.77141
1568830_at	IRAK3	1.26003	5.06089	3.6341	0.00371643	0.14306	-1.77231
206021_at	SCAND2P	0.481691	6.44575	3.63384	0.00371813	0.14306	-1.77275
224738_x_at	RPL7L1	0.528188	10.4652	3.6311	0.00373631	0.143558	-1.77743
217222_at	IGHG1 /// SKAP2	1.45263	7.1552	3.62905	0.00375003	0.143984	-1.78094
224153_s_at	DHRS4-AS1	0.437607	9.28689	3.62831	0.00375495	0.144034	-1.7822
210357_s_at	SMOX	0.902844	6.2082	3.6276	0.00375969	0.144051	-1.78341
205041_s_at	ORM1 /// ORM2	1.27354	5.30262	3.62401	0.00378384	0.144756	-1.78955
213302_at	PFAS	0.77855	8.3094	3.62369	0.00378602	0.144756	-1.7901
217963_s_at	NGFRAP1	0.542215	10.6133	3.6205	0.00380763	0.145315	-1.79556
238494_at	TRAF3IP1	0.626631	7.17715	3.6202	0.00380964	0.145315	-1.79606
230016_at	NDUFAF6	0.35034	5.38137	3.61996	0.00381128	0.145315	-1.79647
202732_at	PKIG	0.611752	7.02976	3.61756	0.00382764	0.145837	-1.80058
239619_at	---	0.633381	4.93717	3.61695	0.00383181	0.145894	-1.80162
219777_at	GIMAP6	0.971757	7.63292	3.61625	0.0038366	0.145908	-1.80282
226995_at	LOC642852	0.967322	6.85074	3.6154	0.00384237	0.14593	-1.80426
243160_at	---	0.594031	3.43315	3.6137	0.00385408	0.146194	-1.80718
1556216_s_at	LOC105370687	0.712972	4.79216	3.61319	0.00385759	0.146194	-1.80805
227852_at	RP9	0.435763	7.95657	3.61268	0.00386107	0.146194	-1.80892
203894_at	TUBG2	0.453332	5.65075	3.61148	0.00386935	0.14626	-1.81097
205463_s_at	PDGFA	0.919231	6.16975	3.61127	0.00387084	0.14626	-1.81134
201406_at	RPL36A /// RPL36A-HNRNPH2	0.321221	12.3071	3.61037	0.00387703	0.146341	-1.81287
212134_at	PHLDB1	0.805186	5.93469	3.61018	0.00387834	0.146341	-1.81319
203957_at	E2F6	0.628174	6.09285	3.60623	0.00390577	0.147252	-1.81995
208116_s_at	MAN1A1	0.55194	6.79813	3.60593	0.00390787	0.147252	-1.82047
227983_at	RILPL2	0.542632	8.99469	3.60441	0.00391848	0.147411	-1.82306
1562762_at	C3orf56	1.07211	4.57413	3.60265	0.00393078	0.147708	-1.82607
227512_at	MEX3A	0.666906	6.05713	3.59982	0.00395072	0.148254	-1.83092
218017_s_at	HGSNAT	0.913513	7.16461	3.59814	0.00396255	0.148586	-1.83379
212174_at	AK2	0.665698	7.62106	3.59733	0.00396834	0.148586	-1.83518
219419_at	RBFA	0.431239	8.74854	3.59711	0.00396984	0.148586	-1.83555
235020_at	TAF4B	1.47294	6.49365	3.5957	0.00397986	0.148586	-1.83796
239386_at	HAVCR1P1	0.655226	6.41948	3.59512	0.00398403	0.148586	-1.83897
1560787_at	LOC101929143	0.339651	4.18433	3.59129	0.00401133	0.1494	-1.84551
1569496_s_at	LOC100130872	0.567822	5.44196	3.59011	0.00401981	0.149512	-1.84754
209524_at	HDGFRP3	0.749757	8.19565	3.58779	0.00403648	0.149912	-1.8515
235428_at	MINCR	1.12729	6.11774	3.58774	0.00403682	0.149912	-1.85158
221923_s_at	NPM1	0.518855	10.4441	3.58603	0.00404921	0.150197	-1.85452
232501_at	RNF150	0.79893	6.3554	3.58288	0.00407207	0.150363	-1.85991
228384_s_at	PYROXD2	0.55378	6.78449	3.58276	0.00407293	0.150363	-1.86012
205033_s_at	DEFA1 /// DEFA1B /// DEFA3	5.03564	8.70874	3.58082	0.00408707	0.150783	-1.86344
223000_s_at	F11R	0.748161	10.8406	3.57997	0.00409325	0.150909	-1.86489
218229_s_at	POGK	0.383876	8.93184	3.5793	0.00409821	0.15099	-1.86605
1553295_at	ABCA13	1.23945	3.17974	3.57734	0.00411253	0.151264	-1.86939
213792_s_at	INSR	0.731636	8.07751	3.57715	0.00411393	0.151264	-1.86972
215135_at	DNPEP	0.484861	4.84447	3.57633	0.00411997	0.151384	-1.87112
243469_at	---	0.927236	5.45539	3.57193	0.00415249	0.152374	-1.87866
244020_at	---	0.570737	4.01019	3.57016	0.00416569	0.152506	-1.8817
216693_x_at	HDGFRP3	0.73871	7.97138	3.56995	0.00416724	0.152506	-1.88205
224763_at	LOC100506548 /// RPL37	0.690117	9.21944	3.5689	0.00417504	0.152689	-1.88385
214846_s_at	ALPK3	0.615691	5.83328	3.56746	0.00418582	0.152777	-1.88632
225164_s_at	EIF2AK4	0.408045	7.17653	3.56574	0.00419873	0.152977	-1.88927
1553726_s_at	TBC1D32	0.421035	3.14971	3.56507	0.00420376	0.152977	-1.89042
223740_at	AGPAT4-IT1	0.503116	4.85824	3.56494	0.00420473	0.152977	-1.89064
220459_at	MCM3AP-AS1	0.746485	7.193	3.56445	0.00420843	0.152977	-1.89148
202975_s_at	RHOBTB3	1.1689	5.62421	3.56441	0.00420874	0.152977	-1.89155
203818_s_at	SF3A3	0.461728	10.0382	3.56316	0.00421811	0.153113	-1.89368
240658_at	---	1.85002	4.92863	3.56254	0.00422279	0.153113	-1.89474
219930_at	KLF8	0.412872	3.73358	3.56251	0.00422303	0.153113	-1.8948
215175_at	PCNX	0.594196	3.67382	3.56037	0.00423922	0.153434	-1.89846
206157_at	PTX3	1.70741	3.68634	3.55954	0.00424554	0.153434	-1.89989
218629_at	SMO	0.915656	5.72085	3.55932	0.0042472	0.153434	-1.90026
232009_at	ADGRE2	1.17361	5.9192	3.55912	0.00424872	0.153434	-1.90061
229003_x_at	SNHG7 /// SNORA17B	0.886802	6.24895	3.55875	0.00425155	0.153435	-1.90125
218862_at	ASB13	0.683237	6.84568	3.55513	0.00427917	0.154124	-1.90745
210991_s_at	RIMS3	0.440681	5.63506	3.55477	0.00428192	0.154124	-1.90806
210067_at	AQP4	0.318602	3.55318	3.55281	0.00429696	0.154563	-1.91142
211700_s_at	TRO	0.813061	7.31535	3.55139	0.00430785	0.154763	-1.91385
233908_x_at	---	0.791574	5.26885	3.55031	0.00431623	0.154849	-1.91571
225054_x_at	LINC00674	0.886824	7.95626	3.54946	0.00432279	0.154881	-1.91717
215492_x_at	PTCRA	1.42527	8.52325	3.5488	0.00432791	0.154963	-1.9183
212687_at	LIMS1	0.788109	9.22319	3.5461	0.00434881	0.155361	-1.92292
202342_s_at	TRIM2	1.71764	5.42068	3.54299	0.00437313	0.155904	-1.92826
218400_at	OAS2 /// OAS3	0.935122	7.81477	3.54253	0.00437666	0.155904	-1.92903
230671_at	---	0.722432	6.36145	3.54222	0.00437913	0.155904	-1.92957
211509_s_at	RTN4	0.524546	11.4153	3.54213	0.00437986	0.155904	-1.92973
202844_s_at	RALBP1	0.425278	9.00637	3.53886	0.00440557	0.156576	-1.93534
237962_x_at	---	0.686334	7.91431	3.53852	0.00440823	0.156576	-1.93591
1559709_at	ZNF138	0.364696	3.81261	3.53787	0.00441339	0.156576	-1.93704
1559284_at	LOC101929774	0.972234	6.5225	3.53755	0.00441593	0.156576	-1.93759
228759_at	CREB3L2	0.823639	7.48773	3.53668	0.00442274	0.156667	-1.93906
230782_at	SORD	0.856146	4.10211	3.53549	0.00443219	0.156789	-1.94111
1558481_s_at	TMCC1-AS1	1.26343	5.37499	3.53511	0.00443524	0.156789	-1.94177
1562948_at	---	0.547488	3.86593	3.53498	0.00443625	0.156789	-1.94199
241383_at	ZNF385C	1.29895	6.24596	3.53325	0.00445003	0.157109	-1.94496
228913_at	TPT1-AS1	0.744297	7.95918	3.53172	0.00446221	0.157109	-1.94757
226336_at	PPIA	0.514299	10.2647	3.53165	0.00446275	0.157109	-1.94769
202260_s_at	STXBP1	0.577989	4.88137	3.53138	0.00446495	0.157109	-1.94816
229748_x_at	LOC100233156 /// LOC105379554 /// MAFIP /// TEKT4P2	1.36896	7.63998	3.53089	0.00446887	0.157109	-1.949
225081_s_at	CDCA7L	0.580974	10.4449	3.53047	0.00447222	0.157109	-1.94972
230177_at	GTF2H2 /// GTF2H2B /// GTF2H2C	0.589916	7.48909	3.53039	0.00447283	0.157109	-1.94985
210783_x_at	CLEC11A	0.769953	6.2288	3.52764	0.00449491	0.157575	-1.95457
1557518_a_at	---	0.414244	4.2416	3.52617	0.00450682	0.157854	-1.9571
232230_at	OLMALINC	0.417534	5.71379	3.52581	0.00450971	0.157854	-1.95771
213237_at	KNOP1	0.624642	7.36442	3.52492	0.0045169	0.158005	-1.95924
206627_s_at	SSX1	0.341953	3.22984	3.52371	0.00452673	0.158247	-1.96132
220042_x_at	HIVEP3	0.677486	7.41128	3.52288	0.00453341	0.15838	-1.96274
213725_x_at	XYLT1	1.22739	6.88087	3.5218	0.00454216	0.158584	-1.96458
1553991_s_at	VSIG10	0.484048	5.74376	3.52077	0.00455061	0.158755	-1.96636
238505_at	ADPRH	0.541599	5.14919	3.5203	0.00455443	0.158755	-1.96717
232533_at	METTL8	0.647001	4.43569	3.51861	0.00456822	0.158986	-1.97006
205513_at	TCN1	2.13125	3.49675	3.51532	0.00459522	0.159723	-1.97571
231259_s_at	CCND2	1.60613	7.60661	3.51195	0.00462308	0.160186	-1.98149
212230_at	PLPP3	1.46719	5.47051	3.51194	0.0046232	0.160186	-1.98152
225306_s_at	SLC25A29	1.06846	7.83959	3.51017	0.00463781	0.16059	-1.98454
239834_at	---	0.970951	5.37567	3.5074	0.0046609	0.160982	-1.9893
228811_at	---	0.565441	6.64217	3.50452	0.00468508	0.161715	-1.99425
205871_at	PLGLB1 /// PLGLB2	0.962094	8.45337	3.50346	0.00469398	0.161818	-1.99607
206142_at	ZNF135	0.742111	7.10066	3.50271	0.00470029	0.161934	-1.99735
204327_s_at	ZNF202	0.589377	7.80501	3.49771	0.00474261	0.162878	-2.00594
214949_at	---	0.675665	7.56517	3.49686	0.00474985	0.162923	-2.0074
231820_x_at	ZNF587	0.305397	4.91981	3.49685	0.00474989	0.162923	-2.0074
223961_s_at	CISH	1.0936	5.54504	3.49534	0.00476281	0.163264	-2.01001
201501_s_at	GRSF1	0.595168	10.0933	3.49492	0.00476638	0.163284	-2.01072
1557046_x_at	LINC00665	0.486285	2.94246	3.49217	0.00478999	0.163683	-2.01545
212067_s_at	C1R	0.479812	4.26171	3.48971	0.00481116	0.164304	-2.01968
232234_at	SLA2	0.852037	9.30328	3.48905	0.00481686	0.164396	-2.02081
206514_s_at	CYP4F2 /// CYP4F3	0.947306	4.30162	3.48612	0.00484223	0.164999	-2.02584
240623_at	---	0.86628	5.89652	3.48596	0.00484359	0.164999	-2.02611
240025_x_at	---	0.467316	4.31039	3.48551	0.00484751	0.16503	-2.02688
228402_at	ZBED3	0.825321	6.37999	3.48449	0.00485636	0.165125	-2.02863
201878_at	ARIH1	0.453757	9.85259	3.48362	0.00486401	0.165152	-2.03013
232483_at	MED17	0.624245	5.40589	3.48322	0.00486746	0.165152	-2.03081
213817_at	IRAK3	1.33782	4.27893	3.48147	0.00488282	0.165408	-2.03383
205786_s_at	ITGAM	1.54582	7.09792	3.47997	0.00489591	0.165749	-2.03639
1559542_a_at	LOC101929622	0.339354	2.87719	3.47739	0.0049187	0.166045	-2.04084
212038_s_at	VDAC1	0.423015	10.3971	3.47691	0.00492289	0.166045	-2.04165
1560543_at	GRK4	0.796606	4.37865	3.47427	0.00494627	0.166628	-2.04619
227622_at	PCF11	0.523387	9.03742	3.47233	0.00496355	0.167107	-2.04952
228259_s_at	---	0.929986	8.28226	3.46923	0.00499127	0.167834	-2.05486
236474_at	---	0.609177	5.29119	3.46818	0.00500067	0.168	-2.05666
225541_at	RPL22L1	0.583338	8.62456	3.46776	0.00500446	0.168	-2.05738
229986_at	ZNF717	1.29256	6.44426	3.46765	0.00500544	0.168	-2.05757
210738_s_at	SLC4A4	0.472928	4.2497	3.46629	0.00501767	0.168299	-2.0599
218590_at	C10orf2	0.740329	8.35656	3.46576	0.00502245	0.168299	-2.06082
211708_s_at	SCD	1.04176	8.7432	3.46563	0.00502357	0.168299	-2.06103
226262_at	DHX33	0.58367	8.43088	3.46346	0.00504317	0.168749	-2.06476
221476_s_at	RPL15	0.499134	11.6938	3.46007	0.00507401	0.16947	-2.07059
223035_s_at	FARSB	0.328835	8.97235	3.45873	0.00508618	0.169627	-2.07288
220034_at	IRAK3	0.819265	6.15156	3.45853	0.00508802	0.169627	-2.07323
214807_at	PLXDC2	0.970746	4.02921	3.45761	0.00509651	0.169703	-2.07482
209925_at	OCLN	1.94308	5.64865	3.45714	0.00510073	0.16974	-2.07562
1564707_x_at	GLS2	0.877559	5.41432	3.45451	0.00512491	0.170441	-2.08014
220786_s_at	SLC38A4	1.18164	5.15976	3.45386	0.00513088	0.170511	-2.08126
201562_s_at	SORD	0.719302	8.19361	3.4536	0.00513327	0.170511	-2.0817
38703_at	DNPEP	0.628867	8.97239	3.45265	0.0051421	0.170597	-2.08335
224569_s_at	IRF2BP2	0.670576	10.2189	3.45105	0.00515692	0.170813	-2.0861
227114_at	RNF214	0.303223	7.44939	3.45093	0.00515797	0.170813	-2.08629
226485_at	VSIG10	0.632422	4.17316	3.448	0.00518518	0.171506	-2.09133
203044_at	CHSY1	0.740856	8.88879	3.44497	0.00521349	0.171923	-2.09654
1558193_at	ANKRD54	0.356515	5.79706	3.44141	0.00524696	0.172506	-2.10266
1564940_at	---	0.793175	5.83457	3.44035	0.00525698	0.17253	-2.10449
1557290_at	DPY19L2P4	0.877475	6.92498	3.44033	0.00525715	0.17253	-2.10452
212488_at	COL5A1	0.942108	6.02095	3.4396	0.00526407	0.172653	-2.10578
1553392_at	EFCAB3 /// LOC102724660	0.881283	5.29995	3.436	0.00529822	0.173357	-2.11196
200662_s_at	TOMM20	0.58795	10.4082	3.43345	0.00532261	0.173716	-2.11636
218174_s_at	TMEM254	0.747029	5.2565	3.43273	0.00532947	0.173716	-2.11759
238069_at	LOC101927365	0.751434	6.81073	3.43241	0.00533259	0.173716	-2.11815
210151_s_at	DYRK3	0.928167	5.81419	3.43236	0.00533305	0.173716	-2.11823
228280_at	ZC3HAV1L	1.36322	7.40935	3.43228	0.00533383	0.173716	-2.11837
235309_at	RPS15A	1.04963	9.33146	3.43227	0.00533391	0.173716	-2.11839
220398_at	GNPTAB	0.453832	6.07641	3.43102	0.00534589	0.173877	-2.12053
228908_s_at	LOC642852	0.964474	7.13565	3.42643	0.00539017	0.175213	-2.12842
229190_at	LOC105374366	0.730475	5.75238	3.425	0.00540409	0.175561	-2.13089
219880_at	CTC-338M12.4	0.609947	7.53123	3.42172	0.00543602	0.176008	-2.13652
227201_at	LINC01128	0.742909	6.49598	3.42148	0.00543837	0.176008	-2.13694
211596_s_at	LRIG1	0.79637	7.08824	3.42095	0.00544362	0.176008	-2.13786
228698_at	SOX7	0.350177	2.76068	3.419	0.00546272	0.176276	-2.14121
65472_at	C2orf68	0.801133	7.2656	3.41847	0.00546795	0.176276	-2.14213
225515_s_at	RPL7L1 /// WAC-AS1	0.436801	9.95601	3.41797	0.00547279	0.176326	-2.14297
218957_s_at	PAAF1	0.519415	8.59164	3.41593	0.00549298	0.176765	-2.14649
1569136_at	MGAT4A	0.690014	5.32931	3.41561	0.00549613	0.176765	-2.14704
217260_x_at	IGHG1	1.20373	6.08757	3.41483	0.00550379	0.176908	-2.14837
1559449_a_at	ZNF254	0.501875	5.48512	3.4135	0.00551704	0.176965	-2.15067
206073_at	COLQ	0.593233	5.44667	3.41309	0.00552109	0.176965	-2.15138
242712_x_at	RANBP2 /// RGPD1 /// RGPD2 /// RGPD3 /// RGPD4 /// RGPD5 /// RGPD6 /// RGPD8	0.744186	7.17958	3.41302	0.00552177	0.176965	-2.15149
235132_at	NIFK-AS1	0.369419	9.85055	3.41219	0.00553004	0.177018	-2.15293
212715_s_at	MICAL3	0.644317	5.05436	3.41171	0.00553483	0.177018	-2.15375
1557812_a_at	---	1.15298	5.33	3.41072	0.00554467	0.177114	-2.15545
210456_at	PCYT1B	0.588051	5.54246	3.40998	0.00555207	0.177209	-2.15673
239548_at	NEGR1	1.08466	3.17665	3.40899	0.00556198	0.177345	-2.15843
208470_s_at	HP /// HPR	0.990268	5.33496	3.40821	0.00556978	0.177464	-2.15977
221906_at	TXNRD3 /// TXNRD3NB	0.552229	6.60226	3.40626	0.00558936	0.17788	-2.16313
229402_at	SAMD13	0.811918	5.10607	3.40416	0.00561051	0.178299	-2.16674
229830_at	---	1.28363	6.28435	3.40398	0.0056123	0.178299	-2.16705
241471_at	---	0.470399	4.78199	3.40118	0.00564064	0.179095	-2.17186
225912_at	TP53INP1	1.0154	10.5974	3.4003	0.00564964	0.179224	-2.17339
1552557_a_at	ZDHHC15	1.03466	4.76588	3.39917	0.0056611	0.179224	-2.17532
1566079_at	RPS16P5	0.853308	7.1909	3.39847	0.00566831	0.179291	-2.17654
236821_at	---	0.488519	7.17842	3.39776	0.00567549	0.179291	-2.17775
201875_s_at	MPZL1	0.704789	6.99761	3.39759	0.00567722	0.179291	-2.17804
240297_at	---	0.821597	6.9123	3.39704	0.00568289	0.179291	-2.179
236198_at	LINC01215	1.21109	7.53358	3.3942	0.00571196	0.180105	-2.18388
212928_at	TSPYL4	0.745579	8.73884	3.39258	0.00572863	0.180526	-2.18666
201910_at	FARP1	0.830999	7.38122	3.39162	0.00573858	0.180677	-2.18832
239946_at	---	1.38189	7.66909	3.39121	0.00574286	0.180677	-2.18903
229178_at	PRTG	0.717562	3.66854	3.39011	0.00575424	0.180812	-2.19093
205521_at	EXOG	0.411933	6.70767	3.3894	0.0057616	0.180939	-2.19215
1557236_at	APOL6	0.552119	7.24168	3.38865	0.00576941	0.181081	-2.19344
227593_at	FLJ37453	0.646534	8.24707	3.3866	0.00579066	0.181643	-2.19696
1552803_a_at	STMN1	0.832181	5.57812	3.38316	0.00582663	0.182353	-2.20288
235820_at	ERC1	0.554541	6.1189	3.38023	0.00585756	0.183052	-2.20794
222705_s_at	SLC25A15	0.51507	5.9822	3.38015	0.00585835	0.183052	-2.20807
225704_at	FBRSL1	1.07484	7.85158	3.37913	0.00586908	0.183262	-2.20982
1555964_at	ARL17A /// ARL17B /// LOC100294341 /// LOC100996709	0.638107	9.00364	3.37716	0.00589004	0.183485	-2.21322
219295_s_at	PCOLCE2	0.628067	2.94544	3.37394	0.00592425	0.184248	-2.21876
244321_at	PGAP1	0.980207	6.14241	3.37321	0.00593201	0.184385	-2.22001
1557495_at	---	0.670791	3.77382	3.37256	0.00593902	0.184498	-2.22114
244080_at	---	0.735848	4.44169	3.37163	0.00594895	0.184701	-2.22274
225202_at	RHOBTB3	1.02585	7.80479	3.3709	0.00595683	0.184743	-2.224
204979_s_at	SH3BGR	0.632469	6.61147	3.36931	0.00597392	0.184744	-2.22674
226116_at	DFFA	0.665235	8.73028	3.3693	0.00597398	0.184744	-2.22675
236201_at	SPTLC3	0.748361	4.08972	3.36872	0.00598025	0.184833	-2.22775
239280_at	LOC105378818	1.05859	4.80068	3.36753	0.00599308	0.185021	-2.2298
225651_at	UBE2E2	0.749041	8.21871	3.36429	0.00602812	0.185788	-2.23537
209064_x_at	PAIP1	0.698581	8.20278	3.36314	0.00604072	0.185817	-2.23737
211908_x_at	IGK	0.673402	6.8741	3.36164	0.00605704	0.186154	-2.23994
1557430_at	SMIM17	1.72792	4.42488	3.36021	0.00607262	0.186354	-2.2424
1568876_a_at	---	0.40211	6.57166	3.35984	0.00607666	0.186354	-2.24303
211973_at	NUDT3	0.750604	6.52012	3.35963	0.00607897	0.186354	-2.2434
206873_at	CA6	0.583759	5.07645	3.35917	0.006084	0.186354	-2.24419
231188_at	ZSCAN2	0.62095	8.13977	3.35379	0.00614334	0.187936	-2.25346
225376_at	GID8	0.504184	8.70536	3.35249	0.0061577	0.187936	-2.25569
217751_at	GSTK1	0.34831	9.32857	3.35249	0.00615779	0.187936	-2.25571
224698_at	ESYT2	0.676807	9.31292	3.35241	0.00615858	0.187936	-2.25583
244593_at	HID1	0.840241	5.84318	3.35163	0.00616735	0.187936	-2.25719
204849_at	TCFL5	0.909091	8.53569	3.35103	0.00617393	0.187936	-2.25821
224989_at	SMIM14	0.567583	6.26125	3.35099	0.00617439	0.187936	-2.25828
203693_s_at	E2F3	0.709147	9.80366	3.35077	0.00617687	0.187936	-2.25866
243109_at	MCTP2	1.16338	5.26569	3.34839	0.00620341	0.188593	-2.26276
203394_s_at	HES1	2.37921	8.80767	3.34822	0.00620538	0.188593	-2.26306
1564706_s_at	GLS2	1.15028	6.14364	3.34584	0.00623204	0.188714	-2.26716
1553099_at	TIGD1	0.653081	8.10382	3.34568	0.00623379	0.188714	-2.26743
1562713_a_at	NETO1	1.117	6.45726	3.34479	0.00624387	0.188714	-2.26897
1556236_at	ZNF391	0.7991	4.23083	3.34267	0.0062678	0.189228	-2.27262
222056_s_at	FAHD2A	0.595394	9.11634	3.34207	0.00627457	0.189328	-2.27366
200831_s_at	SCD	0.992137	7.81672	3.33913	0.00630788	0.190019	-2.27871
243113_at	---	0.59248	3.4875	3.3384	0.00631621	0.190125	-2.27997
204820_s_at	BTN3A2 /// BTN3A3	0.862745	9.9637	3.33776	0.00632346	0.190125	-2.28107
1568987_at	CRHR1-IT1 /// MGC57346	0.509003	7.05509	3.33769	0.00632429	0.190125	-2.2812
243618_s_at	ZNF827	1.01443	10.2631	3.3366	0.00633672	0.190321	-2.28307
228238_at	GAS5	0.574332	9.01326	3.33526	0.00635207	0.190321	-2.28538
206081_at	SLC24A1	0.62206	7.09234	3.33522	0.00635253	0.190321	-2.28545
226835_s_at	ZFAS1	0.533507	10.6291	3.33365	0.00637054	0.190333	-2.28815
228040_at	GLIDR	0.708579	7.2206	3.33277	0.0063807	0.190532	-2.28968
218932_at	ZNHIT6	0.724865	8.62481	3.33224	0.00638681	0.190533	-2.29059
232336_at	ZSWIM5	0.357529	3.93532	3.33181	0.00639173	0.19055	-2.29133
207356_at	DEFB4A /// DEFB4B	0.590953	3.78727	3.33104	0.00640065	0.190712	-2.29266
238498_at	---	0.636712	4.53666	3.32976	0.00641537	0.191046	-2.29485
226478_at	TM7SF3	0.727713	7.89469	3.32931	0.00642059	0.191097	-2.29563
215559_at	ABCC6 /// LOC105369239	0.406417	4.76407	3.32853	0.00642964	0.191262	-2.29697
229062_at	ARL9	0.714793	6.07665	3.32679	0.0064499	0.191453	-2.29998
239772_x_at	DHX30	0.485253	7.4161	3.3265	0.00645324	0.191453	-2.30047
1552787_at	HELB	0.956738	6.37359	3.32638	0.00645468	0.191453	-2.30069
201249_at	SLC2A1	0.435063	4.51555	3.32617	0.00645706	0.191453	-2.30104
236961_at	---	0.406678	3.78281	3.32484	0.00647261	0.191655	-2.30334
211951_at	NOLC1	0.373512	10.7813	3.32469	0.0064744	0.191655	-2.3036
204639_at	ADA	0.610658	10.8378	3.32246	0.00650046	0.192066	-2.30744
1554976_a_at	LINC00051	0.430763	4.08682	3.32224	0.00650303	0.192066	-2.30781
227609_at	EPSTI1	0.623171	7.04235	3.32154	0.00651126	0.192066	-2.30902
238025_at	MLKL	0.471166	7.03216	3.32075	0.00652058	0.192066	-2.31039
1553890_s_at	NTN5	0.456851	5.8302	3.32051	0.00652341	0.192066	-2.3108
243715_at	---	0.845525	5.4207	3.31999	0.00652947	0.192141	-2.31169
232081_at	ABCG1	0.866327	7.95872	3.31671	0.00656825	0.192712	-2.31734
232729_at	FBXO32	0.695706	5.86716	3.316	0.00657668	0.192712	-2.31857
229028_s_at	ARL17A /// ARL17B /// LOC100294341 /// LOC100996709	0.89756	9.28427	3.31577	0.0065795	0.192712	-2.31898
1566557_at	BAIAP2-AS1	0.839208	7.15803	3.31567	0.00658058	0.192712	-2.31913
229334_at	RUFY3	0.836384	9.16967	3.31525	0.00658566	0.192712	-2.31987
1557021_s_at	LOC100507250	0.710808	6.44525	3.31479	0.00659105	0.192712	-2.32065
214973_x_at	IGHD	1.10576	7.73992	3.31356	0.0066057	0.192946	-2.32277
217846_at	QARS	0.403115	10.8134	3.31352	0.00660621	0.192946	-2.32285
209794_at	SRGAP3	1.05448	5.43667	3.31256	0.0066177	0.193013	-2.3245
226134_s_at	MSI2	0.724573	9.17759	3.31215	0.00662262	0.193013	-2.32521
231473_at	LOC100506530	0.311275	2.90416	3.31019	0.00664606	0.193489	-2.32859
222721_at	CNIH4	0.474239	5.36587	3.30747	0.00667881	0.193957	-2.33328
223623_at	C2orf40	2.2421	4.51247	3.30741	0.00667953	0.193957	-2.33338
223700_at	MND1	0.563357	10.3209	3.30738	0.00667984	0.193957	-2.33343
241193_at	ETS2	1.06583	7.20115	3.30671	0.00668796	0.194008	-2.33459
227898_s_at	ZFP41	0.505206	5.27526	3.30665	0.0066887	0.194008	-2.33469
209797_at	CNPY2	0.385918	9.37999	3.30627	0.00669324	0.194036	-2.33534
235953_at	ZNF610	0.743444	5.65323	3.30432	0.00671687	0.194412	-2.33871
204567_s_at	ABCG1	0.494783	8.71473	3.30287	0.00673452	0.194717	-2.34121
211478_s_at	DPP4	0.945753	7.19558	3.30143	0.006752	0.194966	-2.34369
209890_at	TSPAN5	0.658226	7.21713	3.30069	0.00676097	0.194966	-2.34495
204168_at	MGST2	0.658022	9.13045	3.30025	0.00676636	0.195013	-2.34571
233123_at	SLC40A1	0.524599	3.77436	3.29878	0.00678434	0.195238	-2.34825
231232_at	LOC100506125	0.333151	3.40845	3.29811	0.00679265	0.195238	-2.34942
1560912_at	LINC01120	0.857369	4.99003	3.29753	0.00679973	0.195238	-2.35041
220005_at	P2RY13	1.18994	4.45954	3.29689	0.00680762	0.195238	-2.35152
206847_s_at	HOXA7	0.829924	5.91926	3.29548	0.00682492	0.195564	-2.35394
208669_s_at	EID1	0.302776	9.85215	3.29428	0.00683969	0.195588	-2.356
244204_at	---	0.841749	5.83504	3.29412	0.00684168	0.195588	-2.35628
1559072_a_at	ELFN2	1.34029	6.71053	3.29347	0.0068497	0.195588	-2.3574
203441_s_at	CDH2	0.839136	5.81461	3.29316	0.00685357	0.195588	-2.35794
209317_at	POLR1C	0.380085	8.91689	3.29312	0.00685406	0.195588	-2.35801
228027_at	ARMCX5-GPRASP2 /// GPRASP2	0.999119	6.77027	3.29094	0.0068811	0.195771	-2.36176
203335_at	PHYH	0.745735	7.40218	3.29081	0.00688269	0.195771	-2.36199
223269_at	POLR3GL	0.333038	9.64516	3.29042	0.00688758	0.195771	-2.36266
239172_x_at	---	0.570149	7.24396	3.2903	0.00688912	0.195771	-2.36288
232459_at	---	0.928533	4.41103	3.28961	0.00689767	0.195879	-2.36406
229397_s_at	ARHGAP35	0.602443	8.0867	3.28942	0.00690009	0.195879	-2.36439
240261_at	TOM1L1	0.357074	2.98251	3.28633	0.00693869	0.196566	-2.36972
1558323_at	TMEM72	0.630064	3.84524	3.2857	0.00694655	0.196687	-2.3708
236858_s_at	RUNX2	0.688604	5.72388	3.28229	0.00698956	0.197369	-2.37669
218832_x_at	ARRB1	1.11933	7.39786	3.28211	0.00699174	0.197369	-2.37699
202759_s_at	AKAP2 /// PALM2-AKAP2	0.73105	9.88081	3.28168	0.00699721	0.197369	-2.37773
1564640_at	MGA	0.373128	3.1835	3.2815	0.00699952	0.197369	-2.37805
225391_at	LOC93622	0.730802	9.13659	3.2798	0.00702098	0.19776	-2.38097
228054_at	TMEM44	0.597394	6.29478	3.27746	0.00705082	0.197999	-2.38502
203435_s_at	MME	1.44382	8.44998	3.27621	0.00706673	0.198344	-2.38717
243092_at	PAN3-AS1	1.00184	7.83685	3.27572	0.007073	0.198392	-2.38801
206576_s_at	CEACAM1	1.49934	6.36869	3.27391	0.0070962	0.198763	-2.39114
221809_at	RANBP10	0.516669	6.80916	3.2728	0.00711041	0.198979	-2.39305
203151_at	MAP1A	1.07632	9.36115	3.27243	0.00711515	0.198988	-2.39368
224928_at	SETD7	1.08392	6.41111	3.27117	0.00713132	0.199254	-2.39585
1558017_s_at	PAWR	0.463546	4.52969	3.26956	0.00715217	0.199597	-2.39863
206492_at	FHIT	1.69949	6.66996	3.26915	0.00715742	0.199597	-2.39933
215440_s_at	BEX4	0.51007	8.431	3.26904	0.00715885	0.199597	-2.39952
226764_at	ZNF827	0.968253	8.89626	3.26808	0.00717135	0.199771	-2.40119
209360_s_at	LOC100506403 /// RUNX1	0.621827	9.14203	3.26799	0.0071724	0.199771	-2.40133
239154_at	---	0.512782	6.98708	3.26609	0.00719717	0.199926	-2.40462
242432_at	LOC101929774 /// LOC105376844	0.895486	9.40349	3.26587	0.00720003	0.199926	-2.405
1555874_x_at	GLIDR	0.559665	7.23868	3.26571	0.00720206	0.199926	-2.40526
1557055_s_at	LINC01128	0.67353	9.37504	3.26554	0.00720435	0.199926	-2.40557
1564705_at	GLS2	0.804446	3.51566	3.26543	0.00720577	0.199926	-2.40576
1569039_s_at	ZNF677	1.0454	5.5553	3.26532	0.00720721	0.199926	-2.40595
235644_at	CCDC138	0.918402	6.34374	3.26387	0.00722602	0.200234	-2.40843
206751_s_at	PCYT1B	0.663856	4.51607	3.26362	0.0072293	0.200234	-2.40887
205145_s_at	MYL5	0.844677	6.32564	3.26316	0.00723532	0.200299	-2.40966
221480_at	HNRNPD	0.45817	8.39426	3.26274	0.00724084	0.200351	-2.41039
217281_x_at	---	0.776086	8.44871	3.26175	0.00725389	0.20061	-2.4121
236423_at	---	0.341249	6.51397	3.26137	0.00725877	0.200644	-2.41275
235467_s_at	KCNC4	0.841302	4.54486	3.26063	0.00726853	0.20071	-2.41403
233180_at	---	0.349668	2.90291	3.25924	0.00728678	0.201109	-2.41642
233491_at	LOC100268168	0.378744	3.69273	3.2575	0.00730981	0.201109	-2.41943
1556269_at	MYT1	0.268636	4.79379	3.2573	0.00731242	0.201109	-2.41977
211095_at	NF1	0.71865	5.25396	3.25726	0.00731294	0.201109	-2.41984
238833_at	LOC729088	0.765159	5.79205	3.2572	0.00731369	0.201109	-2.41994
216215_s_at	RBFOX2	1.07345	5.60159	3.25702	0.00731607	0.201109	-2.42025
225457_s_at	OLMALINC /// PP7080 /// SLC9A3	0.626274	6.70815	3.25514	0.00734108	0.201687	-2.4235
215443_at	TSHR	1.52409	8.73875	3.25465	0.00734756	0.201687	-2.42434
213198_at	ACVR1B	0.650638	7.83495	3.25088	0.00739774	0.20254	-2.43083
227849_at	RP9	0.410475	8.1236	3.25042	0.00740401	0.202544	-2.43164
226639_at	SFT2D3	0.505914	8.23885	3.25032	0.00740531	0.202544	-2.43181
210142_x_at	FLOT1	0.603348	9.22943	3.24977	0.00741259	0.202596	-2.43275
207020_at	HSF2BP /// LOC105379490	0.351486	4.60898	3.2487	0.00742704	0.202834	-2.4346
212730_at	SYNM	1.32525	6.7905	3.24776	0.00743959	0.202931	-2.43621
227508_at	ZNF8	0.554397	6.5329	3.24771	0.00744035	0.202931	-2.43631
238038_at	---	1.05462	8.52077	3.24761	0.00744173	0.202931	-2.43649
236440_at	NETO1	0.849088	3.85696	3.24652	0.00745639	0.20319	-2.43836
242703_at	---	0.731369	4.30741	3.24607	0.00746236	0.20319	-2.43913
1557232_at	LOC102723722 /// LOC102725017	0.625564	6.71503	3.24533	0.0074724	0.203308	-2.44041
205844_at	VNN1	0.60427	3.68655	3.2452	0.00747415	0.203308	-2.44063
202023_at	EFNA1	0.88516	7.12205	3.24359	0.00749598	0.203699	-2.44341
207199_at	TERT	0.770182	7.26702	3.24297	0.00750433	0.203825	-2.44448
227805_at	METAP1D	0.728711	6.83501	3.24228	0.00751378	0.20398	-2.44568
201826_s_at	SCCPDH	0.618687	8.08306	3.23936	0.0075535	0.204855	-2.4507
243357_at	NEGR1	0.934624	5.56195	3.23883	0.00756073	0.204939	-2.45162
244391_at	TSEN2	0.790244	6.63637	3.23859	0.0075641	0.204939	-2.45204
211555_s_at	GUCY1B3	0.966481	6.45063	3.23812	0.0075705	0.204983	-2.45285
229461_x_at	NEGR1	1.25073	6.62485	3.23629	0.00759557	0.205385	-2.456
220404_at	ADGRG3	0.391301	4.9806	3.23594	0.00760045	0.205415	-2.45661
218316_at	TIMM9	0.716572	8.8417	3.23427	0.00762336	0.205805	-2.45948
242784_at	---	0.823706	7.45229	3.23382	0.00762965	0.205805	-2.46027
1552925_at	PCDH10	1.04216	4.33756	3.2338	0.00762993	0.205805	-2.4603
206020_at	SOCS6	0.612015	3.97276	3.23287	0.00764279	0.20605	-2.46191
226377_at	NFIC	0.952368	6.21701	3.2322	0.00765194	0.206189	-2.46305
221516_s_at	MIEF1	0.45267	8.55852	3.22936	0.00769146	0.206909	-2.46796
228786_at	SVIL-AS1	0.511392	7.10466	3.22921	0.00769357	0.206909	-2.46822
231720_s_at	JAM3	1.26971	7.25194	3.22749	0.00771752	0.207349	-2.47118
243816_at	ZNF70	0.795398	6.95261	3.22695	0.00772497	0.207447	-2.4721
229689_s_at	---	1.37085	5.60077	3.22568	0.00774284	0.207649	-2.47431
228450_at	PLEKHA7	0.435777	4.7745	3.22165	0.00779943	0.208928	-2.48125
203817_at	GUCY1B3	0.985899	6.00671	3.22148	0.00780191	0.208928	-2.48155
224016_at	HIPK2	0.719026	5.06456	3.22071	0.00781268	0.208928	-2.48286
225804_at	CYB5D2	0.505314	6.80155	3.22022	0.00781965	0.208928	-2.48371
209846_s_at	BTN3A2	0.834185	7.87174	3.22019	0.00782015	0.208928	-2.48377
242462_at	LINC00665	0.870247	5.04693	3.22005	0.00782215	0.208928	-2.48402
229512_at	FAM120C	1.0864	7.77751	3.2187	0.00784121	0.209233	-2.48634
235142_at	ZBTB8A	0.829056	6.29352	3.21695	0.00786611	0.209386	-2.48936
244567_at	---	0.46842	3.08621	3.21618	0.00787707	0.209576	-2.49069
223380_s_at	LATS2	0.675353	5.4634	3.2159	0.00788105	0.20958	-2.49117
233602_at	---	0.707107	3.97866	3.21524	0.00789048	0.209729	-2.49231
226346_at	MEX3A	0.497291	4.66608	3.21394	0.007909	0.210119	-2.49454
224254_x_at	---	0.909657	8.28555	3.2128	0.00792541	0.210297	-2.49652
200036_s_at	RPL10A	0.284373	12.2852	3.21261	0.00792807	0.210297	-2.49684
209550_at	NDN	1.11853	9.57216	3.2104	0.00795993	0.210656	-2.50066
208051_s_at	PAIP1	0.731188	7.95965	3.21039	0.00796006	0.210656	-2.50067
222778_s_at	WHSC1	0.613792	7.28053	3.20893	0.00798108	0.211111	-2.50319
1562684_at	---	0.48176	4.98691	3.20776	0.00799806	0.211355	-2.50521
235291_s_at	FLJ32255	0.552046	9.4442	3.2056	0.00802942	0.211979	-2.50894
218305_at	IPO4	0.749511	7.56451	3.20346	0.00806049	0.212635	-2.51262
227330_x_at	LOC100233156 /// MAFIP /// TEKT4P2	1.00275	7.65965	3.20328	0.00806311	0.212635	-2.51293
225784_s_at	ZC4H2	0.464522	6.75382	3.20309	0.00806593	0.212635	-2.51326
214097_at	RPS21	0.533604	10.8924	3.20263	0.00807259	0.212708	-2.51405
243924_at	LINC00665	1.0608	5.69807	3.20039	0.00810538	0.213059	-2.51791
228429_x_at	KIF9	0.631456	7.58796	3.19954	0.00811786	0.213182	-2.51938
236358_at	---	0.689557	7.76511	3.1992	0.00812295	0.213213	-2.51997
243310_at	LOC105370569	0.544088	5.34172	3.19882	0.00812858	0.213258	-2.52063
230405_at	C5orf56	0.488002	8.70011	3.19769	0.00814523	0.213392	-2.52258
1556332_at	---	0.397301	3.91294	3.1975	0.00814804	0.213392	-2.52291
203716_s_at	DPP4	0.982165	9.18541	3.19697	0.00815585	0.213392	-2.52383
201576_s_at	GLB1	0.422968	8.11008	3.19557	0.00817653	0.213484	-2.52624
227960_s_at	FAHD1	0.52905	7.06429	3.19555	0.00817678	0.213484	-2.52627
224848_at	CDK6	0.869561	9.33128	3.19504	0.00818434	0.213484	-2.52715
212456_at	CLUH	0.419822	7.71171	3.19376	0.00820341	0.213683	-2.52936
226647_at	TMEM25	0.364529	5.45688	3.19243	0.00822309	0.213891	-2.53165
224571_at	IRF2BP2	0.626955	10.3326	3.19243	0.00822312	0.213891	-2.53165
202382_s_at	GNPDA1	1.0261	6.83319	3.19179	0.00823258	0.213934	-2.53274
201517_at	NCBP2	0.508663	10.0477	3.19107	0.00824339	0.214011	-2.53399
236537_at	---	0.50771	6.32659	3.18996	0.00826004	0.214119	-2.53592
213333_at	MDH2	0.43897	6.34849	3.1898	0.0082623	0.214119	-2.53618
226127_at	ALKBH3	0.56079	8.02187	3.189	0.00827438	0.214254	-2.53757
229202_at	PCNXL2	0.830378	7.08713	3.18871	0.0082787	0.214254	-2.53807
242621_at	ZSCAN25	0.430781	7.89546	3.18855	0.00828107	0.214254	-2.53834
212693_at	MDN1	0.562018	8.95426	3.18818	0.00828668	0.214254	-2.53898
235245_at	TMEM92	0.414316	5.23026	3.1879	0.00829084	0.214254	-2.53946
234977_at	ZADH2	0.73678	6.15607	3.18783	0.00829195	0.214254	-2.53959
224983_at	SCARB2	0.680758	6.8788	3.18496	0.00833517	0.214968	-2.54454
216491_x_at	IGHM	1.65696	8.03121	3.18469	0.00833921	0.214968	-2.545
224601_at	SNHG16	0.766643	8.61873	3.18335	0.00835944	0.215388	-2.54731
228930_at	SNHG21	0.901349	8.72522	3.18211	0.00837822	0.215529	-2.54945
203434_s_at	MME	1.52459	7.93606	3.18195	0.00838071	0.215529	-2.54973
227334_at	USP54	0.753941	6.18083	3.17993	0.00841135	0.216013	-2.5532
230609_at	CLINT1	0.517599	4.44672	3.17923	0.00842211	0.216086	-2.55442
208950_s_at	ALDH7A1	0.724859	7.73473	3.17891	0.00842699	0.21611	-2.55497
225750_at	ERO1A	0.479999	7.89502	3.17808	0.00843958	0.21623	-2.55639
232512_at	---	1.74051	8.24724	3.17711	0.00845453	0.21641	-2.55808
238548_at	PANK2	0.50457	7.33957	3.17602	0.00847125	0.216736	-2.55996
241738_at	ZNF250	0.709226	6.07354	3.1749	0.0084884	0.216871	-2.56189
200030_s_at	SLC25A3	0.367052	11.724	3.17366	0.00850749	0.216964	-2.56403
221542_s_at	ERLIN2	0.431441	8.49671	3.1733	0.00851308	0.216964	-2.56465
228889_at	ARHGAP5-AS1	0.53814	5.42511	3.17087	0.00855063	0.217041	-2.56884
224686_x_at	LRRC37A2	0.784228	9.52399	3.17039	0.008558	0.217059	-2.56966
240100_at	LOC100505920	0.622507	4.39397	3.17007	0.00856296	0.217059	-2.57021
40189_at	SET	0.360648	10.6104	3.17005	0.00856325	0.217059	-2.57025
212186_at	ACACA	0.58735	7.63464	3.1695	0.00857187	0.217177	-2.5712
208626_s_at	VAT1	1.0931	9.67637	3.16893	0.0085807	0.2173	-2.57218
218004_at	BSDC1	0.375473	7.99655	3.16537	0.00863614	0.218299	-2.57831
211938_at	EIF4B	0.29245	11.0113	3.16494	0.00864294	0.21837	-2.57906
1556474_a_at	LOC285097	1.91526	5.66897	3.16253	0.00868074	0.219104	-2.58322
225935_at	CUX1	0.531934	9.12676	3.1625	0.00868126	0.219104	-2.58327
225283_at	ARRDC4	1.43067	6.11701	3.16232	0.00868402	0.219104	-2.58358
239205_s_at	CR1 /// CR1L	0.862108	3.66194	3.16148	0.00869732	0.219339	-2.58503
221015_s_at	CDADC1	0.69063	6.17275	3.16089	0.00870664	0.219472	-2.58605
238762_at	LOC105379287 /// MTHFD2L	0.632603	8.34029	3.16013	0.00871852	0.219596	-2.58735
226743_at	SLFN11	0.808787	9.21597	3.16007	0.00871957	0.219596	-2.58747
230480_at	PIWIL4	1.09571	5.9423	3.15946	0.00872922	0.219738	-2.58852
35776_at	ITSN1	0.796543	5.73801	3.15658	0.00877487	0.220309	-2.59348
223591_at	RNF135	0.597855	6.11861	3.1565	0.00877611	0.220309	-2.59362
226908_at	LRIG3	0.254519	2.59651	3.15472	0.00880449	0.22092	-2.59669
240365_at	MIR924HG	0.88339	4.92835	3.15423	0.00881236	0.221016	-2.59754
202242_at	TSPAN7	0.756029	5.80973	3.15355	0.00882314	0.221159	-2.5987
202217_at	C21orf33 /// LOC102724023	0.634636	9.29916	3.15336	0.00882614	0.221159	-2.59903
214340_at	ALOX12P2	0.733325	6.3067	3.15292	0.00883324	0.221182	-2.59979
218471_s_at	BBS1	0.509293	7.5315	3.1528	0.00883518	0.221182	-2.6
241783_at	---	0.403322	5.37472	3.15089	0.00886586	0.221741	-2.6033
242840_at	---	0.281402	2.80428	3.15065	0.00886965	0.221741	-2.60371
216035_x_at	TCF7L2	0.661124	7.56386	3.14998	0.00888045	0.221849	-2.60487
209676_at	TFPI	0.862687	4.70058	3.14957	0.00888704	0.221849	-2.60557
229879_at	ASPH	0.588787	6.2496	3.14921	0.00889287	0.221849	-2.6062
240646_at	GIMAP8	0.553731	4.61289	3.14895	0.00889699	0.221849	-2.60664
1561343_a_at	LOC105372742	0.458536	3.24086	3.14887	0.00889831	0.221849	-2.60678
207198_s_at	LIMS1	0.505684	7.68919	3.14795	0.00891314	0.221909	-2.60836
239475_at	PXYLP1	1.22787	8.26976	3.14791	0.0089139	0.221909	-2.60844
201865_x_at	NR3C1	0.577901	8.56025	3.1461	0.00894304	0.222457	-2.61155
210505_at	ADH7	0.357642	3.59501	3.14519	0.0089579	0.222624	-2.61313
1555981_at	ASB16-AS1	0.405224	8.02694	3.14458	0.00896778	0.222749	-2.61418
219034_at	PARP16	0.481499	7.02287	3.14341	0.00898676	0.222936	-2.61619
229000_at	ZNF77	0.496279	6.48452	3.14183	0.00901253	0.223474	-2.61891
231157_at	TTLL11	0.579265	4.9748	3.14121	0.00902278	0.223525	-2.61999
220040_x_at	ZC4H2	0.446869	7.02624	3.14031	0.00903751	0.223789	-2.62155
225112_at	ABI2	0.641558	9.2883	3.14001	0.00904244	0.22381	-2.62207
221914_at	SYN1	0.78302	5.85473	3.13945	0.00905157	0.223934	-2.62303
209526_s_at	HDGFRP3	0.772414	8.01476	3.13913	0.00905674	0.223961	-2.62357
1561562_at	---	0.666336	3.52724	3.13467	0.00913035	0.225272	-2.63127
229360_at	ZNF280B	0.937444	4.83432	3.13417	0.00913869	0.225376	-2.63214
236622_at	PIGM	0.687671	6.96792	3.13183	0.0091774	0.226024	-2.63616
218733_at	MSL2	0.489027	8.43419	3.13058	0.00919834	0.226036	-2.63833
231760_at	LINC00029	0.604385	5.44978	3.13057	0.00919854	0.226036	-2.63835
65585_at	FAM86B1 /// FAM86B2 /// FAM86C1 /// FAM86DP /// FAM86FP /// FAM86KP	0.744145	6.40242	3.12995	0.00920881	0.226187	-2.63941
224728_at	ATPAF1	0.641191	7.46143	3.1286	0.00923133	0.226454	-2.64173
233255_s_at	BIVM	0.599967	7.59453	3.12841	0.00923462	0.226454	-2.64207
200688_at	SF3B3	0.364625	6.79275	3.12831	0.00923626	0.226454	-2.64224
232294_at	TMEM254-AS1	0.381958	5.48124	3.12744	0.00925086	0.22671	-2.64374
239401_at	---	0.946316	3.88878	3.12547	0.00928399	0.227217	-2.64714
235267_at	MAGI2-AS3	0.566146	2.78802	3.12281	0.00932887	0.228211	-2.65173
1569590_at	DOCK5	0.81549	5.49092	3.12238	0.00933603	0.228211	-2.65246
59631_at	TXNRD3 /// TXNRD3NB	0.706586	6.14617	3.12146	0.00935159	0.228211	-2.65404
1556138_a_at	---	0.388389	4.59725	3.12001	0.00937624	0.228211	-2.65654
238616_at	QDPR	0.304211	4.41924	3.11981	0.00937967	0.228211	-2.65689
212875_s_at	C2CD2	0.546427	7.83129	3.11962	0.00938285	0.228211	-2.65721
233297_s_at	CCDC169	0.439566	3.17604	3.11847	0.00940256	0.228241	-2.65921
1569983_at	LINC00566	0.326571	4.08162	3.1182	0.00940712	0.228241	-2.65967
211883_x_at	CEACAM1	2.26079	5.60345	3.11798	0.00941092	0.228241	-2.66005
1556037_s_at	HHIP	0.679226	7.13423	3.11782	0.00941352	0.228241	-2.66032
227137_at	CACUL1	0.44223	7.37045	3.11597	0.00944514	0.228907	-2.66351
223470_at	PIGM	0.455837	6.94761	3.11386	0.00948142	0.229467	-2.66715
219287_at	KCNMB4	0.724729	4.7589	3.11365	0.00948507	0.229467	-2.66752
232114_at	MED12L	0.809771	4.38777	3.11112	0.00952869	0.230215	-2.67188
228820_at	XPNPEP3	0.662812	6.61625	3.11058	0.00953794	0.230215	-2.6728
1568817_at	---	0.689789	5.25954	3.11049	0.00953958	0.230215	-2.67296
1563659_at	HERC6	0.924583	5.57446	3.11031	0.00954259	0.230215	-2.67326
220234_at	CA8	0.486847	6.39426	3.10966	0.00955401	0.230218	-2.6744
226413_at	LINC00938	0.527466	10.1421	3.10755	0.00959061	0.230395	-2.67804
222900_at	NRIP3	0.424327	5.42859	3.10731	0.00959475	0.230395	-2.67845
1568821_at	TTC23	0.447773	3.66312	3.10729	0.00959504	0.230395	-2.67848
233270_x_at	---	0.367482	8.29668	3.10651	0.0096086	0.230619	-2.67982
211162_x_at	SCD	1.06458	8.13015	3.10538	0.00962845	0.230792	-2.68178
223696_at	ARSD	0.614962	5.80251	3.10422	0.00964862	0.230971	-2.68377
229876_at	PHKA1	0.725137	4.68664	3.10404	0.00965176	0.230971	-2.68408
206761_at	CD96	1.32718	8.7006	3.10012	0.00972065	0.232052	-2.69084
204225_at	HDAC4	1.04571	8.54479	3.10002	0.00972249	0.232052	-2.69102
1565819_at	---	0.273222	3.38137	3.09927	0.00973563	0.232139	-2.6923
212761_at	TCF7L2	0.917313	7.92154	3.09675	0.00978028	0.232769	-2.69665
242264_at	VSIG10	0.664641	6.13528	3.09658	0.00978334	0.232769	-2.69695
51146_at	PIGV	0.747627	6.73318	3.09554	0.00980186	0.233108	-2.69874
1552301_a_at	CORO6	0.654772	5.99568	3.09318	0.00984382	0.233576	-2.7028
221123_x_at	FBXO16 /// ZNF395	0.691592	7.35944	3.09045	0.00989268	0.234554	-2.70751
1563833_at	INPP4B	0.546339	3.42178	3.08886	0.00992128	0.235131	-2.71025
202894_at	EPHB4	0.576499	5.85859	3.08645	0.00996475	0.23565	-2.71441
213005_s_at	KANK1	1.00336	5.43668	3.08487	0.00999339	0.236123	-2.71713
235748_s_at	---	0.465126	8.96868	3.08444	0.0100011	0.236204	-2.71787
239898_x_at	ZNF286A	0.499958	7.34869	3.0835	0.0100182	0.236403	-2.71949
216930_at	HNF1A	0.351404	3.98428	3.08189	0.0100475	0.236787	-2.72226
213581_at	PDCD2	0.595097	8.44947	3.08048	0.0100732	0.237274	-2.72469
210047_at	SLC11A2	0.459662	8.45153	3.0798	0.0100856	0.237274	-2.72586
219086_at	ZNF839	0.559163	5.57906	3.07939	0.0100933	0.237274	-2.72658
39650_s_at	PCNXL2	0.566909	6.0663	3.07935	0.010094	0.237274	-2.72664
222761_at	BIVM	0.894151	9.09169	3.07926	0.0100957	0.237274	-2.72681
1556646_at	DCTN5	0.732422	6.42768	3.07805	0.0101178	0.237523	-2.72889
1569542_at	ADGRA3	0.471021	3.63603	3.07668	0.010143	0.238012	-2.73125
226705_at	FGFR1	0.855453	6.33786	3.07516	0.010171	0.238465	-2.73387
223794_at	ARMC4	0.709327	4.68721	3.07487	0.0101764	0.238488	-2.73437
212095_s_at	MTUS1	0.494086	4.74614	3.07437	0.0101855	0.2386	-2.73522
202833_s_at	SERPINA1	1.34946	4.23991	3.0732	0.0102071	0.238797	-2.73724
210715_s_at	SPINT2	0.500297	8.07457	3.07201	0.0102293	0.239113	-2.73929
1555120_at	CD96	1.32348	6.58118	3.07138	0.010241	0.239285	-2.74038
203627_at	IGF1R	0.992235	7.18912	3.06963	0.0102736	0.239613	-2.7434
217550_at	ATF6	0.330129	6.30878	3.06955	0.010275	0.239613	-2.74353
242470_at	EID2B	0.740246	6.4106	3.06945	0.0102768	0.239613	-2.7437
213589_s_at	B3GNTL1	0.559892	6.73629	3.06921	0.0102814	0.239613	-2.74412
228158_at	LOC645166	1.06639	6.86801	3.06856	0.0102935	0.239691	-2.74523
236700_at	EIF3C /// EIF3CL	0.465017	4.63602	3.06764	0.0103107	0.23995	-2.74682
235287_at	CDK6	0.852639	10.2757	3.06742	0.0103149	0.23995	-2.74721
227872_at	POLR3A	0.277145	7.69553	3.06695	0.0103237	0.23995	-2.74802
218789_s_at	C11orf71	0.443854	7.76659	3.0667	0.0103284	0.23995	-2.74845
209889_at	SEC31B	0.7923	6.86809	3.06646	0.0103329	0.23995	-2.74887
208951_at	ALDH7A1	0.521826	7.50407	3.06633	0.0103353	0.23995	-2.74909
1560328_s_at	---	0.231951	2.56444	3.06593	0.0103428	0.240023	-2.74978
242123_at	PAQR7	0.662896	7.53279	3.06539	0.010353	0.240157	-2.75071
1556983_a_at	---	0.335718	4.13821	3.06388	0.0103814	0.240612	-2.75331
219838_at	TTC23	0.862601	5.18073	3.06242	0.0104089	0.241148	-2.75583
212461_at	AZIN1	0.721273	8.86925	3.06085	0.0104387	0.241529	-2.75853
231249_at	SZT2	0.511264	6.577	3.05957	0.0104629	0.241784	-2.76074
201623_s_at	DARS	0.361134	10.3871	3.05898	0.010474	0.241938	-2.76174
229665_at	CSTF3	0.755766	8.70087	3.0578	0.0104964	0.242208	-2.76378
207458_at	RHPN1-AS1	0.798733	5.83874	3.05767	0.010499	0.242208	-2.76401
218732_at	PTRH2	0.437737	9.52838	3.05564	0.0105377	0.242896	-2.7675
231846_at	FOXRED2	0.596198	7.56525	3.05431	0.0105633	0.243225	-2.7698
224878_at	UBFD1	0.485368	8.29188	3.05108	0.0106253	0.244009	-2.77536
238674_at	---	1.83795	7.04399	3.05104	0.0106262	0.244009	-2.77543
210401_at	P2RX1	0.928496	8.14805	3.05023	0.0106417	0.244161	-2.77682
1556804_s_at	POLR3B	0.667634	5.62579	3.04934	0.0106589	0.244453	-2.77835
208962_s_at	FADS1	0.823189	9.19467	3.04867	0.010672	0.244547	-2.77952
216415_at	DNAH3	0.255771	2.96111	3.04785	0.0106878	0.244706	-2.78093
229065_at	SLC35F3	1.94016	4.79851	3.04716	0.0107012	0.244908	-2.78211
227560_at	SFXN2	0.59872	9.15482	3.04686	0.0107069	0.244938	-2.78262
235244_at	CCDC58	0.441742	9.2964	3.04659	0.0107123	0.244958	-2.7831
211044_at	TRIM14	0.281748	4.20744	3.04537	0.0107361	0.245048	-2.7852
211064_at	ZNF493	1.04049	5.73276	3.04495	0.0107443	0.245074	-2.78593
[truncated: 53,207 more rows]

## Sheet: Four_ISP  vs the rest 
	rowAnno[, 2]	logFC	AveExpr	t	P.Value	adj.P.Val	B
[truncated: 54,675 more rows]

[truncated: 6 more sheets: DP_TCRneg  vs the rest , DP_TCRstrong  vs the rest , Limma_LateVsRest_Stats, Limma_EarlyVsRest_Stats, Limma_MidVsRest_Stats, Early_mid_late_gene_sets]
