# Supplementary material for: A transcriptomic continuum of differentiation arrest identifies myeloid interface acute leukemias with poor prognosis
Source: Leukemia. 2020 Jul 13;35(3):724–36. doi: 10.1038/s41375-020-0965-z (PMC7932917; doi:10.1038/s41375-020-0965-z)
Supplement: Supplementary file 6 — Supplementary Table S5 [file 41375_2020_965_MOESM6_ESM.xlsx]

## Sheet: Bond data ICGS guide genes
UID	row_clusters-flat	T_IMB_1	T_IMB_2	T_IMB_5	T_GD_2	T_Pre_AB_2	T_IMG_5	T_IMB_4	T_Pre_AB_3	T_AB_1	T_Pre_AB_1	T_IMD_2	T_IMB_9	T_IM0_7	T_IM0_3	T_IMD_1	T_IMD_3	T_IMG_7	T_IM0_11	T_GD_1	T_GD_3	T_IMD_8	T_Pre_AB_6	T_IM0_1	T_IMG_3	T_IMG_4	T_IMG_1	T_IMB_3	T_AB_4	T_IMG_6	T_IM0_2	T_IM0_5	M_2	M_27	M0_9	T_IMD_4	M0_6	T_IM0_6	M0_28	M0_16	M0_17	M0_21	M0_19	M0_7	M0_22	M0_20	M0_23	M0_27	M0_29
column_clusters-flat		1	1	1	1	1	1	1	1	1	1	1	1	1	1	1	1	1	1	1	1	1	1	1	1	1	1	1	1	1	1	1	2	2	2	2	2	2	2	2	2	2	2	2	2	2	2	2	2
CRISP3	G6	0.141994	-0.218449	0.092598	-0.232876	-0.158999	-0.340705	-0.216393	-0.309473	-0.268058	1.0834	1.6919	-0.309139	-0.492362	-0.206116	0.37391	0.483362	-0.408105	-0.188269	-0.384433	-0.741644	-0.349102	-0.820374	-0.440822	-0.019199	-0.265363	-0.262839	-0.117345	0	-0.795012	-0.087789	-0.047393	-0.435328	-0.068858	-0.430049	-0.705307	-0.420463	-0.280085	1.32721	-0.519785	0.127491	-0.38511	-0.047517	-0.334391	-0.410611	0.144858	-0.361353	0.357241	-0.31534
MANSC1	G6	-1.6478	-0.65996	-1.08372	-1.30752	-0.73788	-0.997078	-0.510467	-0.880386	-1.24937	-1.16034	-1.58362	-0.970494	-1.04236	-0.774703	-0.861644	-1.4097	-0.778022	-1.63742	-0.938492	-0.876652	-1.39852	-0.247079	-1.31148	-1.00152	-1.0347	-0.729491	-0.807376	0.20198	0.448399	-1.59309	-0.973287	-1.07909	2.39028	-0.163016	0.059199	3.11427	-0.606964	-0.2414	2.32097	-0.550639	0.385248	1.13789	0.262462	0.712115	-1.56866	-1.25043	0.035608	0.726321
GPR160	G6	-1.84602	-0.623944	-2.71233	-3.25938	-1.9024	-1.34924	-0.480069	-0.588982	0.532075	0.947884	-2.53476	-0.921373	-2.12822	-2.42559	-1.46108	-1.14819	-0.638686	0.777396	-3.23899	-2.01571	-4.09377	-1.98453	-1.02813	0.427293	-1.6898	-4.00803	-0.733043	-2.39318	0.677869	-1.21426	-2.79398	-2.87936	-1.64419	-1.33771	1.71217	-0.694159	-1.80976	-1.04427	-1.71445	1.291	2.75786	-1.07099	0.230752	-0.795554	-2.12142	0.252214	-1.26499	1.64631
208651_x_at	G6	-0.170842	0	0.75909	-0.761291	-0.071921	-1.47787	-1.11997	-2.40335	-1.37649	-0.659689	-0.001929	0.451466	-1.54943	0.127629	-0.055287	-0.064603	-0.008779	-2.19484	-0.517736	-1.10084	-0.555707	-2.05162	-0.561124	0.53685	0.141884	-0.388699	-1.58973	-1.54234	-0.033215	-1.16109	-1.64566	-1.19263	-1.4575	-0.471795	0.417233	-1.39028	-1.17568	0.312376	-1.62436	-1.92352	-0.817589	3.13397	-0.401034	-0.048816	0.50083	0.603529	-0.243627	-1.93826
CD24P4	G6	-0.893826	-0.857423	0.892473	-0.668791	-1.42611	-2.40504	-1.71209	-2.95777	-0.166978	-0.041751	-0.172787	0.047089	-2.82286	-0.750188	-0.315097	-0.509022	-0.811618	-2.79139	-0.596844	-2.74415	-1.74923	-2.04427	-1.11108	1.88889	0.153417	-1.14319	-2.99229	-2.38378	-0.656439	-0.464493	-1.99137	-1.15511	-2.42079	-2.98848	1.25901	-2.47644	-1.81996	0.39522	-2.4193	-1.61652	-1.05849	4.42401	-0.182508	0.519219	1.08809	1.09021	-0.736557	-2.55019
209772_s_at	G6	0.042387	0.12499	0.313411	-0.40234	-0.388881	-0.469547	-0.519346	-1.03497	-0.223335	-0.150966	-0.068936	-0.029613	-0.541158	-0.235866	-0.628716	-0.035969	-0.201527	-0.925975	-0.254238	-1.16434	-0.192487	-0.750111	-0.540864	0.614273	0.133755	-0.44113	-0.41552	-0.919035	0.078898	-0.239317	-0.413773	-0.143524	-0.690817	-0.272556	0.654288	-0.687249	-0.591936	0	-0.185859	-0.37505	-0.56479	3.17951	0.097871	0.346343	0.328309	0.605744	0.177068	-0.563388
TACSTD2	G6	0.060847	-0.296268	0.089774	0.011212	-0.516428	-0.226982	-0.40599	-0.269381	0.244467	0.147498	-0.587073	-0.25143	0.030366	-0.43482	0.001041	-0.372567	-0.43179	-0.529884	-0.312546	0.028389	-0.082608	-0.294078	-0.171652	-0.079492	-0.513227	-0.142712	-0.232737	-0.184573	-0.380791	-0.598403	-0.105636	-0.508324	-0.155129	-0.107091	-0.480549	0.03557	-0.297274	-0.307633	-0.180222	-0.201789	3.72969	-0.327451	-0.244304	-0.523612	-0.129581	-0.101305	-0.55815	-0.351537
SLPI	G6	-1.17332	-0.766397	-0.379437	-0.513339	-0.833666	-0.589807	-0.785823	-0.560868	0.116059	-0.875876	-0.220293	-1.08539	-0.111408	-0.179014	-0.466539	-0.006394	-0.318738	-0.074139	-0.477144	-0.211516	0.117468	-0.717069	-1.38394	-0.232109	-0.780755	-0.320808	-0.585068	0.001614	-0.130227	-0.070939	0.005887	0.054311	-0.254311	-0.48277	-1.01203	-0.53555	-0.271031	-0.016538	-0.250732	0.508432	0.03377	-0.003728	-0.101695	-0.745927	-0.166457	-0.646856	-0.471016	-0.897486
HP	G6	-0.464567	-0.578502	-0.36333	-0.290622	-0.716733	-0.649119	-0.111046	-0.365849	0.188874	0.736697	-1.03879	-1.29806	-0.004477	-0.382447	0.15942	-0.215452	-0.529578	-0.755023	-1.02855	-0.269678	-0.577235	-0.100154	-0.509872	-0.444504	-0.678104	-0.436895	-0.291401	-0.088562	-0.50752	-0.090809	-0.513715	-0.552564	1.29707	0.860731	-0.52123	-0.011353	-0.809776	-0.073713	-0.694823	-0.742085	0.289313	-0.709786	-0.73125	-1.04092	-0.710933	-0.580772	0.731202	-0.765409
PGLYRP1	G6	-0.628598	-0.585201	-0.294018	-0.731859	0.008404	-0.562876	-0.179005	-0.5647	-0.719942	0.651962	-0.330292	-0.962728	-0.777283	-0.522138	-0.022274	-0.282761	-0.595828	-0.557128	-1.02576	-0.358346	-0.216085	-0.888352	-1.06788	0.031083	-0.935762	-0.143363	-0.42118	-0.978029	-0.769808	0.273616	-0.530239	0.359065	-0.473615	-0.222145	-0.667492	-0.441529	-0.632092	0.204258	-0.536962	-0.092097	-0.446546	-0.221678	-0.449683	-0.510088	-0.278314	-0.824228	-0.743637	-0.795834
S100P	G6	-1.79584	-2.59102	-1.84986	-1.44532	-1.98079	-2.05622	-1.18966	-1.69513	0.285188	0.504508	-2.15129	-2.1719	-1.00186	-0.979837	-0.563213	-1.05156	-2.31266	-2.01506	-2.06521	-1.63525	-2.53737	-2.88856	-1.83743	-0.495907	-2.61594	-1.41538	-0.610964	-2.58149	-2.51886	0.655168	-1.30414	-0.39389	0.182383	1.56025	-2.2995	0.270357	-1.49514	0.354279	-1.80163	-0.489009	-0.263688	-1.52427	-1.67917	-2.20133	-1.97971	-2.2875	-1.94072	-2.37223
CYP4F3	G6	0.639642	-0.421485	-0.895574	-0.875432	0	-0.545912	0.430264	0.228805	0.500884	4.37601	-0.937316	-0.819433	-0.946386	-0.027212	0.344177	-0.022027	-0.625153	-0.913553	-0.672738	-0.925084	-0.865842	-1.18864	-0.619527	0.688799	-0.779801	-0.476587	-0.129977	-0.772796	-0.72696	-0.326557	-1.22667	0.265729	-0.100418	-0.769232	-0.644921	-0.669603	-0.67221	0.784087	-1.00161	-0.566389	-0.617563	-0.747675	-0.811637	-0.764473	-0.841754	-0.495028	-0.12515	-0.669492
ORM2	G6	-0.147329	0	-0.114642	-0.167977	-0.601467	-0.533743	0.04728	-0.401835	-0.362781	-0.090341	-0.313307	-0.408659	-0.134612	-0.220789	-0.321383	-0.117522	-0.443523	0.040788	-0.424929	-0.685339	-0.101155	0.046528	-0.150128	-0.24126	-0.354269	-0.204143	-0.367242	0.2465	-0.277752	1.16223	-0.32105	0.255462	-0.389626	-0.179661	-0.270783	0.243699	-0.192767	0.508565	-0.440398	0.001047	-0.065389	-0.073286	-0.16223	-0.098131	-0.02737	-0.090947	0.318388	-0.019655
ORM1	G6	-0.16963	-0.627031	-0.167161	-0.120753	-0.023481	-0.489664	0.061824	-0.358258	-0.556692	-0.049357	-0.274057	-0.504039	-0.038749	0.036896	-0.439541	-0.224593	-0.228771	-0.168166	-0.284142	-0.264567	-0.543384	-0.550988	0.112101	-0.305709	-0.268656	0	-0.112236	-0.202591	-0.232233	0.637402	-0.229396	0.31074	-0.313491	0.262541	-0.693823	0.143691	-0.176554	0.399638	-0.098614	0.087025	-0.420281	-0.276746	0.03447	-0.128646	-0.017403	-0.417718	0.100617	-0.386348
CHI3L1	G6	-0.844928	0.954092	-1.24218	1.47807	-1.04007	0.182051	1.74263	-0.232715	0.225766	0.317604	-1.54651	0.940067	-0.872747	-0.995824	-0.924689	-0.451188	-0.228123	-1.12743	-0.954954	-0.572951	-0.918044	-0.663809	-1.09466	-0.689639	-0.709466	-1.53055	-1.25498	-0.488095	-0.596637	0	-0.881187	-0.747932	-0.482216	-1.23691	-0.254551	0.253535	-1.31095	1.19932	-0.452933	-0.653911	-0.909748	-0.896712	-0.889722	-1.06673	-1.07959	-0.956104	0.125166	-0.999895
MMP9	G6	-0.526778	-0.944078	-1.18819	-0.63934	-0.553585	-1.09856	0.011225	-1.28778	-1.06992	0.516999	-1.3322	0.577224	-1.38493	-0.520734	-0.344742	-0.680611	-0.868534	-1.3499	0.371932	-1.60545	-0.008789	-1.53902	-1.57821	-0.77043	-1.16258	-0.654959	-0.517802	-1.45765	-1.12606	-1.15187	-1.07278	-1.01899	-0.102314	-0.55608	-1.04516	0.559121	-0.917295	1.33981	0.321834	-1.35591	-0.659048	-1.11703	-1.13886	-1.36201	-1.09485	-0.853858	-0.82241	-1.46741
CAMP	G6	-0.746752	-0.78737	-0.47905	-0.67397	-0.153605	-0.705726	-0.225439	-0.622219	-0.328173	0.404139	-0.810053	-0.907301	-0.660471	-0.469501	-0.3433	0.295513	-0.323983	-0.889954	-0.555436	-0.395745	-0.590013	-0.871616	-0.251645	0	-0.607432	-0.450748	-0.343429	-0.985416	-0.379065	-0.048356	-0.490918	-0.102326	-0.256779	0.150494	-0.778183	-0.709911	-0.537028	0.534194	-0.199586	0.183147	-0.667302	-0.401673	-0.113866	-0.752897	-0.418872	-0.747338	-0.399698	-0.683536
LCN2	G6	-0.114075	-1.01608	-0.591598	-1.12496	-1.05662	-1.30171	-0.748372	-1.347	-1.35907	0.902691	-1.86417	-1.24832	-1.28618	-0.8108	-0.56161	0.103762	-1.13946	-1.21082	-1.30411	-1.02139	-1.06506	-1.33301	2.12711	2.29783	-1.09767	-0.997671	-0.753359	-1.94883	-1.486	-0.847502	-0.954977	-0.44063	-1.13728	-0.645171	-1.23786	-0.008427	-1.53022	1.90541	-1.11987	-0.524297	-0.836224	0.011966	-0.512341	-1.24341	0.070484	-1.32103	-0.655313	-1.66429
CEACAM1	G6	-0.623072	-1.00519	-1.8162	-1.06643	-1.85246	0.192001	0.29549	-0.504061	-0.339174	-0.130328	-0.960225	0.384041	-1.15805	-1.3972	-1.45516	-1.1945	-0.871949	0.317595	2.03932	-1.06255	-0.56735	-0.328419	1.01398	-1.37853	-0.713737	1.39524	-0.086644	-1.02686	-0.494436	-1.41928	-0.8204	-0.021052	-0.502942	-0.996529	0.151783	0.57554	1.55253	1.59134	0.437624	-1.44742	-1.06607	-0.021554	0.47545	-0.248538	-0.639529	0.021386	2.54744	-1.05953
GPR84	G6	-0.594856	0	-0.558909	-0.508143	-1.02199	-0.300471	-0.407583	-0.402	-0.151443	0.489641	-0.167938	-0.567354	-0.323082	-0.299966	-0.173505	-0.173505	-0.064441	-0.396887	-0.686325	-0.137949	-0.084663	0.263309	-0.499409	-0.24379	-0.177866	-0.618569	-0.63624	-0.98665	0.09389	-0.217553	0.85709	-0.045779	-0.645091	2.53191	-0.230182	-0.066857	-0.049887	0.07057	-0.207431	0.503161	-0.205588	-0.276245	-0.237932	0.140672	-0.672556	-0.795375	0.50808	-0.565974
TNFAIP6	G6	-0.803952	-0.803558	-0.926129	-0.771047	-1.23234	-1.10519	-0.093842	-1.10554	-0.275323	-0.728225	-0.907495	-1.01461	-1.18135	-0.517963	-0.960132	-0.797235	-1.0032	-0.656724	-1.19728	0.354392	-0.647381	-0.582579	-0.900061	-0.921762	-0.698988	-0.94005	-0.811689	-0.554879	0.431399	-0.436931	-0.321914	1.079	-0.577062	-0.618766	-0.439655	-0.440515	-1.10694	-0.378134	-0.901289	-0.736273	-0.771047	-0.906816	-0.406921	-1.16537	-0.688714	-1.04494	-0.103743	0.013978
ARG1	G6	-0.359012	-1.81865	-1.91202	-1.74127	-1.79156	-1.94431	0.109728	-0.652726	0.159327	1.96932	-2.36559	-2.48102	-1.3138	-0.804055	0.53815	-0.347358	-1.41439	-1.82977	-1.24355	-1.91008	-2.18147	-1.25605	-1.80991	-1.00688	-1.90287	-1.71585	-1.16688	-2.57812	-1.6921	-0.554453	-1.77279	-0.409687	-0.895769	-1.86043	-1.63321	-1.64451	-2.36986	1.00131	-2.26888	-0.357682	-0.112683	-2.02953	-1.50479	-0.915167	-1.44316	-1.62246	0.519691	0.098479
LTF	G6	-0.684041	-1.96853	-1.77699	-1.74208	-1.71775	-1.70824	0.059797	-1.14209	-0.814165	1.03294	-1.65847	-1.64307	-1.47491	-1.34969	-0.336458	0.096339	-1.75947	-2.20053	-1.54633	-1.77629	-2.33987	-2.28683	-1.73742	-1.11872	-2.45242	-1.35942	-1.32085	-2.76972	-2.06471	-1.55467	-1.76136	-0.916616	-0.524299	-1.25562	-2.5098	-0.211661	-1.7642	1.14366	-1.79262	-0.364151	-1.56103	-0.440692	-0.55819	-1.90973	0.178313	-2.16531	0.49638	-1.90331
MMP8	G6	-1.01731	-1.65252	-1.87641	-1.65526	-0.496581	-1.68479	0.173799	-1.44481	-1.62862	-0.121247	-1.98791	-1.60505	-1.97859	-1.13294	-0.579089	-1.12188	-1.62891	-2.01798	-1.8397	-1.59229	-1.80053	-1.5674	-1.23589	-1.49056	-1.86284	-1.47321	-1.6198	-1.99017	-1.61126	0.565641	-1.56151	-0.514802	-0.720605	-1.78291	-1.60569	-0.444618	-1.855	0.21628	-1.82514	-1.40647	-0.12467	-0.642104	-1.12247	-1.73052	-0.980903	-1.53709	-0.121893	-1.45582
CEACAM8	G6	-1.22263	-2.25051	-1.6476	-1.97012	-1.33479	-1.54456	0	-1.74702	-1.75927	-0.220234	-2.14756	-2.15206	-1.45111	-2.31607	-1.57313	-1.15739	-1.90395	-2.23116	-1.88918	-1.94312	-2.27846	-2.46287	-1.4961	-1.05295	-2.34099	-2.5216	-1.6148	-2.63476	-1.60492	1.65305	-2.07784	-0.626958	-0.282585	-2.14943	-2.3147	-0.309773	-2.157	0.362496	-2.0588	-1.21626	-0.458698	-0.785033	-0.893526	-1.9829	-1.34115	-1.99955	-1.01572	-1.99874
BPI	G6	-1.44328	-2.02252	-1.37419	-1.71996	-1.63007	-2.05112	-0.753073	-1.31183	-0.562683	0.248604	-2.20271	-1.78312	-1.37677	-1.39496	-1.16037	-1.01443	-0.706612	-1.6322	-1.70962	-0.949448	-1.04379	-1.99327	-1.72854	-0.114517	-2.10303	-1.76196	-0.990302	-1.31579	-0.645904	-0.225404	-1.32634	-0.459889	-0.541945	-1.31042	-1.36923	-0.25392	-1.46008	-0.697557	-0.899129	0.705743	0.30754	-0.519634	-1.21416	-1.42241	-0.439822	-1.5416	-1.21087	-1.31243
DEFA4	G6	-1.18336	-1.37219	-1.2621	-0.418045	-1.49954	-1.15981	-0.511774	-1.224	-1.54159	-0.513707	-1.07462	-1.3751	0.792267	-0.910805	-0.987763	-0.705311	-0.960159	-1.6298	-1.86326	-0.779715	-1.1012	-1.20075	-1.46359	-1.31409	-0.768495	-1.18541	-1.36933	-1.67414	-1.04446	-1.25829	-0.581338	-1.05685	-1.03138	-1.28538	-1.83154	0.294492	-1.18812	0.049789	-1.10429	0.217793	0.7841	-0.43891	0.617131	-0.964532	0	-0.957621	-1.71986	-0.889772
CEACAM6	G6	-0.515959	-0.689169	-0.893964	-0.605946	-0.892877	-0.711183	-0.028758	-0.758717	-0.483657	-0.534249	-0.836701	-0.540739	-0.633751	-0.723158	-1.06641	-0.550629	-0.620329	-1.06038	-0.645905	-0.223723	-0.821121	-0.25922	-0.70714	-0.748525	-1.05874	-1.16741	-0.695586	-0.861576	-1.02039	2.48498	-0.237578	-0.254503	-0.693873	-0.718045	-0.581818	-0.168732	-0.731817	-0.328996	-0.670515	-1.46056	0	-0.699119	-0.385356	-0.868344	-0.384488	-0.728377	-0.882405	-0.630765
DEFA1	G6	-2.51716	-4.29935	-2.51783	-2.7226	-4.29818	-4.36665	-1.04898	-3.53947	-2.48975	-0.013044	-4.65486	-4.74275	0.112244	-2.42754	-1.26037	0	-2.94459	-4.69892	-4.00487	-2.21003	-4.10405	-4.80266	-3.61062	-0.750936	-4.41478	-3.84531	-1.59061	-4.56958	-2.32536	-2.57928	-1.91925	-3.50438	-1.79518	-4.22714	-4.24615	-0.918162	-4.61357	1.73723	-4.2355	-0.184598	1.93905	1.17795	0.733349	-4.32097	0.826589	-4.07079	-3.23911	-4.42383
ANXA3	G6	-0.288738	-1.36266	-0.890544	2.16156	-2.31742	-0.918031	-0.172408	-0.429048	-1.83975	1.13694	0.071584	-2.59605	-1.87851	-2.34687	-0.224677	0.052194	-1.07261	-1.41139	-2.47055	-1.59871	-2.43421	-3.51351	-0.970037	0	-0.675799	-2.09087	-3.19183	-1.12084	-2.04478	-1.10037	-2.8204	-1.16125	-1.33301	-2.55524	0.20379	0.32409	-1.00398	0.033512	-2.87993	-2.29532	-0.751208	-1.95895	-2.38506	-2.73482	-2.69644	-2.70868	-1.60727	-2.58953
CLEC5A	G6	-1.00184	-1.25391	-0.909061	-1.45411	-0.73874	-1.17722	1.08625	-1.17985	-0.587421	-0.700689	-1.40053	-1.1271	-0.867629	-0.987941	-1.09242	-1.22305	-1.53239	-1.31572	-1.53472	-0.377142	-0.802631	-0.041089	-0.523399	0.08777	-1.06309	-1.82008	-1.45501	-0.982103	-0.583872	0.038771	0.762527	1.57078	1.46274	-0.639146	0.030109	-1.05219	-1.34935	-0.800429	0.225318	-0.819922	0	-0.944452	-0.854472	-1.01619	-0.909245	-1.26246	-0.58214	-1.29692
MPO	G6	-3.7983	-4.43257	-2.21461	-1.15086	-4.25133	-4.47433	1.89969	-2.30119	-2.4706	-1.2368	-4.61763	2.37048	-1.4572	-4.39204	-2.50355	-3.75057	-4.11261	-4.75618	-5.29776	-2.3041	-3.51525	-3.28309	-3.95633	-4.59589	-1.44561	-1.09804	-2.58875	-3.08183	-1.37077	1.33905	0	-3.24835	2.81252	-3.5757	-3.02672	-3.26901	-4.41314	-4.4972	-1.56905	-1.35154	-2.33721	-4.21193	-1.81965	-4.02005	-4.21664	-4.46292	-1.32981	-3.63036
CST7	G6	-1.76813	-3.20166	-2.50788	-1.86226	-2.69211	-1.8964	-2.30713	-2.71671	0.757709	0.38991	-1.02773	-1.69897	-0.862427	-1.81818	-3.89789	-1.31536	-2.53373	-1.97481	0.153289	-1.9575	0.998789	-1.22065	0.666979	1.91148	0.106484	-0.788704	-0.632299	-0.493263	-2.32422	0.267127	0.412834	0.138167	-0.231715	-0.543417	-0.906136	-1.67755	-3.53047	0.547968	-2.48016	-0.911114	-1.2965	-2.47256	0.016772	-2.51918	-0.539826	-1.71906	-0.819164	-2.3555
FUT4	G6	-1.31175	-1.82918	-1.23368	-1.41235	-2.08915	-2.17484	-0.277	-0.700569	-0.569606	-0.440693	-1.31627	-1.37043	-1.33713	-1.62859	-2.04673	-1.29295	-1.35157	-2.36325	-1.13439	-0.665198	-1.06243	0.311871	-1.41394	-0.862788	-0.544831	-1.51547	-1.69142	0.010525	-1.38708	-0.376625	0.629809	0.204892	0.2408	0.996642	0.486882	-0.88674	-1.52939	-0.550153	-1.18409	0.096254	-0.411704	-0.439356	-0.354969	-0.320882	-1.20286	-0.590284	-0.899079	-0.310964
CEBPE	G6	-0.616946	-0.199867	-0.489773	-0.598235	-0.975424	-0.456316	-0.208991	-0.907292	-0.880448	-0.18349	-0.504796	-0.987297	-0.492328	-0.853018	-0.27406	-0.172937	-0.196195	-0.492233	-0.565864	-0.640599	-0.147372	-0.047441	-0.456521	-0.463165	-0.242796	-0.023659	-0.379648	0.102266	-0.010329	0.240891	-0.077496	0.420256	0.044583	-0.033324	-0.342956	-0.492445	0	-0.149341	-0.377545	0.007125	-0.858379	-0.871079	-0.4578	0.158323	-0.61823	-0.209937	-0.288075	-0.463623
PRTN3	G6	-2.26378	-2.27446	-1.9994	-0.506102	-2.22884	-2.31531	0.647629	-2.08904	-1.74929	-1.88462	-2.305	1.42719	-0.143754	-2.2191	-1.86739	-2.00474	-2.0369	-2.24674	-2.40697	-1.47178	-2.0543	-1.1204	-2.33932	-1.35437	-2.17492	-2.2394	-1.06681	-1.21491	-0.639838	-0.984929	-1.04842	-1.40969	-1.71407	0	-1.2788	-1.30964	-1.93057	-1.7608	-1.36732	1.94008	0.456814	-1.63479	-1.48942	-1.83629	-1.87054	-1.77317	-1.87132	0.756785
SERPINB10	G6	-0.621445	-1.17799	-0.784158	-0.580472	-0.881003	-0.739538	-0.348014	-0.555386	-0.3449	-0.764937	-0.910838	-0.945707	-0.170817	-0.833918	-0.614963	-0.688728	-0.280044	-0.609018	-0.794996	0.731896	-0.253608	0.71875	-0.396324	-0.57447	-0.695789	-0.598533	-0.206485	0.066205	-0.499406	2.55747	-0.23473	-0.360447	-0.858246	-0.423655	0	-0.306788	-0.932561	-0.473004	-0.495992	0.812239	-0.051005	-0.272217	-0.616214	-0.816902	-0.692505	-0.386921	-0.107873	-0.381493
RNASE3	G6	-1.94999	-2.38689	-1.9283	-1.73741	-2.45545	-2.44922	-1.43076	-1.86239	-1.88014	-1.60226	-2.0966	-1.85298	-1.61757	-1.65337	-1.3754	-1.89155	-1.80011	-2.87924	-1.84129	-1.48321	1.13496	-1.7931	-2.17736	-1.65662	-1.96338	-2.23394	-2.11028	-0.952833	-1.19242	-0.52431	-1.32516	-0.958189	-0.783695	0.15093	-1.45258	-1.77091	-2.69288	-1.83593	-1.73647	0.021164	-0.707734	-1.84076	-0.464758	-2.00925	-1.91671	-1.75183	-1.66274	-0.178746
CTSG	G6	-2.43735	-0.704804	-0.319104	-0.59667	-2.60284	-1.98593	-0.07256	0.442421	-1.19131	-1.04566	0	-1.37067	-0.357058	-2.94575	-2.11021	-2.7071	0.537447	-2.37097	-2.80111	0.089278	2.97543	-2.02345	-2.55535	-1.82411	-1.39829	-2.77605	-2.28712	0.81941	-1.52293	1.65191	-1.10213	-2.16245	-2.69953	-3.05887	-2.6074	-2.01681	-2.60236	-2.43907	-0.990969	-0.769069	-1.5253	-2.14932	-2.0445	-3.58795	-2.32743	-2.94891	-2.14995	-2.5513
MS4A3	G6	-1.95493	-2.15585	-2.25662	-1.84607	-1.85936	-1.64378	-1.00665	-1.72788	-1.9474	-1.68911	-1.30232	1.37647	-1.25437	-2.40345	-1.97543	-2.50139	-2.06874	-2.47459	-2.24314	-0.699247	-0.622848	-1.26466	-2.57626	-2.1119	-0.528451	-2.47592	-1.2317	-1.33531	-0.576506	1.86013	-1.73713	-1.80991	0.216331	-2.04859	0.0612344	-1.92878	-2.42345	-1.75868	-0.93835	-1.78866	1.03717	0.725558	-1.67749	-2.28849	-2.71573	-2.36651	-1.47086	-0.673307
CLC	G6	-3.25783	-2.99613	-2.42915	-0.467611	-2.7632	-2.37969	-1.90888	3.61415	-2.40433	-0.533728	-3.22483	-2.42924	-2.86808	-2.9068	-2.41775	-2.37261	-2.63123	-3.02208	-2.24826	4.08932	-2.29362	-2.70212	-2.35532	-1.6757	-1.80753	-2.55363	2.86517	-2.27742	-2.30086	-2.2071	-2.33921	0.512815	-1.32261	-2.95045	-0.759976	-2.3035	-2.12245	0.134431	1.91306	-2.29152	0	-0.039436	-0.141025	-2.6414	-2.8553	-2.99448	-1.25527	-2.57862
TCN1	G6	-1.16214	-1.58569	-0.875905	-1.68164	-1.70603	-1.62637	-0.415341	-1.28481	-0.700744	-1.12281	-1.26042	-1.401	-0.986524	-1.11941	-0.751771	-0.614567	-1.01631	-1.52456	-1.41557	-0.661775	-1.2729	-1.26492	-1.61521	-0.585111	-1.31403	-1.3505	1.84904	-0.859084	-0.709979	0.051808	-1.05125	-0.034954	-0.569468	-1.53183	-1.15032	-1.32228	-0.953384	0	-0.372291	-0.750013	1.10313	2.83112	-1.04255	-1.71813	-1.34276	-0.94144	-1.28575	-0.390866
TKT	G6	-1.20145	-0.518374	-0.600099	-0.280176	-0.338359	-1.19593	-0.6133	-0.168719	0.406734	-0.152935	-0.665275	-0.696838	0.354374	-0.669489	-0.067371	-0.855191	-0.301312	-0.075474	-0.272974	-0.297767	-0.329452	-0.833312	-0.944265	-0.319892	-0.498655	0.775472	0.241202	-0.138622	0.290511	-0.228915	0.316281	-0.520667	0.17564	-0.019958	-0.436474	0.026691	-0.235732	-0.207711	-0.36971	-0.151802	-0.005468	-0.518659	-0.177728	-1.32489	-0.476417	-0.390755	-0.729411	-0.783185
ALAS1	G6	-0.13076	-0.636406	-1.76559	-1.01175	-1.36493	-0.577291	-0.082712	-0.640668	0.25395	-0.167053	-0.900941	-0.566739	-0.408737	-0.365829	0.593173	-0.446686	-0.48871	-1.54086	-0.278042	0.92769	0.223743	-1.18116	-0.409775	-0.658652	-0.484477	-1.34146	-0.090199	-1.02886	0.06521	-0.942775	-0.50204	-0.382363	-0.102456	-0.469714	0.30914	-0.189848	-0.204027	-0.711093	-0.285176	-0.300323	-0.299292	-1.40691	-1.36996	-1.10586	-1.82626	-1.03012	-0.965934	-0.315735
228161_at	G6	-0.781118	-0.846	0.61228	0.576132	-0.780154	-0.306949	-0.507443	-1.14638	0.074658	0.032269	-0.663933	-0.709332	-0.009635	-1.11894	-0.505368	-1.07771	-0.613693	-0.332895	0.623086	-0.760965	-0.801919	-0.24722	-0.478351	-0.470537	-1.19395	-0.243673	-0.854271	0.19626	-0.361742	-0.852641	0	-0.188717	1.55401	-0.163679	-0.918025	-0.555094	-0.754011	-0.696746	-1.12754	-0.32897	-0.288049	-0.565237	-0.5118	-0.481552	-1.08055	0.061826	-0.68539	0.029481
SERPINB2	G6	-0.748938	-0.771773	-1.25445	-1.03964	-1.03376	-1.43542	-0.333399	-0.109534	2.41247	2.78202	-1.315	-1.53276	-1.09306	-0.768194	3.86239	-1.43181	-1.56645	-1.2452	-0.927161	-0.459539	-1.31766	-0.791693	-0.240659	-1.44563	-1.18481	-1.42614	0.307577	-0.816536	-0.48874	0.933066	-1.11858	1.41999	0.754759	0.216921	-0.472827	-1.27171	-0.611784	-0.883837	-0.850988	1.9668	0	-1.09378	-0.670911	-1.07641	-1.04243	-1.71157	-0.23807	-1.42256
PNP	G6	-1.39767	-1.10884	-0.313914	-1.28359	-1.38119	-0.489172	-0.704328	-1.79247	-1.22042	-0.337513	-0.25803	-1.09325	-1.09364	-0.909192	-0.526912	-1.44514	-1.55498	0	-0.017581	-1.17501	-0.143609	-0.769146	-0.534626	-0.482489	-0.444736	-1.08856	-0.651795	0.378806	-0.810333	-0.850905	-1.061	-1.00537	-0.142437	-0.424513	0.937927	-0.664689	-2.22566	-0.343431	-0.214004	0.056661	-0.083223	-1.36464	-0.792886	-0.734534	-1.48789	-0.886512	0.404096	0.792444
PROK2	G6	-1.32729	-2.76291	-2.45877	-1.30662	-2.63184	-2.69177	-2.83101	-1.975	-0.863735	0	-2.39565	-2.27135	0.406615	0.205745	-2.08066	-1.04021	-2.83359	-2.64812	-2.40975	-1.76719	-2.60997	-2.3769	-1.4214	0.372594	-2.7497	-2.13472	-2.44421	-2.07962	-1.66632	-2.82563	-2.24399	3.05142	2.59701	-2.77723	-2.23953	-1.23067	-2.57578	-0.00578	-2.80692	-2.44772	-0.672263	-2.53792	-2.71055	-2.54328	-2.73477	2.71537	1.60011	-2.93579
208701_at	G6	-0.652459	-0.83461	-0.98499	-0.388368	-0.709888	-0.36474	-0.852876	-0.962439	-0.574461	-0.282027	-1.11162	-0.247456	-0.917498	-0.835098	-0.647224	-0.956578	-0.446762	-0.493652	-0.581838	-0.55038	-0.85383	-0.60072	-1.13546	-0.645828	-0.767357	-0.384457	-0.454062	-0.945879	-0.347126	0.16266	-0.666633	-0.211748	0.752064	-0.81831	1.43091	-0.642216	-0.506602	0.449871	-0.82891	0.137188	0	0.187224	0.558315	-0.157015	-0.27511	0.759306	-0.265233	0.099335
EPX	G6	0.025567	-0.105856	0.33448	-0.286191	-0.150798	-0.243001	-0.054415	-0.289876	-0.183571	0.185335	-0.869498	-0.134258	-0.443126	0.005324	0.616736	-0.141772	-0.410135	-0.414714	-0.403321	-0.156787	-0.504593	0.346774	-0.384954	-0.025109	-0.360558	-0.31513	0.00877	-0.083934	-0.203857	-0.519027	0.17594	-0.375503	-0.417595	0.091395	-0.146006	-0.599952	-0.517971	-0.372074	0.287127	0.169007	-0.547668	-0.623492	-0.045632	-0.398008	-0.513465	-0.513465	-0.362866	-0.931487
PRG2	G6	0	-1.34243	-0.521133	-1.14565	-1.31258	-0.8943	-1.18739	0.170371	-0.893821	-0.348194	-1.85164	-1.34034	-1.71267	0.36232	0.065885	-1.8257	-1.28037	-1.5908	-1.44319	-1.00478	-0.415896	-0.699464	-2.19339	-1.50394	-1.20295	-0.495581	-0.083662	-0.264768	-1.55155	-1.0175	-0.833286	-2.06258	-0.596844	-1.12246	0.896031	-0.990298	-0.631364	-1.21307	-1.17608	0.583055	0.979467	-0.229613	0.817222	-0.479501	-0.760315	-1.3294	0.209621	-1.39589
PRG3	G6	-0.212718	-0.091923	0.127592	-0.42925	-0.249292	-0.36135	-0.113856	0.009263	-0.286376	0	-0.278279	-0.182711	0.145433	0.016441	0.118619	-0.376338	-0.352183	-0.30078	-0.033017	-0.559414	-0.234929	0.046295	-0.095851	-0.430973	-0.251071	-0.237167	0.049589	0.071244	-0.119917	-0.383684	-0.024154	-0.036653	-0.260282	-0.156157	-0.029198	-0.206741	0.003815	0.024126	-0.018154	-0.00865	0.127592	-0.065018	0.279794	-0.379011	0.272634	0.051274	-0.467735	-0.443379
GPX3	G6	-0.227094	-0.540318	-0.434777	-0.674128	-0.585971	-0.558551	-0.745377	-0.552294	1.61321	-0.509697	-0.425555	-0.344485	-0.432282	-0.470092	-0.501989	-0.207999	-0.455311	-0.628986	-0.24756	0.039499	-0.459441	-0.68864	-0.686282	-0.492898	-0.216117	-0.683221	-0.175659	0.083484	-0.198474	0.208517	-0.222388	-0.239536	-0.103341	0.035982	-0.199469	-0.031031	-0.526276	0.148201	-0.270821	-0.066408	-0.053158	-0.213774	-0.058533	-0.432466	-0.346085	-0.603098	-0.143322	1.78781
NME8	G6	-0.415386	-1.09155	-0.778133	-0.956698	-1.24985	-1.02003	-0.427224	-0.441238	-0.692741	1.4018	-0.757615	-0.311987	-1.31051	-0.489264	-0.915049	-0.086638	-0.593925	-0.997499	-0.828731	-0.011537	-0.262332	-0.459552	0.61372	1.8648	0.443198	0.021215	-0.905826	-0.781852	-0.305718	0.39976	-0.874116	-0.930195	1.44937	-0.11865	0.911504	0.007672	-0.476861	-0.526308	0.563407	-0.152441	-0.343033	-0.638538	-0.476089	-0.291476	-0.458117	-0.779154	0.211899	-0.178668
PADI4	G6	-1.938	-2.55788	-2.73755	-2.63534	-2.36576	-2.30593	-0.742016	-1.45939	-1.69924	1.4587	-3.17086	-2.83633	-2.75462	-3.02986	-0.629179	-1.20314	-2.94119	-0.256805	-1.6759	-2.23779	-1.98108	-1.71002	-0.509756	0.726504	-1.33182	-0.379391	-1.22359	-1.2618	0.470363	-0.045541	-1.02634	-0.655333	0.506169	-0.285484	0.149337	-1.4433	-0.30205	0.694815	-0.477744	-1.10721	-2.21155	-1.07253	-0.128569	0.659074	0.008284	-1.82383	0.262865	-1.52732
QPCT	G6	-1.86194	-1.89204	-1.9784	-0.988678	-2.22386	-1.57959	-0.136872	0.139115	0.174483	2.63267	-2.26099	-1.85886	-0.927778	-0.79724	-0.356788	0.152607	-1.91228	-1.52003	-1.28587	-1.27209	-2.17139	-1.02353	1.6105	1.66836	-1.73343	-2.49374	-0.755764	-0.430514	-0.871931	-1.28883	-2.05027	-1.11563	3.98393	0.851484	-0.760287	1.56253	-0.830944	-0.029303	-0.242295	-1.02311	1.09774	-1.55631	-2.45838	-1.76954	-1.80583	-2.0525	-0.146597	0.905976
CDA	G6	-1.9175	-1.74888	-0.983523	-1.06063	-1.69853	-1.12795	-0.556816	-0.443548	1.0748	1.62456	-1.915	-1.08222	-0.941559	-1.10059	-0.495067	-0.405581	-0.792226	-1.48381	-1.47938	-0.431474	-1.14804	-1.31931	0.225627	1.05021	-1.30277	-1.10683	-0.306828	-0.400691	-0.60536	-0.181102	-0.165649	-0.18893	1.8273	-0.68394	-0.762198	0.466764	-1.46073	-0.004749	-0.773042	-0.800927	-0.037283	-1.22211	-1.53936	-1.45131	-0.803318	-1.26725	-0.377748	-1.51284
FCAR	G6	-0.754868	-0.5382	-0.904213	-0.824928	-0.456125	-0.540418	-0.483543	-0.277259	0.689263	2.52386	-0.833671	-0.724478	-0.595996	-0.072763	-0.145415	-0.241654	-0.770868	-0.47671	-0.488374	-0.384609	-0.863581	-0.039794	0.164383	-0.030528	-0.892564	-0.523288	-0.637967	-0.332325	0.0549	-0.218856	-0.678595	0.429594	2.453	-0.061609	-0.189977	0.209934	-0.675974	-0.110619	-0.725713	0	-0.052673	-0.555585	-0.482718	-0.670593	-0.338257	-0.960832	0.948746	-0.574096
MGAM	G6	-0.321889	-0.916727	-0.706063	-1.38724	-1.59029	-1.67888	-0.169334	-1.06056	-1.18429	2.44035	-1.6511	-1.13857	-1.06464	0.99332	-0.430558	1.44796	-1.2488	-1.45248	-1.36444	-0.579628	-1.04425	-1.84119	0.506144	0.758733	-1.30827	-0.226247	-0.195521	-1.55707	-1.16207	-0.809354	-0.315903	-0.524738	0.901327	-1.63343	-1.10657	0.215996	-1.4658	1.13052	-1.34127	-1.65967	-0.328627	-1.59787	-1.42074	-0.728312	-0.628452	-1.44458	-1.17318	-1.4763
BST1	G6	-2.29505	-0.728956	-2.58937	-1.20398	-2.39158	-1.71557	0.008821	-0.242061	0.400861	0.680571	-1.46874	-0.906176	-1.35551	-2.64934	-1.48437	-1.08272	-1.40206	-2.73667	-2.10854	-1.57747	0.740397	-0.289943	0.277932	0.35134	-2.8278	-2.42334	-1.89973	-0.168788	0.215673	0.721098	-0.378989	-0.46672	2.50406	1.10936	-1.41146	0.165008	-2.32045	-0.94875	-1.72871	-0.052231	-0.440763	-0.953855	-1.0879	-1.61674	-1.43024	-0.848867	-1.84362	0.623048
C19orf59	G6	-1.64641	-0.602885	-0.921144	-0.867894	-1.52488	-1.14714	-0.150123	-0.158443	-0.421685	1.39428	-1.65136	-1.46429	-0.144645	-1.42656	-1.00546	-0.380801	-0.382598	-1.07771	-1.7062	-0.766256	-0.581662	-0.875323	0.290008	1.11501	-1.26195	-0.595803	0.578714	0.222527	-0.993537	1.72908	0.831343	0.139907	-0.294064	-0.058617	-1.64719	-0.20091	-1.21474	-0.672904	-0.315182	-0.099996	-0.221834	-1.83577	-1.49884	-1.70273	-1.6418	-1.30928	-0.458199	-1.3066
GPR97	G6	0.0275424	-1.01908	-0.678959	-0.252038	-0.909794	-1.38176	-0.670773	-0.479488	-0.301169	-0.385137	-1.12342	-1.23527	0.114518	0.238527	-0.594553	-0.285727	-0.351876	-0.31154	-0.96361	-0.562355	-0.389686	-0.653383	-1.4092	-0.534206	-0.371172	-0.184969	-0.195977	-0.238001	-0.906866	-0.151217	0.618664	0.658579	-0.501018	-0.949794	-0.555251	-0.0933305	0.536875	-0.107089	-0.0335337	-0.792632	-0.159432	-0.390159	-1.07072	-0.350201	-0.256429	-0.739931	0.596493	-1.09962
2001-03-01	G6	-0.801253	-0.357147	-0.469283	-0.819768	-0.923222	-1.08158	-0.512607	-0.43437	-0.394185	0.224717	-0.67919	-0.962292	-0.638614	-0.667579	-0.045117	0.045145	0.315308	-0.600744	-1.08295	-0.114202	-0.073919	0.098282	-0.257068	0	-0.208516	-0.177735	-0.226487	-0.258061	-0.604164	-0.271523	-0.243594	-0.148654	1.19488	-0.473332	-0.06206	-0.426858	-1.00753	-0.57612	-0.563619	0.24869	-0.060808	-0.195201	-0.368813	-0.694234	-0.272168	-0.861056	-0.810004	-0.658173
SIGLEC5	G6	-1.73884	-1.34355	-0.83545	-0.782425	-1.34247	-1.36911	-0.815314	-1.26043	-0.109218	-0.67236	-1.12874	-0.662196	-0.632032	-1.63117	-0.590189	-0.244817	-1.14693	-0.79966	-1.21279	0.044109	-0.416332	-0.579572	0.2724	0.075377	0.041145	-1.2835	-0.585952	-0.550288	-0.877885	-0.684143	-0.512349	0.206663	-1.26784	-0.479505	0.09639	-0.027618	-0.943456	-0.113334	0.542232	0.018372	0.585257	-0.623269	0.446639	-0.898252	-0.797741	-1.07326	-0.659608	-0.658785
DYSF	G6	-1.63417	-2.04653	-0.933991	-1.25667	0.294566	-1.6659	-0.923484	-0.991156	-0.636687	0.442811	-1.65636	-1.89974	-1.05349	-1.13616	-1.24377	-0.963523	0.279089	-1.35736	-1.35092	-1.26039	-1.31269	-0.472143	-0.17465	0.904468	-1.25878	-1.1863	0.411608	-0.869234	-0.778322	0.051278	-0.842315	-0.457081	1.28635	0.348377	-0.754023	0.357596	-0.980688	-1.00243	-0.260555	0.607131	0	-1.14593	-1.32109	-2.03366	-0.93492	-1.84817	-1.14698	-1.33288
GYG1	G6	-1.60656	-1.49716	-1.34598	-0.03201	-1.31973	-1.42487	-0.277732	-1.33069	0.26833	-0.18882	0.23564	-0.973195	-0.411026	-1.27543	-1.48317	-1.47757	-1.09475	-1.29073	-0.444249	-1.17005	-1.33601	-0.353778	-0.20011	0.29912	-0.03995	-1.14579	-0.710336	-1.00339	-0.55776	-1.21946	-0.937237	-0.726172	0.67588	0.72596	0.67487	-0.332256	-0.1098	-0.402844	-0.33076	0.25359	0.31789	-0.669323	-0.706945	-1.23146	-0.697772	-0.14225	-1.38567	-0.546297
ABHD5	G6	-1.46368	-2.3001	-1.86329	-0.698817	-1.27932	-0.990825	-0.575132	-1.13573	0.154645	0.279202	-0.179095	-1.6144	0.221073	-0.562809	-0.443483	-0.471333	-1.07672	-0.885956	0.221073	-1.02192	-1.07524	-0.863184	0.386432	0.06256	-0.045129	-0.129724	0.010687	-0.147884	-0.755336	-1.23515	-0.462247	-0.979492	0.117349	-0.165695	0.23442	-0.974757	-0.400264	-0.224224	-1.29611	-0.275069	0.035324	-1.2303	-0.803351	-0.767291	-1.32272	-0.679071	0.277061	0.047516
AGTRAP	G6	-1.93624	-1.30123	-1.56453	-1.14557	-1.11589	-1.76477	-0.881781	-1.23132	0.449425	0.39296	-2.22872	-0.757505	-1.39553	-1.53252	-1.19713	-1.39919	-1.41587	-0.38486	-0.385962	-1.42482	-1.86715	-1.1325	0.005719	0.54374	-1.26067	-2.05372	-0.891848	-0.336928	-0.36609	-0.524332	-0.056094	0.083619	1.53557	1.21534	0.295673	-0.818416	-0.120095	-0.464455	-0.497179	0.192281	0.076059	0	-0.290355	0.416857	-0.834687	-0.721943	-1.44298	-1.18624
RAB27A	G6	-2.19692	-2.10154	-1.55897	-0.544985	-2.98014	-2.55609	-2.02068	-2.13474	-0.035765	-0.128345	-0.701091	-1.60595	-0.101871	-1.38488	-0.63306	-1.16834	-1.63013	-0.096897	-0.1182	-0.309975	-0.248184	-2.19463	-0.582815	-0.08032	0.179338	-1.79064	-0.101871	-0.472262	-1.42146	0.204509	0.251144	0.511456	0.763579	0.246322	-1.39165	-1.57307	-0.370833	-0.739574	-1.00657	-0.929713	-0.87111	-0.690546	-0.355687	0.184973	-1.18363	-0.343498	-0.064393	-0.555973
FOLR3	G6	-0.7232	-0.006209	-0.226405	-0.183493	-0.122618	-0.611977	-0.209064	-0.474879	-0.006729	2.53876	-1.24046	-0.700616	-0.442622	-0.553569	-0.16217	1.48419	-0.37016	-1.15591	-0.6651	-0.581001	-0.628171	0.33167	0.596859	0.488204	-0.368403	-0.050176	0.328372	-0.400345	-0.504281	-0.149167	-0.174217	-0.677485	0	-0.217625	-0.284366	-0.56877	-0.86571	0.072764	-0.181295	0.243074	-0.363247	-0.210959	-0.463935	0.119768	-0.464688	-0.235909	-0.202427	-0.543006
S100A12	G6	-2.66608	-2.6939	-2.09752	-1.28859	-2.9417	-4.88324	-1.1601	-0.159151	0.509557	1.95099	-5.21689	-4.35551	-0.003945	-2.58553	-1.17996	0.161358	-2.61156	-4.15067	-4.31795	-3.03277	-4.86594	-4.30977	1.56556	1.97384	-2.95101	-4.74106	-0.436858	-3.98618	-2.07124	-2.60594	-3.00966	-0.556861	1.94086	1.1286	-1.88061	-0.475502	-5.34029	0.808373	-3.64492	-0.948237	-0.465333	-2.64182	-2.36019	-2.62759	-2.0971	-5.24804	-1.11593	-5.21845
S100A8	G6	-4.07391	-3.20511	-2.74761	-1.78812	-4.23857	-5.52741	-0.71763	-0.58624	0.17236	1.21375	-7.61398	-6.84198	-0.42559	-3.39341	-3.90502	-0.35396	-2.91059	-3.84353	-4.41301	-4.45885	-8.34437	-4.16744	1.08038	0.58226	-2.03592	-5.49007	-0.66973	-3.80453	-2.32681	-0.77018	-2.67029	-0.21602	1.4507	1.27191	-2.56453	-0.36278	-5.93123	-0.04211	-1.23722	-0.27317	0.22848	-2.01593	-2.00076	-2.58056	-2.04103	-6.5359	-0.37569	-4.09624
S100A9	G6	-3.22589	-3.3461	-2.48341	-1.96189	-3.59241	-5.03816	-1.59467	-0.60612	0.99495	1.67852	-5.68492	-5.93347	-0.73291	-2.6048	-2.38771	-0.33349	-2.34077	-3.2932	-3.8766	-3.25816	-5.18118	-3.9234	1.50601	1.25222	-2.33914	-4.32294	-0.35	-3.32044	-2.22261	-0.67918	-2.14116	0.00771	2.43303	2.16002	-2.3002	-0.29098	-4.49463	-0.39268	-0.6945	-0.10749	0.3225	-2.40674	-1.50202	-2.04345	-2.36084	-4.70211	-0.82105	-4.82438
OR52K3P	G6	-0.341142	-0.095205	-0.43606	-0.430734	-0.363537	-0.032842	0.184333	-0.429325	0.180196	1.10902	3.09457	-0.614508	-0.132628	-0.340405	-0.295809	-0.061506	-0.426128	-0.472395	-0.355494	-0.003348	-0.377345	0.079409	0.761053	-0.249197	-0.402837	-0.321525	-0.273042	-0.11538	-0.170928	-0.292281	-0.091788	-0.009338	-0.240098	-0.352081	0.012967	-0.590781	-0.219663	0.097882	0.135676	-0.468096	-0.301981	-0.452869	-0.384282	-0.304464	-0.328219	-0.379111	0.129097	-0.526254
213002_at	G6	-1.09701	-1.5372	-1.12922	-1.10463	-0.274668	-1.19959	1.13131	-0.193305	0.715548	1.61425	-0.879702	2.97151	0.447944	0.037068	0.179086	-0.934194	-0.827377	0.501674	-1.41476	-1.45708	-1.06446	-1.29644	0.040505	1.68745	0.43134	-1.79407	-0.408432	-1.11918	-0.684629	-1.37031	-0.813673	-1.04502	-1.28736	-1.78413	-0.110812	-0.518269	1.54038	-1.00375	-0.106875	-0.903596	-0.191494	-1.00316	-1.15345	-1.44609	-0.867726	0.182539	-1.00881	0.752847
GCA	G6	-2.57151	-4.07697	-2.92489	-3.91626	-1.37633	-4.70317	-0.620308	-0.784393	-0.337148	-0.670151	-3.02962	-0.633052	-3.99637	-3.47621	-1.68268	-1.24043	-4.90066	-1.57768	-4.17264	0.032147	-3.71315	-1.65482	-0.105666	-1.262	0.43133	-3.27975	-1.71017	-3.06756	-2.13118	-0.78277	0.437694	-0.03049	1.67058	0.446089	-1.55822	0.575357	-0.159946	-0.443196	-0.113862	-0.588574	1.49993	-0.82385	-0.701216	-0.497987	-0.806101	-1.25255	-1.3938	-0.018627
FRAT2	G6	-2.01519	-1.40612	-1.17487	-1.38474	-0.685688	-1.31682	-0.593156	-0.910354	0.424153	-0.471119	-0.586606	-0.311101	-1.27288	-1.95068	-1.69447	-2.1234	-1.84619	-1.11203	0.103098	-0.610897	-1.67246	0.107824	-0.007686	-1.54004	-1.3048	-0.659321	-0.878365	-0.251709	-0.296938	-1.75125	-1.70785	-0.535829	0.861894	-0.402165	1.30224	0	-0.783318	0.961264	0.097699	-0.853072	0.986556	-1.07537	-0.359202	-0.907414	-0.75861	-0.925756	-1.74114	-0.026381
NRBF2	G6	-1.11079	-1.20724	-1.22326	-0.695978	-1.92963	-1.39058	-0.348133	-0.587786	0.777013	0.287468	0.103201	-0.526074	-0.05363	-0.993104	-1.27806	-1.45776	-0.932385	-0.794641	-0.140232	0.309947	-1.44115	-0.833753	-0.02137	-0.36932	-0.299546	-0.991494	-0.434509	-0.356069	-0.400749	-1.1187	-0.828302	-0.349934	0.597305	-1.68691	-0.086617	0.424102	-0.080853	0.293995	-0.517632	0.114321	0.079264	-1.5087	-0.786551	-1.01312	-0.532089	-0.776071	-0.931379	0.283636
ANKRD22	G6	-0.621465	-0.726678	-0.191577	-0.780465	-0.642756	-0.724389	0.575678	-0.21975	0.177602	-0.257322	0.438691	1.18127	-1.1448	-0.889774	-0.71091	-0.394151	-0.896565	-0.316485	-0.031767	-1.04253	0	-0.158152	1.92953	-1.48396	-0.658102	-0.66076	-0.033927	0.452699	0.251621	-0.385545	-0.549987	1.03023	1.28771	-1.32824	-0.338373	-1.0318	-0.566275	-0.854278	0.065265	-0.853687	-0.576496	-1.08708	-0.848377	-0.568409	-0.813445	-0.652757	-0.63335	-1.38067
SLCO4C1	G6	-0.987205	-0.67399	-1.39802	-0.077799	-1.04432	-0.696423	0.881575	-0.511734	-0.623214	0.566062	2.81562	0.039082	-0.471967	-0.526093	-0.77312	-0.690538	-0.833849	-1.04567	-1.18561	-0.49427	-1.11311	0	0.38953	1.41444	-1.15076	-0.01436	1.07738	-0.75636	-0.166879	-1.38146	-1.42524	-1.28433	0.218667	-1.53973	0.005543	-0.896769	-1.35914	0.033552	-0.092915	-0.816785	0.831099	-1.32959	-1.4222	-0.965257	-0.634044	-0.80334	0.042184	-0.058469
CLTCL1	G6	-0.068006	0.372019	-0.157524	-0.352	-0.179014	-0.363355	0.010158	-0.17252	-0.21696	0.116503	-0.541049	-0.47824	-0.211597	-0.085611	0.289741	-0.195149	-0.035765	-0.618033	-0.322821	-0.788009	0.236956	-0.050366	-0.005164	-0.035546	-0.225774	0.008483	0.195315	-0.830422	-0.382174	0.452154	-0.096323	-0.023757	-0.361675	0.01562	0.283307	-0.56018	-0.468315	-0.26004	-0.282519	0.057559	-0.360826	-0.390459	-0.48008	-0.471999	-0.281569	-0.323454	-0.799141	-0.260396
SLC26A8	G6	-0.69668	-0.872426	-0.277287	-0.622296	0.377079	-0.457201	0.233101	-0.186663	-0.066289	-0.095749	-0.590028	-0.339475	-0.433068	-0.247924	-0.427396	0.225748	-0.329989	-0.488519	-0.517392	-0.241252	0.143963	-0.527777	-0.406372	-0.287304	0.268223	-0.359949	-0.433648	0.510311	-0.701176	-0.389629	-0.042693	-0.235366	-0.243181	-0.220563	0.41025	-0.612813	-0.270502	-0.251036	0	-0.483314	-0.220989	-0.099993	-0.699726	-0.029376	-0.355975	-0.113382	-0.320673	0.28449
GGT1	G5	-0.542584	-0.743553	0	-0.361884	-0.397261	-0.092749	-0.550389	-0.351957	0.129293	0.228891	-1.22778	-0.895049	-0.485732	-0.165841	-0.223621	-0.226178	0.051484	-0.93308	-0.586448	0.109649	-0.501315	-0.403936	-0.076359	0.539495	-0.603727	-0.627815	0.386844	-0.350918	-0.456143	-0.109467	0.716899	0.169127	0.25267	1.5762	-0.271483	-0.993764	0.625199	-0.511476	-0.157429	0.086763	-0.490082	0.737405	-0.235474	0.13555	-0.472491	-0.564625	-0.834345	-0.488309
PLOD1	G5	-1.68667	-1.43823	-0.579591	-0.767784	-2.01971	-0.863091	-0.689675	-0.835226	-0.046219	-0.265558	-0.858589	-1.06843	-0.343446	-1.63892	-0.035506	-0.465213	-0.232424	-1.99969	-0.451055	-0.095111	-0.069846	-0.116102	-0.365557	0.519099	-0.216579	-0.521522	-0.470545	-0.332617	-0.658258	0.576685	0.507524	-1.1224	0.339826	1.26323	0.371325	-0.402913	0.919001	-0.616634	-0.453448	0.170957	0.533989	-0.477452	-0.375065	-0.547231	-0.890818	-0.098086	-0.528682	0.089855
LTBR	G5	-2.81681	-2.03271	-2.29816	-2.04656	-1.95398	-2.33772	-1.94987	-2.29516	-0.894212	-0.743515	-2.56654	-1.42891	-1.63765	-1.81939	-2.08244	-1.68694	-2.19798	-1.40533	-2.12266	-0.602944	-1.39559	-1.13398	-0.760824	-0.892006	-0.854753	-1.86442	-0.287141	-0.995878	-0.349213	-0.30024	-0.146872	-0.496836	0.986217	1.73485	-0.874444	0.396319	-1.19185	-0.142836	-0.033255	0.176391	0.934009	0.158144	0.224099	-0.004721	-0.485953	0.124327	-0.470108	-0.13777
C1orf162	G5	-3.02162	-3.54209	-3.80507	-3.0286	-3.45101	-3.27996	-1.48235	-1.86737	0.156668	0.924782	-4.69597	-2.20858	-2.23696	-3.59943	-2.84841	-2.03828	-4.33922	-3.34455	-3.29264	-1.04898	-4.55061	-2.22755	1.22909	0.56652	-3.05399	-3.73021	0.397103	-1.70131	-2.02284	-0.520444	-0.65367	0.181072	0.236895	1.64983	-0.969121	-0.879663	0.262818	-0.987699	-0.970315	0.61862	2.14568	-1.29575	-0.45374	-0.220599	-1.61385	-1.93185	-1.24515	-1.31097
PRKCD	G5	-0.387942	-2.59661	-2.74107	-3.2355	-2.71472	-2.81045	-1.63048	-2.5859	-0.232634	0.38811	-2.70213	-2.40215	-1.53161	-2.12161	-3.08997	-1.87793	-2.99037	-2.92692	-2.29769	-1.93545	-3.52408	-2.15909	0.643154	0.007131	-2.84116	-2.86049	-0.103737	0.599735	-1.89112	-0.605586	-0.592388	-0.65868	1.22799	1.23704	-2.36248	-0.379716	-2.0208	-1.06564	0.153655	0.635368	2.04848	-0.997892	-0.58368	-1.57592	-2.39532	-1.77391	-1.59716	0.1938
CTSD	G5	-2.04276	-1.01928	-1.18605	-0.552239	-1.21346	-1.00181	-0.304724	-1.03578	0.047661	0.061168	-0.802365	-0.668567	-0.377857	-0.868617	-0.569098	-0.786791	-0.381749	0.026068	-0.823285	-1.61497	-0.197208	-0.393271	-0.534411	0.08797	-0.591322	-0.262033	0.080216	0.069251	-0.725885	-0.070075	0.180805	-0.443171	1.13888	1.7747	0.120893	0.585884	-0.32882	-0.381914	-0.181165	0.520323	0.308506	-0.16361	0.668275	-0.13132	-0.038757	0.116457	-0.378503	-0.802513
ALDH3B1	G5	-1.21785	-2.58392	-0.778075	-1.56643	-0.999166	-1.5784	-0.933188	-0.878988	0.203128	0.226613	-1.93398	-1.7259	-1.61559	-1.24331	-1.34532	-1.30635	-1.38216	-1.68693	-1.77505	-0.917053	-1.88582	-0.093676	0.226434	0.051346	-1.54792	-0.499474	-1.16687	-0.902729	-0.498266	-0.486991	-0.544227	-1.25439	0.62861	1.84745	-1.12569	-0.868227	-1.43833	-1.81856	-1.49452	0	-0.327466	-0.958819	-0.420024	-0.033944	-2.26625	-1.40568	-0.675595	-0.567471
MAST3	G5	-1.59638	-1.10432	-0.403937	-1.40896	-1.35554	-0.241557	-0.54382	-0.595412	-0.165917	0.230717	-1.77214	-1.01514	-1.03709	-1.26287	-0.706471	-0.649021	-0.617811	-0.500875	-1.26528	-1.27726	-0.928445	-0.371705	0.628818	0.465592	-0.793086	-0.578477	-0.535137	-0.670335	0.012128	0.027386	-0.456194	-0.489767	0.375491	0.188805	-0.667447	-0.936669	-0.767167	0.434011	-0.393215	-0.109345	0.456041	0.20019	-0.454635	-0.980942	-0.709243	-0.531642	0.164649	0.355841
MAN2B1	G5	-0.680224	-1.63679	-0.985849	-1.51313	-1.1404	-1.3232	-0.446209	-1.01537	-0.155515	0.113188	-1.50917	-0.777244	-1.02656	-0.991861	-0.238976	-0.295934	-0.319589	-0.887357	-1.70953	-0.67941	-1.1841	-1.18438	-0.315721	0.355629	-1.56252	-0.864852	-0.766764	-0.326533	0.199859	0.543264	0.659729	-0.559858	0.396752	1.37215	0.496243	-0.665223	-0.947399	-0.380484	-0.820652	0.37978	0.536759	-0.35709	-0.291249	-0.15579	-0.824786	-0.485039	-1.25147	-0.758539
PLEKHO2	G5	-1.00273	-0.956581	-1.46171	-1.59192	-1.23199	-1.18296	-0.591338	-1.34457	0.585416	0.444276	-0.872382	-1.02982	-0.872312	-0.396873	0.008896	-0.793242	-1.47107	-1.02246	-0.763517	-0.837938	-0.178802	-0.853051	0.221034	0.001756	-1.29534	-0.322944	-0.588084	-0.564318	-0.885354	-0.64247	0.103692	-0.110792	0.710901	0.229666	0.025852	0.358351	-0.881712	-0.109153	0.147132	0.826632	0.690122	-0.17579	-0.653098	-0.22078	-0.121195	-0.646996	0	0.043488
TNFSF13	G5	-1.96762	-1.54188	-1.43179	-0.98362	-1.564	-1.58821	-0.509158	-1.19728	-0.038513	0	-2.249	-0.776959	-1.69598	-1.69315	-0.679615	-0.569351	-1.25724	-1.23504	-1.77485	-0.363528	-0.613684	0.742323	-0.025045	0.14266	-0.588334	-0.771796	-0.757055	-0.962453	0.57969	0.974761	0.422437	0.935648	1.22513	1.14424	-0.706613	-0.470361	-0.740546	-1.18985	-0.784475	0.882931	1.72888	-0.246691	-0.023459	0.330573	-0.821205	-0.336493	-0.438991	0.378063
GRN	G5	-3.67889	-1.9203	-2.40642	-2.1266	-2.93628	-1.62241	-1.58131	-1.81074	0.006769	0.523106	-2.25642	-1.49375	-2.17446	-2.31167	-2.20259	-1.5835	-1.86299	-1.6701	-2.15752	-1.70502	-1.23105	-1.16099	-0.145045	-0.174263	-1.68473	-0.478819	-1.34987	-0.435046	-1.02107	0.900392	-0.512411	-0.488514	1.33327	1.58633	-0.319957	-0.101136	-2.23226	-1.03937	-0.216875	0.660742	1.71594	-0.406236	0.003925	-0.984211	-1.54773	-0.496206	-0.95963	0
TSPO	G5	-1.995	-2.43098	-1.42066	-0.09181	-1.10226	-1.40253	-1.36155	-2.39718	0.12012	-0.274123	-0.288	-2.12533	-1.51327	-1.4929	-1.28758	-0.629799	-0.254435	-0.184892	0.06424	-1.11467	-1.53736	-1.25749	-0.314265	0.1421	-0.593984	-0.857619	-0.632749	-1.60261	-0.61969	-0.353006	-0.802532	-0.541151	0.49608	1.4311	-0.838793	-0.066	-1.65719	-0.496454	0.10054	0.19117	0.19447	-0.00472	0.06142	-0.216782	-0.294646	-0.01603	-1.46128	0.01596
SRGN	G5	-3.67447	-4.49371	-4.51028	-1.99175	-2.43144	-4.62251	-2.69225	-3.37193	0.14098	-0.43928	-3.61022	-3.07098	-1.58779	-2.5877	-4.02073	-2.66974	-4.36052	-1.86911	-2.45631	-3.05159	-4.21519	-1.76712	-0.38834	-1.45072	0.56923	0.11764	-2.20652	-2.26983	-1.64725	0.42826	-1.44315	-0.12875	0.48317	0.50822	-1.14669	-0.41764	-0.92696	-1.10876	-0.9696	-0.80074	0.28808	0.56923	0.01124	-1.24513	-1.52366	-0.68834	-0.89024	0.67169
227853_at	G5	-1.32422	-1.69472	-0.814402	-2.14746	-1.46195	-1.33973	-1.01134	-0.438359	0.093101	-0.317563	-1.05774	-1.32938	-1.51179	-0.640653	-1.21558	-1.13016	-0.614303	-1.54421	-1.04208	-1.05149	-1.68005	-1.62974	-0.372169	0.068748	-1.85487	-0.296467	-1.57089	-0.292516	0.087951	0.045936	0.492128	-0.843137	0.762266	1.9212	0.52201	0	-1.36245	-0.386129	-0.57074	0.431575	0.658913	0.053419	-0.103507	-0.404	-0.913533	-0.361294	-0.825815	-0.245276
KCNQ1	G5	-0.651555	-1.43065	-0.691098	-0.674942	-0.271545	-0.944797	-0.606006	-0.368548	1.12757	1.70933	-0.886494	-0.909545	-0.479298	-0.458051	-0.253455	-0.041941	0.226754	-0.155901	-0.238031	-0.318405	-0.965431	-0.786468	0.211208	1.20052	-0.524345	-0.465862	-0.073769	-0.032092	-0.347994	-0.618929	-0.291612	-0.304208	0.05127	1.33233	1.31299	1.27727	-1.00683	0.806667	0.38294	1.3356	1.23531	-0.326011	-0.822362	-0.674397	-0.070441	0.559185	-0.605938	0.425663
PILRA	G5	-1.23408	-0.589458	-0.975599	-0.879368	-0.88476	-0.583611	-0.634414	-0.534172	1.75219	1.74466	-1.36353	-0.996814	-0.469379	-0.245463	0.082863	-0.209402	-0.401648	-0.364712	-0.864196	-0.432301	-0.921104	-0.399889	2.10398	1.35526	-1.24172	-0.485046	-0.29565	0.532458	0.179254	-0.216859	-0.565798	0.269602	1.33633	1.76813	-0.814204	0.347063	-0.576814	-0.238863	-0.37468	-0.36124	0.666298	-0.412009	0.061721	-0.258102	-0.525862	-0.549409	0.005047	-0.085311
PTAFR	G5	-0.841553	-1.2047	-0.502671	-0.683653	-1.37784	-1.28434	-1.01876	-1.0248	0.062049	0.659771	-1.45408	-0.773913	-0.481261	-0.655622	-0.20497	0.066496	-0.908895	-1.30452	-1.10187	0.635649	-0.447744	-1.14391	0.407389	0.140601	-0.808214	-0.914327	-0.467446	0.030189	0.025912	-0.241957	-0.072012	-0.017518	2.55835	1.09427	-0.295925	-0.071206	-0.78027	-0.58542	-0.03256	-0.29767	1.80305	-0.548985	-0.42402	-0.433124	-1.02469	-0.721509	-0.217472	-0.297077
VDR	G5	-0.734114	-0.259491	-0.98159	-0.664757	-1.18593	-0.411109	-0.239705	-0.760628	0.280629	0.325802	0.632401	-0.992397	-0.902071	-0.661893	-0.085713	-1.15075	-0.76893	-0.844474	2.36048	-0.294831	-1.10186	-0.98434	0.557275	0.850157	-0.912688	0	-0.598156	-0.472763	-0.705537	0.287256	-0.539313	-0.721433	0.870162	1.86724	-0.260714	-0.809926	-1.00634	-0.274089	-0.871958	-0.22461	0.475474	-0.933751	-0.029424	-0.143991	-1.12271	0.124751	-0.043288	-0.185106
FRAT1	G5	-2.34955	-1.42745	-1.52148	-1.71993	-1.81622	-0.668231	-0.526523	-1.36599	0.442649	-0.589466	-0.218592	-0.763436	-1.51365	-2.01813	-1.91049	-1.96215	-1.38434	-1.46274	-0.365109	-1.14345	-1.43621	-0.482363	0.193719	-0.596761	-1.1159	-0.907771	-1.50587	-1.19199	-0.614521	-0.546344	-1.2241	-0.772442	0.854671	0.954115	0.930125	-0.658272	-0.854335	-0.037194	-0.761846	-0.855254	0.405892	-1.10012	-0.637138	-0.319207	-0.792071	-0.810016	-0.998124	0.006949
MSRB1	G5	-2.18353	-1.97248	-2.0424	-1.2222	-2.30488	-1.45352	-0.591764	-1.96491	-0.707125	0.266738	-1.25677	-0.595337	-1.1889	-1.80638	-1.71142	-1.57957	-2.24523	-0.918133	-0.807085	-1.36234	-1.79322	-0.067809	0.053445	-0.84507	0.062091	-1.62138	-1.05679	-0.698644	-0.089667	-0.897821	-1.66301	0.181881	1.15635	0.539097	0.0548	0.074884	-0.670261	-0.275147	0.442647	-1.76181	0.280084	-0.731629	-0.509892	-0.767684	-1.53485	-0.751447	-0.944965	-0.438027
MNDA	G5	-4.75725	-3.68455	-4.75199	-3.75539	-4.99826	-4.87268	-0.414309	-2.10891	-0.784677	0.470027	-5.99974	-4.83727	-2.08544	-3.83356	-4.10596	-3.11686	-5.49225	-4.23345	-3.60667	-3.50783	-5.91434	-3.26709	2.09085	-1.37312	-4.71471	-5.29101	-2.29242	-3.00821	-2.07615	-1.4431	-3.91797	0.206044	3.00325	1.35872	-2.17594	0.305561	-1.52602	0.000886	-0.73703	-0.576079	0.46192	-3.58307	-2.67177	-0.634555	-3.91308	-2.30782	-0.767738	-0.052787
242714_at	G5	-3.32849	-3.08489	-3.1923	-3.17773	-3.03097	-1.76433	-2.53052	-3.17495	-3.13352	-1.15722	-2.14829	-0.475495	-3.00615	-2.68367	-2.88764	-2.86867	-2.97243	-2.11673	-3.27288	-0.94464	-1.72685	-1.42908	-1.02828	-2.16642	-0.573043	-1.84986	-1.17092	-0.910306	-1.18797	-1.46274	-2.79784	-1.51705	1.55462	1.42753	1.07986	-0.778864	0.836682	-1.88807	-0.378869	0.04049	2.25042	-2.2517	0	2.11804	-1.30956	-2.12503	-0.996946	0.03414
ABHD2	G5	-1.42609	-0.899191	-1.2299	-1.07106	-1.56385	-1.48727	-0.50135	-0.994745	0.118923	-0.75824	-0.380277	-1.05318	-0.783392	0.065432	-0.82205	-1.3998	-1.43288	-0.608395	-0.346694	0.207175	-0.844328	-0.749794	-0.433671	-0.339555	0.40115	-0.002479	-0.931556	-0.527976	-0.323188	-1.10998	-0.718362	0.000858	1.18168	0.723423	0.315544	-0.290065	-0.680309	0.009543	0.088579	-0.125107	0.860197	0.866699	0	-1.0174	0.265135	-0.579788	-1.24161	-0.321497
NCF4	G5	-2.9836	-4.34485	-4.20281	-3.75372	-1.3543	-4.05911	-2.07125	-1.98238	-2.59407	-1.37474	-4.36495	-1.24561	-3.74102	-2.80072	-4.13673	-3.45739	-3.68207	-0.368666	-4.22513	-2.57677	-2.4322	-2.40806	-1.61452	-0.638197	0.65645	0.527622	0.391177	-3.56602	-2.1174	0.070689	0.024688	0.00616	-0.575239	-0.434091	0.65834	-0.719554	-0.966989	-2.13521	0.184662	-1.3075	-0.205738	-0.423568	-0.48115	0.457498	-2.25664	-2.7553	-2.31876	-1.41472
LRP10	G5	-2.06944	-2.23491	-1.34981	-3.18467	-4.13556	-0.076984	-1.47584	-0.903808	0.275167	0.027673	-0.15908	-2.73358	-0.416484	-0.965147	-1.47549	-1.56488	-1.46558	-1.13552	-0.514995	-0.128044	-1.03435	-3.05682	0.046917	0.295239	-0.464342	-1.5025	-1.69615	-0.14798	-1.61377	-3.13834	-1.46181	-2.06155	0.36604	0.524962	-0.237582	-0.157633	-0.036249	0.977958	-1.32515	0.118927	0.940745	0.907641	-0.062983	0.44714	0.571906	0.279607	-1.61194	-1.12699
TMX4	G5	-1.53261	-1.95677	-1.54722	-1.07106	-1.81082	-0.924296	-0.957109	-0.480623	-0.394252	-0.916677	0.266064	-0.70852	-0.23298	-1.08336	-1.23003	-0.632559	-0.519176	-0.658594	-0.194585	0.092524	0.61463	-0.012749	-0.860641	0.180486	0.309298	0	-0.954062	-1.74589	-0.3982	-0.283466	-0.621501	-0.19683	-0.25474	0.491465	0.809689	-1.20283	-0.995286	-0.874571	-0.280339	0.73342	-0.253595	0.324827	0.872123	-0.585559	0.142959	-0.277555	-1.0161	0.028441
C10orf54	G5	-2.27401	-2.1192	-2.85489	-1.20295	-0.84722	-1.6108	-0.553668	-0.880695	1.92938	0.456002	-2.33088	-1.09485	-1.11902	-1.93773	-0.043228	-0.24976	0.012658	0.111962	-2.21208	0.766145	0.28005	-1.13614	0.956715	0.363435	-0.434553	-0.46316	-0.12794	-1.17203	-0.524708	-0.162219	-0.718036	0.309661	1.52493	1.97709	-0.422218	-0.138369	1.04067	-0.051543	-0.971931	0.562727	0.916236	-0.818289	0.277833	-0.208935	0.284935	-0.262113	0.225836	-0.381094
MVP	G5	-1.12697	-1.99311	-1.19893	-0.612538	-1.29682	-0.82167	-1.06804	-1.02082	0.219892	0.31985	-1.69574	-1.25936	-1.76414	-0.609548	-0.815444	-0.979018	-0.839272	0.118464	-2.83424	-0.093589	-1.38092	-0.18829	0.470647	0.420358	-0.159818	-0.784164	-0.341836	-0.640536	-0.561735	0.008311	0.761196	-0.133073	1.0869	2.26231	-0.732303	-0.807378	-0.124989	0.356151	-0.15852	0.365455	1.19988	0.944804	0.471145	0.771529	0.5565	0.575827	0.084289	-0.182875
PSTPIP1	G5	-0.644082	-0.242258	-1.32858	-0.940525	-0.101529	-0.023334	0.303332	-0.262969	0.272091	0.59887	-1.08589	-0.92681	-0.308954	-1.85752	-0.476289	-0.417735	-0.342169	0.148055	-0.663608	-0.497655	-0.842577	0.875146	1.45482	0.707649	-0.691869	-1.78314	-0.02123	0.535803	-0.670332	-0.001568	-0.184125	-0.123554	0.979779	1.79637	-0.634834	0.00176	0.838372	0.205887	0.116469	0.426081	0.487173	-1.10918	-0.183139	-0.179298	-0.335274	-0.208835	-0.138376	-1.19866
CAST	G5	-1.69506	-2.4426	-1.47721	-0.276799	-2.34069	-2.78891	-1.01429	-1.16703	0.9748	0.910536	0.237348	-2.51596	0.653001	-1.65478	-1.20894	-1.02852	-2.3847	-0.884642	-0.303385	-0.175239	-2.82882	-0.016266	0.436917	0.426237	-0.720663	-2.30034	-0.909047	-0.7615	-1.98629	-1.19892	-1.03302	-0.788027	0.400283	1.64695	-2.29254	-2.2173	-2.34449	-0.006165	-0.432918	1.36195	-0.718368	0.872627	-1.53971	-0.428516	-0.121503	1.057	-0.084379	0.742877
AAED1	G5	-1.76598	-2.84509	-2.69524	-2.62119	-3.51651	-2.80455	-3.04591	-2.572	0.555822	0.323879	0.404038	-2.36069	-2.91766	-1.53169	-2.20812	-1.23702	-3.5262	-2.73681	0.139403	-1.95868	-2.72438	-1.49057	-1.08973	1.08843	-2.77956	-2.64696	-1.87328	-1.08677	-1.59348	-0.677315	0.794629	0.220343	1.2146	1.16453	2.30674	-0.544253	0.699801	-1.12426	0.531119	1.93242	-1.24952	2.83221	1.69623	-0.140725	1.1067	-0.390056	0.007356	0.682548
SLITRK4	G5	-0.792392	-0.84679	-1.02121	-0.78857	-0.529942	-0.90152	-0.998431	-0.770901	-0.225416	0.464105	-0.720978	-0.866433	-0.855887	-0.764202	-0.767443	-0.635473	-0.8851	-0.789654	-0.849427	0.904493	-1.01041	0.383172	-0.262075	0	-1.18029	-0.857791	-0.579116	-0.137501	0.897377	-1.00608	-0.885377	-0.906341	-0.557704	3.50066	0.083065	-0.670662	-1.13498	-0.495229	4.98947	4.01532	3.81529	-0.82286	0.372862	0.141927	-0.709989	1.75865	4.22981	3.70861
SLC16A5	G5	-1.20914	-0.051413	-2.50385	-0.411428	-1.16937	0.002695	0.312014	0.053409	-0.655384	-0.314376	-0.470822	-0.425315	-0.759994	-0.984943	-1.66578	-1.1321	-0.30546	-1.92053	-0.824347	-0.170185	-0.523861	1.03459	-0.249407	-0.682437	-1.77906	-0.975586	-1.69647	-1.34466	0.187237	-0.786358	-0.707978	-0.788745	0.77873	0.979815	0.298956	1.49331	-0.282686	0.557194	0.019354	-0.352044	-0.833793	-0.326847	-0.141713	-0.352496	0.445136	0.439733	0.669751	0.082346
CTNNA1	G5	-3.76187	-2.87962	-3.07728	-2.16608	-4.05814	-2.67745	-1.84231	-1.69057	-0.698613	-0.470774	-3.83388	-0.153825	-2.49342	-2.82419	-2.14948	-2.74024	-0.263946	-3.30435	0.566851	-1.74521	-1.07896	-2.43399	-0.256861	-0.588872	-2.95978	-3.80063	-2.72623	0.508731	-2.90462	-0.931125	-2.58487	-3.36121	0.680695	1.3115	-0.130496	0	-1.66922	0.801205	0.093523	1.13525	0.492838	0.891165	0.889675	0.176156	0.478451	0.932265	-1.57689	-0.319247
DGKG	G5	-1.10658	-1.57243	-1.34847	-1.34223	-1.0566	-0.731539	-1.58719	-0.190885	-1.26646	-1.21564	0.141352	-1.32457	-1.45517	-0.992818	-1.23633	-0.933545	-1.11397	-1.10301	-0.708503	-0.235008	-0.856656	-0.6762	-1.06443	-0.962009	-0.585597	0.276946	-0.940168	-0.891217	-1.06417	-1.08578	-0.996739	0	0.652462	-0.153704	0.443224	-1.41785	-0.752004	0.340944	-0.970073	-0.219186	0.077278	0.701372	-0.418892	-0.703363	1.32418	0.382622	0.719334	-0.146481
HAL	G5	-2.99914	-2.51832	-2.45354	-1.923	-3.05785	-2.86768	0.598485	-1.88743	0.133722	0.355135	-3.06033	-1.97905	-0.395783	-1.50879	-1.00625	-1.98613	-2.71082	-2.6461	-2.97594	-1.20865	0	-1.46368	-0.344672	-0.94795	-0.784855	-2.58335	-2.02157	-2.34933	-1.4789	0.326634	0.263056	0.500147	1.65241	0.463111	-1.70884	-1.30743	-2.77681	-2.48364	-1.59993	-1.01052	-1.57655	-1.81028	-0.922264	-0.544677	-1.70023	-0.251533	-1.56302	-0.021902
SLCO3A1	G5	-0.307823	-1.24991	-2.32742	-1.67681	-2.42848	-1.40947	-1.22199	-2.2397	0.612552	0.140802	-0.558842	-1.93842	-1.13647	-0.764541	-1.81681	-0.766258	-1.50692	-1.82252	0.250675	-1.88021	-1.60818	-1.31818	0.104822	0.392415	-1.3527	-2.74198	-1.18535	-0.839922	-1.51378	-0.474108	-1.04659	-1.70242	0.89473	1.02456	1.33893	0.881193	-2.05706	-0.29606	-0.728668	0.178282	-0.398475	-0.242722	-0.760761	-0.704416	-1.27933	0.477339	-0.750251	-1.2624
ELANE	G5	-3.32453	-3.35176	-2.41078	-2.02596	-3.20167	-4.03691	0.648562	-3.21674	-2.82218	-1.83746	-4.01412	-0.72178	0	-3.94205	-2.66712	-3.59097	-2.75829	-4.1029	-3.7663	-2.0019	-3.15381	-2.10554	-3.74158	-3.12809	-3.71747	-3.86242	-2.89819	-2.88365	-1.38731	0.665124	-2.22007	-0.806756	-2.33186	0.052178	-3.58972	-1.77842	-3.65541	-2.6251	-3.46402	0.719432	0.054484	-2.25811	-1.63533	-3.66529	-2.788	-3.58719	-2.60871	-0.6917
KCNE3	G5	-3.21082	-2.80705	-2.76879	-3.42455	-3.55795	-3.10774	-1.60135	-2.27663	-0.417507	0.709093	-3.11896	-2.17312	-3.71882	-3.17276	-2.79781	-2.50949	-3.33065	-3.69987	-2.61078	-1.30997	-3.18132	-1.59829	1.33095	-0.491953	-3.16884	-3.26512	-2.81375	-2.6045	-1.29757	-2.66966	-3.67763	-1.7748	1.8041	1.44989	-0.529368	-1.35844	-3.05023	-2.35773	0.439103	-1.07929	0.697349	-2.67941	-1.1475	-1.88555	-3.29539	0.032815	-1.55042	0.685939
CSTA	G5	-5.4248	-4.87265	-3.64499	-2.07533	-4.8799	-5.37903	-0.04655	-1.51355	0.91009	1.65298	-6.40544	-4.56126	-2.12557	-5.22082	-2.67599	-0.443917	-4.07678	-4.96699	-4.86059	-2.51513	-5.62994	-3.84237	1.27909	1.14663	-4.58813	-5.53753	-1.36049	-2.9702	-2.28509	-0.238725	-0.00845	-1.32434	1.41939	1.39095	-2.17831	-0.111163	-5.75424	-3.39721	-1.94872	1.29496	-0.320624	-5.03432	-3.2645	-3.56418	-3.85915	-5.84753	-1.87132	-1.25794
RNASE2	G5	-6.16244	-5.43665	-4.102	-2.67572	-6.06688	-5.18612	-1.91645	-2.80455	-2.35489	-0.956738	-5.56243	-2.17915	-1.87454	-5.25893	-4.59291	-5.25972	-4.87313	-4.87823	-5.37249	-2.69923	0.3771	-3.40603	-1.68403	-2.42546	-1.95866	-5.82554	-2.3664	-3.96653	-2.34016	-1.49642	-3.73493	-1.86891	0.185	0.78125	-2.27397	-2.37393	-5.44121	-5.06053	-2.60002	0.5204	0.50763	-2.83748	-1.23196	-2.33387	-5.48793	-2.59798	-2.93091	0.28242
CFD	G5	-3.73857	-2.97232	-3.90726	-2.71473	-3.52806	-4.07787	-0.799153	-2.83967	-0.06195	0	-3.98914	-2.17667	-2.86098	-3.48586	-3.56164	-1.00314	-4.05976	-4.03436	-4.02638	-1.56219	-0.730731	-1.71874	-0.212661	-0.152937	-1.22465	-3.24906	-1.89994	-0.478326	-0.957069	-0.216383	-2.48054	-1.12418	1.20284	2.96575	-1.28625	0.322251	-3.82803	-3.32618	-1.328	0.253252	1.22738	-1.32172	-1.58635	-2.63329	-3.28324	-2.08372	-1.63505	2.10081
CSF3R	G5	-3.65814	-3.46383	-2.89628	-1.61655	-2.52417	-3.84602	-1.48713	-2.28902	-1.56337	0.0164344	-3.72915	0.189959	-1.92132	-2.22676	-1.53641	-1.1206	-2.43912	-2.62592	-3.0951	-1.34326	0.284191	-1.23496	-1.22648	-0.774906	-1.33165	-0.857883	-1.07868	-2.26661	-0.984298	-0.954408	-0.722341	-0.29625	0.571851	0.571425	-1.94837	-0.843102	-3.74057	-1.50829	-0.812966	0.304359	0.282274	0.0459354	0.817253	0.557592	-1.21131	-0.565121	-0.315565	-2.06261
LAMP2	G5	-2.34825	-1.44431	-1.04235	-0.557782	-1.77577	-1.61396	-1.22687	-0.837242	-0.524547	-0.795816	-0.642815	-0.893964	-0.861605	-1.14054	-0.258878	-1.3615	-0.858951	-0.368994	-0.53427	1.1312	0.08808	-0.702204	-0.496923	-0.117241	0.174588	-0.030294	-1.36753	-0.779199	-0.199486	0.229883	0.385097	0	0.540446	0.430227	0.813394	0.378111	0.813211	-1.37912	0.094028	-0.767955	-1.12555	-1.18723	-0.485917	-0.766188	-1.01394	-0.536381	-1.27698	-0.440851
MMEL1	G5	-0.554958	-0.869886	-0.493302	-0.528915	-0.757412	-0.467192	-0.546897	-0.551576	-0.331894	-0.381329	-0.916413	-0.667207	-0.281215	-0.781828	-0.913843	-0.149609	0.167458	-0.408467	-0.705367	0.0679657	-0.275627	-0.376026	-0.847768	-0.00608719	-0.641953	-0.419853	-0.139151	0.184469	0.138836	0.942341	0.0781739	-0.0403852	-0.353264	0.149045	-0.261637	-0.222346	-0.0666625	-0.772356	0.273501	0.697589	0.784118	-0.200368	0.0224684	-0.0310841	-0.0231356	-0.444239	-0.591846	-0.0232762
PLXDC2	G5	-1.69821	-1.53074	-1.17952	-1.58263	-0.74926	0.241099	-1.24387	-1.08752	1.08071	0.915048	0.004216	-1.46453	-0.904321	-1.06202	-1.1334	-1.13227	-1.35294	-1.09799	-2.05767	-0.532902	-1.63699	-0.394708	1.73332	1.02635	-0.802746	-1.55228	1.26322	-0.448881	-0.612724	-1.2398	-1.56531	-1.39606	2.11122	-0.092627	-0.90501	0.947812	-1.74332	-0.291053	-0.755805	-0.30682	1.09413	-1.83005	-1.77303	-1.92446	-1.46755	-1.92687	-1.13867	-0.615301
FRMD3	G5	-1.26645	-1.40433	-1.00418	-1.36168	-1.03506	-0.796242	-0.92416	-1.09386	-0.87401	-0.57712	-1.31679	-0.573426	-0.722634	-0.41079	-1.74129	-0.323328	-1.04319	-1.11313	-1.02783	-0.624579	-1.37556	0.795206	3.20043	4.08915	-1.06944	-0.990334	-1.13616	-0.702772	-0.193235	-0.485277	-1.41125	-0.133854	0.081343	-0.238396	0.526188	3.77385	-1.11393	1.98468	-0.957268	-1.43388	0.261958	-0.345196	-1.2939	-0.596553	-1.47574	-1.26332	0.615743	-0.611668
RNF24	G5	-1.17145	-1.31101	-1.7994	-0.352483	-1.10652	-0.584298	-1.57465	-1.6582	-0.918402	-1.01949	-1.57187	-0.039834	-0.76854	-0.682092	-0.091184	-0.534434	-0.367829	-1.10446	-0.416655	0.290659	-0.23534	-0.24983	-1.45847	-0.738257	-0.691537	-0.559262	-0.50179	0.516027	-0.68314	-0.30874	0.264633	0.021795	0.248636	-0.188093	-0.029313	-0.023145	-1.32677	0.349766	-0.223304	-0.437427	-0.030067	0.779248	0.332013	0.875145	0.601645	-0.001472	0.492684	-0.145576
SUCNR1	G5	-3.13726	-2.76527	0.18364	-1.75346	-3.59962	-3.51373	-0.685241	-3.01949	-2.71713	-2.87285	-3.17614	-2.29511	-2.76971	-1.7289	-2.31273	-3.18565	-3.06466	-3.2489	-3.2251	-0.284957	-0.378223	-0.979269	-0.145457	-1.18952	0.404956	-2.49993	-2.65146	-1.75453	-1.57082	4.10376	2.06759	3.96084	-1.35911	-2.99681	-0.593203	-1.81705	-3.02166	-1.35125	1.66373	-2.96432	-3.19567	-2.61934	-0.685997	-2.917	-3.40839	-1.07443	3.02131	2.87639
METTL7B	G5	-0.30967	-0.967573	-0.241627	-0.353189	-0.655583	-0.686898	-0.139717	-0.256174	0.240499	-0.501427	-0.567531	-0.947778	0.357903	-0.623003	-0.48775	0.142896	-0.094519	-0.615747	-0.455114	0.280253	-0.251067	0.964194	-0.728293	-0.225586	-0.298373	-0.496289	-0.510599	0.592026	0.133448	-0.065379	0	-0.340499	3.47725	5.1211	-0.502693	-0.26163	-0.643485	-0.487059	0.340017	1.42083	1.06055	-0.387785	-0.393549	0.035846	0.057776	-0.505011	0.079602	-0.050599
FEZ1	G5	-0.591997	-0.250701	-0.303225	-0.686173	-0.286283	-0.235927	-0.182621	-0.175676	0.090107	1.5231	-0.221202	-0.717084	-0.563046	-0.25162	-0.2389	-0.269589	-0.452499	-0.178587	-0.109358	0.816183	-0.526606	0.396727	1.3135	4.02719	-0.240759	0.068478	-0.044526	0.265306	-0.296742	-0.318186	0.14385	-0.35953	0.158678	1.83507	-0.081257	-0.443467	-0.285674	1.11645	-0.341316	-0.122591	-0.017379	-0.436337	-0.079926	-0.123313	0.130619	-0.024954	0.151904	0.081425
HNMT	G5	-0.442892	-0.842858	0.32273	-0.212745	0.075513	-0.58513	-0.113922	0.306227	1.06291	2.19415	-0.685558	-0.806036	-0.203025	0.20797	0.699598	0.337199	-0.203907	-0.783211	-0.531422	0.695168	-0.449762	0.553859	1.1599	1.20432	-0.146619	-0.293036	-0.069762	-0.022615	0.052766	-0.330038	-0.900084	-0.675046	0.209224	0.534556	-0.17888	-0.382147	-0.510288	-0.347896	-0.452816	1.04386	0.066013	-0.804479	-0.408523	-0.312817	-0.550013	-0.810941	0.326485	-0.648424
SAGE1	G5	0.055781	-0.010092	-0.216448	0.232319	-0.170923	-0.128388	-0.018456	-0.154343	-0.044264	-0.087379	0.102587	-0.248208	-0.081312	-0.186563	0.202508	0.069894	-0.028041	-0.10746	-0.161499	0.627504	0.149764	0.040583	-0.277593	0.499967	-0.296	-0.044639	-0.241538	-0.090595	0.818187	0.131717	-0.029569	0.045757	-0.05405	0.18212	0.456366	-0.244337	-0.132873	-0.278686	0.079044	-0.060921	0.164174	0.166411	-0.071475	-0.052606	0.091262	-0.046017	-0.352202	0.0042
SV2B	G5	-0.281019	-0.369974	-0.279478	-0.312129	-0.547986	-0.088818	-0.006525	-0.213305	0.055548	-0.71008	-0.075073	-0.503612	-0.483466	-0.144315	-0.148682	-0.448363	0.111125	-0.495906	-0.153941	-0.004284	-0.268412	0.252438	-0.198888	0.057345	-0.185451	-0.167306	-0.403726	-0.204668	0.053713	1.82434	0.211744	0.019445	-0.082132	0.054102	0.269383	-0.595727	-0.375202	-0.296846	1.95118	-0.138384	-0.049508	-0.433248	-0.175526	0.491959	-0.28627	-0.084382	-0.000766	0.08972
CLMN	G5	0.632441	0.667144	0.680054	-0.773829	-0.97599	-0.792399	-0.646654	-0.250897	2.10787	0.995167	-0.722766	-0.401034	-0.913171	-1.21336	-0.345891	-0.679825	-0.044491	-1.03974	0.675909	0.665393	-0.341074	-0.679361	0.602636	0.22362	-0.869831	-0.638545	-0.914681	0.980188	-0.177699	1.62754	2.34432	0.069251	0.005172	-0.748098	-1.15057	-0.156314	-1.11743	-0.999325	-0.870027	-1.192	0.047028	-0.582395	-0.715335	-0.877711	-0.958573	-0.639186	-0.094769	-0.394605
TIMP2	G5	-0.834632	-0.998496	-0.088023	-0.171505	-1.67741	-1.2281	-1.57778	-1.12661	1.51895	0.493308	-0.542981	-1.41821	-0.446378	-0.544526	0.805939	-0.734539	-2.61904	-1.29747	-1.05588	-1.45087	0.008274	-1.53133	-0.560214	0.136736	-0.209439	-3.31618	-0.358704	0.760782	-0.995975	0.358848	-0.122069	-0.58363	0.853899	1.51557	-0.783039	0.228201	-2.37565	-1.65182	-2.57662	0.564681	0.394847	-0.199632	-0.23365	-1.03037	-0.488958	-1.00774	-1.63034	-0.297409
NINJ1	G5	-0.138638	-1.33993	-0.53529	-0.556421	-0.49675	-0.854818	-0.558982	-0.955276	1.99437	1.40977	0.079618	-1.31056	0.234314	1.08328	0.116199	0.57688	-0.462228	-0.715913	-0.278508	-0.152281	-0.552646	-0.891776	-0.08818	1.09157	-1.05183	-0.371643	0.70444	0.05347	-0.196604	0.121168	0.787848	0.219341	0.622434	2.79595	-1.0783	0.28845	-1.3852	-0.069283	0.190302	0.838852	-0.021153	-0.205515	0	-0.702873	-0.357813	-0.07312	0.03266	-0.396965
TREM1	G5	-1.70592	-1.38222	-1.39831	-1.47922	-2.00411	-1.78821	-0.996695	-0.834789	1.79667	2.58959	-1.59004	-1.51288	-0.612234	0.290103	-0.227636	0.105162	-1.02756	-1.96923	-1.68067	-1.45531	-1.50616	-0.931724	-0.627516	0.748361	-1.54969	-1.61495	-1.03848	-0.706814	-1.36007	0.636235	-0.036661	0.395707	-0.008332	2.06515	-1.42865	0.149041	-1.75183	-0.374758	-1.32484	0.992377	-0.078643	-0.892503	-0.279088	-1.93026	-1.39367	-1.51298	-0.032732	-0.208967
SORT1	G5	-0.062966	0.484002	0.156318	0	-1.01957	-0.27758	0.267241	-0.405422	0.909269	0.851034	-0.979766	-0.640473	0.755909	-0.883686	-0.382928	-0.310329	-0.331685	-1.02901	-0.301956	-0.997419	-0.548072	-0.615328	0.471021	0.854419	-0.981773	-0.50568	-0.279227	1.65282	-0.859841	-0.426714	-0.508116	-0.410201	0.121028	0.485926	-0.016181	-0.341972	0.110023	-0.524789	-0.622257	1.15894	-0.023387	-0.344194	-0.557861	-0.474219	-0.701076	-0.159371	-0.53357	-0.414005
1569150_x_at	G5	-0.404641	-0.621316	-0.311948	-0.570243	-0.837732	-0.197194	-0.611941	-0.46891	0.301612	-0.121314	-0.624879	-0.114401	-1.30969	-0.585891	-1.18936	-0.229892	-0.778906	-0.942892	-0.036592	-0.680002	-0.299728	-0.763944	-0.980841	-0.003799	0	-0.92211	-0.443643	-0.254509	-0.666147	-0.252732	-0.41037	-0.257018	0.67342	0.634512	-0.005696	0.608728	-0.506887	0.639918	0.091079	0.852543	-0.093048	0.287815	-0.057105	-0.433412	0.254929	0.276618	0.895216	0.041359
CPD	G5	-0.703477	-1.69774	-1.9997	-1.51047	-2.20054	-2.03127	-2.12597	-1.73475	0.074573	0.29048	-2.22253	-0.706409	-0.865913	-0.51649	-0.026164	-0.336196	-2.17739	-0.324372	-2.54834	-0.659115	-0.566386	-1.66099	-0.813986	0.080768	-0.303356	0.540194	-0.780456	-0.98734	-0.752288	0.181429	0.115183	0.295212	0.621396	0.486206	-1.44565	-1.02628	-1.02725	-1.65787	-0.92098	0.292243	0.619216	-0.28837	0.383723	-0.644898	-1.02687	-0.514355	-0.707457	0.191196
SGMS2	G5	-0.126149	-0.651283	-0.085968	-0.110165	-0.426237	-0.434689	-0.39468	-0.04463	0.038713	0.277113	-0.266429	-0.000679	-0.096627	-0.079334	-0.087884	0.169779	-0.232129	-0.200633	-0.488792	0.038502	-0.365544	0.387091	-0.06864	0.078897	1.08574	-0.169887	-0.265846	-0.038026	0.125736	-0.31606	-0.17489	-0.290497	-0.681318	-0.374234	0.332061	-0.138852	-0.425533	-0.427225	0.018179	0.905397	-0.030723	-0.351203	-0.166088	-0.032888	-0.060583	-0.503685	0.148801	-0.11072
ADAM8	G5	-0.586031	-0.841682	-0.745991	-0.608164	-0.605021	-0.132154	-0.563851	-0.543637	0.112932	1.17182	-1.03694	-0.958836	-0.425195	0.589777	0.459197	0.079444	-0.943727	-0.76456	-0.468601	-0.195538	-0.476748	0.071526	0.775613	1.41828	-0.156446	-0.677316	-0.451176	-0.418579	-0.952782	-0.25018	-0.18734	-0.773162	-0.52405	0.658643	-0.840025	2.10161	1.12615	0.623589	1.21237	1.56339	1.57374	0.774406	-1.10615	-0.021745	0.078947	-0.689415	0.363022	0.195432
MMP19	G5	-0.280338	-0.51108	-0.189201	-0.191294	-0.474055	-0.562869	-0.098742	-0.59024	0.313285	-0.169535	-0.543342	-0.559228	0.207697	0.09414	0.172725	-0.244162	-0.407117	-0.469222	-0.763988	-0.101552	-0.465646	0.258663	-0.145217	0.240673	-0.035389	-0.484177	-0.192337	0.294083	-0.238866	-0.217125	0.096749	-0.13867	0.575202	3.42204	-0.180814	-0.21864	-0.044625	-0.396026	-0.022801	-0.139556	0.103673	-0.396026	-0.174988	-0.53374	-0.361012	-0.599871	0.009321	0.00302
CREB5	G5	0.80881	2.32172	-0.468276	0.041058	0.651079	0.245125	-0.18345	0.203556	0.286461	0.361816	-0.600098	-0.742391	-0.280652	-0.870831	0.630115	0.568329	2.03545	-0.218174	-0.153901	0.952881	-0.495549	-0.334756	1.25925	0.48576	-0.832896	-0.795589	-0.284483	-0.438893	-0.900898	-0.466659	0.074757	-0.553538	-0.44895	2.77811	1.05841	2.47206	-0.505995	-0.032183	-0.468924	0.84518	1.90309	-0.614749	-0.436996	-0.770651	-0.73447	-0.586342	-0.271259	-0.838249
CRIP1P4	G5	-0.543696	-0.618251	-1.57786	-1.73275	-0.620265	-1.73643	-1.4136	-1.13517	1.40295	1.59184	-2.1584	-3.6084	-0.774942	-2.83394	-3.86036	-1.47068	-0.361435	-0.796349	1.43245	-3.5345	-4.54132	-1.73146	-0.592109	0.407088	-0.803777	-3.0149	-0.898756	1.06777	0.104429	0.763064	-0.640193	-0.918368	0.553836	3.46157	0.156652	-0.483109	-2.90727	0.593208	-0.046582	0.640759	2.24048	2.38252	1.47826	-0.190519	1.85729	1.47639	-0.678523	-0.573706
MXD1	G5	-0.185125	-1.12964	-0.902772	0.971527	-0.367828	-1.77611	-1.64922	-0.610729	0.163184	1.01873	-1.55239	-1.93492	1.55228	0.951589	0.881043	0.629922	-0.777767	-0.113932	-0.727882	0.236093	1.01766	-2.192	-0.2312	1.01148	0.172394	1.13189	0.958125	-0.388448	0.921789	0.247262	2.82166	-0.021675	0.779252	0.874257	-0.389751	-1.16554	-1.18078	-0.818572	-1.21794	0.329112	-0.597468	-0.311997	-0.554433	-1.11832	-0.645929	-0.42548	-0.505607	0.263475
RIT1	G5	-0.599949	-1.68509	-2.05082	-0.105674	-1.42515	-1.11731	-0.919065	-1.45512	0.388704	0.768354	-1.03147	-0.601911	0.102783	-0.621579	0.650591	0.312755	-1.42976	-0.120007	-0.20617	0.554864	0.313498	-0.663766	0.08946	0.701625	-0.35265	1.13086	0.54688	-0.316594	1.03487	-0.320198	1.12168	0	0.712811	-0.22901	-0.830709	-0.163872	-0.281452	-0.025763	0.043379	0.016796	0.440801	-0.562702	-0.186044	-0.855031	-0.169658	-0.141714	0.3145	0.26924
TP53INP2	G5	1.11326	-0.882076	-0.959478	-0.558073	0.275856	-0.552587	-0.969936	-0.813061	0.720403	0.782151	-0.875738	-1.10681	1.17611	1.17729	-1.01422	0.968341	-0.748144	0.680031	-0.379021	-1.47363	1.01414	-1.46253	-0.507243	1.09093	1.49898	1.59858	1.34776	0	-0.330465	0.991418	1.32038	-0.209068	-0.15587	1.44847	0.285359	-1.28612	-1.04979	-0.635324	-0.402599	0.886282	-0.470032	-0.023217	-0.372817	-0.617091	-0.897243	-1.04985	-0.61413	0.291703
CMTM5	G5	-0.476508	-0.696281	-0.028053	-0.515864	-0.508932	-0.383674	-0.33146	-0.313521	0.319688	-0.473528	-0.611453	-0.51086	-0.165526	0.580931	0.12679	-0.226255	0.344273	-0.366556	-0.264689	0.710056	-0.168989	-0.747433	1.06794	2.71711	-0.184066	-0.241063	-0.10114	0.07047	0.025388	-0.278463	0.103417	-0.203143	-0.254107	-0.143792	0.056931	0.553913	-0.422634	2.44913	-0.016201	0.402899	-0.440442	-0.143032	-0.354197	-0.588766	0.344273	-0.398678	0.390954	-0.17372
CPEB2	G4	-0.815259	-1.42694	-0.318805	0	-1.25029	1.17058	0.292887	-0.317579	0.468097	1.22144	1.81516	-1.00296	-0.035768	0.729152	-0.661392	0.75204	-0.741772	0.239482	0.574182	-0.682215	0.101321	-0.511445	0.602777	0.813711	-0.985344	-0.256378	1.20281	-0.916535	0.539976	-0.379818	-0.623595	-0.450183	-0.627098	1.22759	2.00057	-0.083118	-0.554247	-0.294398	-1.26566	0.651046	-0.024248	0.072724	-0.16959	-0.49952	0.143326	-0.180225	-0.641173	-0.332705
FAM127A	G4	-0.296117	-1.24354	-1.25658	-1.33236	-1.17715	-1.96125	0.892847	-1.29511	0.845986	1.05473	1.42462	-1.47748	0.820955	-1.34635	-1.05049	-1.1095	-2.04586	-1.82727	1.34465	-1.01727	-1.20541	-1.26845	0.162837	0.854473	-1.6157	-1.51951	-0.832841	1.65822	-1.1897	-1.64748	-1.31896	-1.36604	-1.3891	-0.423584	-1.24065	-0.897679	-1.69813	-0.283219	-0.841172	1.45632	-1.20555	1.32594	-1.10934	0	-0.590921	-1.13169	-0.758111	1.71904
MAP3K13	G4	-1.50538	-2.47233	-2.00823	-1.4093	-2.36293	-2.08032	-1.3053	-1.18538	0.620672	0.543732	0.581707	-2.32554	-2.00576	-1.55888	-1.5023	-1.65718	-2.05615	-2.05658	-2.03882	-0.780016	-2.34169	-1.7543	0.106511	0.822172	-1.52825	-2.34634	-1.2818	-1.86979	-1.24985	-1.88038	-2.09773	-2.23762	0.40669	1.36438	-1.18596	-1.65356	-2.47697	0.359952	-2.10595	-1.89285	-2.03986	0.535147	-1.1396	-0.454188	-1.01768	-0.81252	-0.658422	0.092349
WDFY3	G4	-1.68637	-1.46926	0.356167	0.528689	-1.56664	0.473996	-0.007931	1.28444	-0.061134	1.01281	1.65581	-1.31641	-0.476509	-0.628408	-0.467633	-0.324137	-1.12333	-0.999104	-1.2308	0.195965	-1.06037	-0.336892	-0.619772	-0.539479	0.379504	-1.29321	-0.539873	-1.35732	-0.400062	-0.878898	0	-1.7203	-1.52462	-1.41008	-0.544305	0.620701	-1.64376	-1.0487	-1.16924	0.931602	-0.875017	-1.53715	-1.76386	-0.601848	-1.22757	-1.14822	-0.487513	-0.695972
CARD9	G4	-1.44842	-1.80528	-0.878262	-0.615266	-1.18539	-1.6374	-1.26711	-1.49819	-0.669908	0	-1.1916	-1.55754	-1.72707	-1.7756	-1.4234	-1.29423	-1.28143	-2.26661	-0.857282	-0.15826	-1.2009	-1.09756	-0.041982	-0.633656	-1.87285	-0.713838	-0.56328	-0.527173	0.031529	-0.967378	-1.00535	-1.22719	1.68808	1.97173	0.60108	-0.324308	-1.49351	-1.72717	-1.39937	0.30209	0.363341	-1.4589	-1.54444	-0.232065	-2.19237	-1.01491	-1.57971	-0.17837
C10orf11	G4	-1.38888	-1.4626	-1.57954	-1.06243	-1.19688	-1.32261	-1.26779	-1.43011	-0.676466	0.054504	-0.121067	-1.7267	-1.35603	-1.32289	-1.02439	-1.37588	-1.19688	-1.93296	0.950486	-0.19002	-1.41108	-0.387088	-0.079398	0.015198	-0.270677	-1.19882	-1.16322	-0.929527	-0.283119	-1.54494	-1.14743	-1.51791	-0.887155	-0.936582	-0.499277	0.807056	-0.324007	-0.760979	-1.41479	0.206832	-1.0284	-1.54816	-1.14366	-1.00206	-1.69551	0.47498	-0.900461	0
ABCC6	G4	-0.49913	-0.422964	-0.701293	-0.478934	-0.323819	-0.482607	-0.48637	-0.607811	0.096639	0.328489	0.089617	-0.703008	-0.105037	-0.26284	-0.30815	0.279174	0.381912	-0.539274	-0.270157	0.168078	0.108537	0.233785	-0.023325	-0.147159	-0.421116	-0.450037	-0.392418	-0.13219	0.396441	-0.366161	0.049135	-0.317704	-0.21071	0.558941	-0.039389	-0.052845	-0.219591	-0.477381	-0.041753	0.209865	0.635443	-0.27106	-0.400764	-0.314118	-0.504034	-0.448325	-0.15421	-0.437249
NXF3	G4	-0.740147	-1.12244	-0.507877	-0.820915	-1.0319	-0.511911	-0.867475	-0.511911	0.265762	-0.967699	2.24436	-0.708478	0.388504	-0.947761	-0.755334	-0.348262	-1.05319	-1.00983	-0.730085	0.433654	0.312945	-0.007775	-0.547549	0.797405	0.254374	-0.724129	-0.795326	1.61014	-0.481075	0.293641	0.030653	-0.924293	-0.922213	-1.00136	1.61295	-0.150967	-0.928222	-0.043341	-0.999203	-0.730085	-0.827341	-1.05962	-0.936782	0	-0.821605	-0.806633	-0.045203	-0.722786
PPP1R26	G4	-0.726649	-0.987435	-0.699701	0.288783	-0.699056	-0.974895	-0.799789	-0.543258	-1.19714	-0.477392	-0.778538	-1.10159	0.140817	-0.837703	-0.536613	-0.259616	-0.657875	-0.92179	1.50992	0.2428	0.629117	0	-0.269689	0.694371	0.549609	-0.733399	-0.275284	0.025193	-0.294117	-0.334865	-0.672516	-0.487658	-0.597898	-0.534187	1.67619	-0.90541	-1.00685	-0.77578	-0.82845	0.05754	0.134888	-0.570345	-0.828555	-1.01215	-0.421757	-0.967653	-0.618989	0.272104
RP11-568K15.1	G4	-0.581025	-0.796939	-0.782721	-0.501779	-0.940342	-0.999959	-0.837627	-0.516018	0.280502	0.064881	-0.628963	-0.538784	-0.683449	-0.668832	-0.864973	-0.59445	-0.767724	-0.772334	-0.374712	-0.116568	-0.730446	0.260211	0.269361	0.069875	-0.739734	-0.741591	-0.632785	0.452538	0.439541	-0.779277	-0.426816	-0.701374	-0.775297	-0.565169	-0.039942	-0.675126	-0.662516	-0.161581	-0.850164	0.596951	-0.3324	-0.413752	-0.654691	-0.353193	-0.448958	-0.370086	-0.538681	-0.561825
TMEM216	G4	-1.2832	-0.770603	-1.65545	-0.713517	-1.15416	-0.716701	0.151484	-1.00168	-0.635621	-0.831123	0.318678	-0.112648	-0.472348	-1.48799	-1.49074	-1.13747	-1.13719	-1.45246	0.491462	-1.05495	-0.462606	0.729013	-0.588421	-0.370096	-0.006383	-1.25629	-1.10814	-1.17441	-0.540788	-1.17155	-1.3629	-0.829718	-0.003657	-0.371594	1.46097	-0.028772	-1.47874	0.147813	0.573662	-0.856633	-0.013818	-0.651044	-0.544153	-0.789166	-1.45246	-0.337022	-1.07238	-0.512465
COCH	G4	-0.745718	-0.81691	-0.962268	-1.36763	-1.71385	-1.08104	0.099012	-0.756997	-0.691097	-0.481902	-1.36659	-1.06825	2.77219	-1.3057	0.553782	-0.654471	0.825168	-1.49943	-0.823819	0.469456	-1.15307	-1.6023	-1.10703	1.34078	-1.16943	-1.61507	-1.14564	-0.325853	-0.728065	-1.295	-1.07844	-1.17174	2.28366	1.93255	-1.20754	-1.12453	-0.887573	-1.16157	-1.40408	-0.612201	-0.959028	-1.15765	-0.423791	-0.227563	-1.32329	-1.19908	0.078811	-0.323305
NR6A1	G4	-0.346403	-0.276613	-0.481424	-0.419076	-0.399296	-0.37402	-0.449834	-0.120902	-0.05447	-0.111513	-0.140216	0.296147	-0.3139	-0.142739	-0.212447	-0.353567	-0.230736	-0.496407	-0.488881	0.401287	0.580063	-0.432528	0.104803	-0.543394	-0.693803	-0.052428	-0.484697	0.398549	0.025925	-0.18986	-0.584513	-0.20827	-0.248162	-0.204701	-0.077546	1.21382	0.517328	-0.47201	0.206696	-0.386906	-0.384385	0.100583	-0.130034	-0.740192	-0.568794	-0.278069	-0.03637	0.578112
RP11-277L2.2	G4	-1.59994	-0.523493	-1.01248	0.128646	-0.090007	-1.28272	0.172198	-0.868956	-0.956827	-0.030749	0.098129	-1.97906	-1.0763	-2.38125	-3.05722	-2.28473	-2.26572	-2.07889	-1.91196	0.485333	-2.62823	0.852045	-0.17097	0.488412	-2.03816	-2.70384	-2.80135	-1.64739	-1.48331	-3.47022	-1.95182	-2.51648	0.484614	0.412542	-2.3082	-1.11248	0.121003	0.712788	-0.367505	-0.223996	-0.128108	0.369233	0.479361	0.577601	-0.086172	1.14727	0	-0.369645
CSF2RB	G4	-2.90364	-3.377	-3.28243	-2.78563	-2.72239	-3.43761	-1.96146	-1.9004	0.180948	0.277924	-4.14327	-1.19878	-3.39384	-2.05165	-1.89924	-2.55784	-4.56075	-1.61679	-3.34883	-2.09806	-2.83865	-3.24264	0.212721	0.695663	0.272949	0.098714	1.31605	-2.05889	-2.71238	0.999931	-3.41864	-1.9066	-2.09175	-2.7961	2.88095	-0.497708	-1.69419	-1.81897	-0.562076	-2.64094	1.2944	-3.32051	-2.54152	-2.90568	-3.68851	-4.12787	-1.95684	-0.37065
MITF	G4	-0.990479	-1.44404	-1.75544	-1.52526	-1.28008	-1.02456	-1.24269	-1.50947	-0.677312	-0.078307	0.139413	-2.38221	-1.39893	-1.12695	-0.556256	-0.612373	-1.17244	-1.35745	-1.65971	0.073599	-1.0534	-0.408354	0.836329	1.05283	-1.67845	-0.601126	-1.57161	-0.576384	-0.781446	1.43898	0.056232	0.042229	0.905945	1.93501	-0.722685	-0.998808	-1.51001	-0.118379	-1.28866	-0.512137	-1.08424	-1.87848	-0.389867	-0.733184	-1.621	0.395796	-0.450972	-1.4285
LPPR3	G4	-0.191222	-0.562189	0.094721	-0.763299	-0.101232	-1.11132	-0.160208	-0.683826	-0.542591	-0.407084	-0.40978	-1.01214	-0.355164	-0.572049	0.366987	-0.609644	-0.372313	-0.218012	-0.387256	-0.265015	-0.140732	0.217744	-0.230414	0.235581	-0.39927	-0.258678	-0.284233	0.498002	-0.598343	-0.513719	-0.587154	-0.463576	-0.432547	-0.460264	-0.832501	-0.46157	-0.217923	-0.328406	-0.529148	0	-0.628919	-0.642576	-0.370509	0.199158	-0.473605	-0.494795	-0.310825	-0.337815
RP11-84C10.2	G4	-1.67553	-2.18156	-1.5862	-1.2966	-2.3035	-2.2476	0.021256	-1.7617	-1.39806	-0.713247	-2.04135	-0.597623	-1.48863	-2.00243	-2.16181	-1.1748	-1.65068	-2.41323	-1.59009	-0.694288	0.912444	-0.479354	-1.12612	-1.40054	-0.796277	-1.86647	-2.00911	-0.888428	-0.494902	-0.282789	-0.8576	-1.01072	0.534904	0.921948	0.339324	-1.18941	-2.14087	-1.47686	-0.876651	0.608763	0.961492	-1.29279	-0.289925	-1.331	-1.42661	-0.290351	-1.56808	1.24004
AZU1	G4	-3.32779	-4.34216	-3.04315	-2.36688	-4.74271	-4.92298	-0.56884	-2.94702	-2.92079	-2.42325	-3.90971	-1.37016	-1.33149	-3.40455	-2.461	-3.22809	-3.17495	-3.72486	-3.83976	-1.70456	-3.30217	-3.28934	-4.01618	-2.96562	-3.71783	-3.33918	-2.33687	-3.90983	-1.41342	-0.115489	-3.29506	-1.1313	-2.30301	0.314747	-2.49367	-2.75368	-3.27223	-3.5853	-2.89076	1.66955	-1.51744	-2.83296	-2.00882	-3.08653	-3.0631	-3.35786	-2.32812	0.079737
LRG1	G4	-0.356633	-1.04378	-0.144694	-0.343551	-0.709975	-1.132	-0.347824	-0.534772	-0.00646	-0.525884	-1.1238	-1.13112	-0.228678	-0.586023	-0.014499	-0.699185	-1.12671	-1.128	-0.786918	-0.027263	-0.350553	-0.203288	-0.729245	-0.498629	-0.256044	-0.771745	-0.515712	-0.643348	-0.088085	-0.656636	-0.14693	-0.646706	0.298332	0.978231	-0.370218	-0.217402	-0.818909	-0.198454	-0.612911	-0.755444	0.02071	-0.907263	-1.24253	-0.197174	-0.61204	-0.692406	-0.389699	-0.672709
PTGR1	G4	-1.41914	-1.31024	-0.909667	-1.37633	-1.08599	-1.22153	-0.277324	-0.870572	-1.34447	-1.5012	-1.38154	-1.26477	-1.11777	-0.911571	-1.32838	-1.1397	-0.776407	-1.26149	-1.34404	-0.390567	-0.925157	-0.155077	-1.27818	-1.27564	-1.49809	-1.94469	-1.12613	-0.528877	0.174289	-1.32265	-0.699512	-0.21963	-1.2624	0.130876	-0.328204	1.50395	-1.14713	-1.18589	1.84737	0.946573	0.501763	0.251149	-0.221659	-1.32766	-1.34296	-0.286993	-0.920599	-0.14208
PTX3	G4	-2.03659	-1.59903	-1.84485	-1.99852	0.164156	-1.5073	-0.606678	0.560458	-1.7397	3.15292	-1.54608	-2.16953	-2.15284	1.52311	-0.001	-1.68057	-0.575331	-1.7832	-2.54985	-1.04954	-0.504168	-1.34308	-1.52837	-0.430132	0.481352	-2.3441	0.257837	-1.65475	-0.036144	-1.40818	-1.03647	-2.20085	-0.863785	0	-0.710618	0.947795	1.39528	-1.45959	-1.28374	1.83572	-1.11831	-1.14851	-2.29259	-1.81001	-2.01753	-1.73654	1.2834	-1.72452
ROPN1L	G4	-1.00828	-1.10995	-0.727089	-0.259961	-1.23992	-0.918739	-0.47611	-0.770953	-0.788735	-0.397104	-0.390425	-0.551169	0.384759	-0.491454	-0.506623	-0.598457	-0.254408	0.021786	-0.956314	-0.208528	0.449782	-0.421876	-0.528208	0.144828	-0.150315	-0.775085	0.273309	-0.395997	0.041677	-0.388372	-0.078298	-0.543683	-0.502135	-0.606678	1.82343	-0.43285	-0.36339	-0.143248	-0.556934	-0.317192	-0.292145	-0.490344	-0.557242	-0.355192	-0.229962	-0.687308	-0.972003	-0.22778
1562289_at	G4	-1.19457	-1.04391	-0.81164	-1.96236	-1.30589	-2.47952	-0.453322	-1.44921	-1.16046	0.313842	-0.870242	0.313076	-1.64117	-1.72016	-1.52126	-0.896486	-1.67796	-1.6075	-1.43923	0.294787	-1.08461	-0.85643	0.910855	0.284578	0	-0.42404	-1.75034	-1.04528	-0.773316	-0.602833	-1.1334	-1.59758	1.65495	-0.248235	-0.145895	-0.6618	-1.94783	-0.290494	0.231283	-0.555491	0.10058	-2.0438	-1.81781	-0.732266	-1.23696	-0.92527	0.218722	0.228834
RNASEH2C	G4	-1.65815	-0.541026	-0.241566	-0.078191	-1.42485	-1.27137	-0.660541	0.148862	-0.807103	-0.302987	-0.368695	-1.67419	-0.109903	-2.32658	-1.56385	-0.373906	-0.279743	-0.495686	0.341876	-2.05261	-0.769348	-0.035134	-1.04813	-0.091847	-0.664186	-0.593142	0.26514	0.60778	1.11176	0.307238	0.370967	-0.080744	-0.225239	0.111316	-0.057667	-1.02781	-0.423917	-0.598646	-0.975672	-0.342877	-0.488642	-0.887092	-0.54	-0.414561	-1.77522	-0.767466	-1.33263	-0.417952
ARHGEF40	G4	-0.846205	-1.43192	-1.47004	-1.25728	-1.19408	-1.49243	-0.824063	-1.24204	-0.814319	-0.529916	0.580315	-0.456291	-1.1025	-0.454207	-0.885823	-0.568925	-0.986902	-0.981587	-1.14436	-0.290275	0.230612	-0.009545	-0.749901	-0.160145	-0.388246	0.183276	-1.078	-0.437771	-0.772227	-0.550557	-1.1877	-0.902283	-0.025992	0.743135	2.27296	0.825389	-0.309032	0.925598	-0.004024	-0.054905	1.02343	0.14382	-0.604837	-1.44903	0.02991	0.855436	-0.702666	0.285159
HOMER3	G4	-0.567511	-1.3269	-1.25471	-1.01882	-0.672401	-0.952502	-1.05418	-1.3207	-0.606745	-1.18471	-1.26637	-1.04721	-1.2076	-0.80573	-1.13162	-1.31196	-0.762375	-1.32554	0	-0.577901	-0.241491	-0.94663	-1.22264	-0.215076	-1.04358	-0.866188	-0.726103	-0.082092	-1.18868	-0.531745	-0.86609	-0.719831	0.882612	1.05884	1.47998	-1.3477	-0.721711	-0.447386	-0.539802	-0.096439	0.319911	1.02264	0.977947	-0.143375	-0.091992	0.091927	0.292232	-0.029099
COL9A2	G4	-0.66491	-0.690008	-0.216668	-1.08841	-0.354618	-0.77227	-0.500253	-0.865441	-0.218701	-0.106922	0.139135	-0.222077	-0.484949	-0.366393	-0.381995	-0.742414	-0.703198	-0.264444	0.12837	-0.450335	-0.477267	-0.454476	-0.455466	0.197162	-0.232044	-0.019193	-0.487851	-0.302129	-0.335439	-0.703728	-0.31523	-0.915945	-0.767622	-0.075835	1.78079	-0.526773	-0.542037	-1.01065	-1.0514	1.7828	0.59076	-1.02667	-0.866931	0.462682	-1.01507	-0.959384	-0.984205	0.484334
ARSD	G4	-1.45428	-2.05242	-1.70268	-1.85535	-1.69189	-0.029296	-1.78657	-2.03248	-1.13339	-1.11425	-0.259362	0.050681	-1.94494	-0.024888	-1.20737	-1.7832	-1.37479	-1.72938	-1.49097	-0.708654	-2.14924	1.18924	-1.05057	-0.354629	-1.99063	-1.73774	-1.92995	-0.352134	-0.790136	-0.897425	-0.430785	-1.26927	0.020586	-0.814388	-1.17746	-0.689099	-2.14914	0.54234	0.03655	-1.23601	-0.454302	0.075731	-1.66631	0.449143	-0.400826	0.376198	-1.69832	0.427389
RTN2	G4	-0.946363	-0.838213	-0.938773	-0.529092	-0.479955	-0.635151	-1.28478	-1.28312	-0.495062	-0.750452	-0.2189	-1.08187	-0.944298	-0.296234	-0.620717	-0.90738	-0.88085	-0.771046	0	-0.445707	-0.376105	-0.614336	-0.380133	0.935858	0.054352	-0.294598	-0.691046	-0.003256	-0.357168	-0.408658	-0.95439	-0.861504	-0.759916	0.172742	1.13587	0.406795	0.64352	0.174924	0.724934	0.550796	1.29937	0.230266	-0.110498	-0.17941	-0.728324	0.768282	-0.575959	0.177078
SLC38A10	G4	-1.51228	0.228291	-0.785279	-0.953749	-0.207328	0.372088	0.001778	-0.058393	-1.79587	-0.631985	-0.142789	0.242024	-0.800329	-2.10635	-1.84151	-1.25387	-0.02631	-0.225535	-0.550409	0.884079	0.000351	1.33139	-0.050352	-0.403049	0.088895	-0.03297	-0.38783	-0.04892	-0.093812	-0.16773	-0.755004	-0.38783	0.022731	1.02002	0.445287	-1.02647	-0.551364	-0.111054	-0.222478	-0.58499	0.008242	-0.187011	0.143079	-0.128415	-0.497844	-0.28986	-0.494213	-0.126462
1556589_at	G4	-1.16025	-0.906728	-0.787275	-1.1873	-0.747291	0.531605	-0.969921	-1.05992	-0.836286	-0.748496	0.461669	-1.42452	-1.01564	-0.93693	-1.00138	-0.76073	-0.573818	-1.57704	1.08315	0	-0.855133	-0.240747	-0.678296	-0.0930023	0.480494	-0.725592	-1.47457	-0.0192714	-0.381716	-0.979788	-0.675756	-1.1666	-0.887928	-1.02867	0.296998	1.23691	-0.0272153	-0.615524	-1.08729	-0.0395569	-0.971004	-1.07673	-1.10759	-1.08574	-0.798153	0.741419	-0.717544	0.630206
1556590_s_at	G4	-2.0616	-3.29552	-2.27111	-2.88013	-2.98382	1.04246	-2.50805	-2.32247	-1.85249	-1.70361	0.802979	-2.911	-2.10948	-2.79635	-2.91677	-2.02289	-2.03561	-2.84405	1.6181	-0.701403	-2.51256	-0.121116	-0.652391	-0.295102	1.19445	-2.96379	-2.62782	0	-0.447097	-2.86916	-2.34196	-2.98285	-1.16639	-2.26748	-1.33539	2.49703	-0.189715	-0.629821	-2.78193	-0.252624	-1.99002	-2.213	-2.38381	-1.85646	-2.15083	1.15076	-1.21529	1.32826
1559117_at	G4	-2.79061	-2.76736	-2.35592	-2.65165	-2.50617	0.221771	-2.72325	-2.39872	-0.150636	-0.728529	0.626697	-2.58871	-1.96227	-2.21002	-2.39742	-1.70702	-1.71783	-2.61363	1.04759	-1.16158	-2.00808	-1.7089	-0.810034	-1.66643	1.08397	-2.30581	-2.37439	0.0382654	-0.481111	-1.89924	-2.37925	-2.79671	-1.32193	-1.81192	-0.678918	1.29156	0.0920529	-0.980817	-2.024	0.272597	-1.17873	-2.20709	-1.74259	-1.71098	-1.62049	1.25614	-0.901666	0.666186
222363_at	G4	-0.240208	-0.515325	-0.516381	-0.769399	-0.364222	-0.061789	-1.00067	-0.58298	0.333029	-0.42647	0.158799	-0.667928	-0.525109	0.088904	0.171537	-0.079754	-0.141909	-0.536816	0.260664	0.51186	-0.172002	0.358578	-0.242233	-0.072789	0.454601	-0.538667	-0.573401	0.192283	-0.544705	-0.180625	-0.189999	-0.335229	-0.381133	-0.297867	-0.191775	0.737425	0.353072	-0.272134	-0.192654	0.752084	-0.269976	-0.23947	-0.37944	-0.606005	-0.065473	0.075001	-0.323643	-0.510673
CTD-2647E9.3	G4	-2.1377	-2.19234	-2.36516	-1.14442	-2.79401	-2.56755	-2.32848	-2.29693	-2.46246	-1.70604	-0.550062	-1.66593	-2.08179	-2.54231	-2.26901	-2.58251	-2.07369	-2.44769	-2.10906	-0.275477	-0.707146	-0.474425	-2.29447	-0.669438	0.019796	-0.292198	-2.07548	-0.673705	-0.795756	-1.51075	-2.51424	-1.3646	0.525854	0.424797	-0.154779	-2.40371	1.29337	-0.029559	0.533788	-2.53758	0.031573	0.555735	-0.033603	2.50844	0.51577	0.369539	1.21986	2.53772
DSC2	G4	-0.642138	-0.816095	-0.524341	-0.384805	-0.513007	-0.47607	-0.392771	-0.19698	1.97247	0.994618	-0.700071	-0.5315	0.281707	-0.174603	-0.227164	0.269355	-0.769151	-0.297223	-0.391374	0.154584	-0.282387	0.465458	0.30717	0.657281	-0.423944	-0.531895	-0.352287	0.118413	0.640413	-0.747963	-0.247477	-0.135558	-0.380374	-0.621396	0.233275	3.90445	-0.275962	-0.200218	-0.502272	-0.226282	1.43605	-0.330046	-0.391868	-0.430966	-0.192458	-0.648525	0.20114	-0.413137
NOV	G4	-0.876913	-0.706901	-0.943624	-0.411066	-0.78225	-0.544506	-0.694274	-0.450649	-0.440722	-0.274089	2.63923	-0.39728	-0.317416	-0.358073	-0.464889	-0.592191	0.05787	-0.16268	-0.157845	1.53926	-0.198471	-0.237726	-0.230191	-0.664167	1.02849	-0.44484	-0.70131	-0.295178	0.235332	-0.323909	-0.215498	-0.209174	-0.728351	1.84062	0.354326	-0.339285	-0.312427	0.199095	1.41892	1.94336	-0.48094	1.84236	1.0779	0.013301	-0.117265	0.902597	1.37588	-0.161286
PCBD1	G4	-1.70926	-1.53063	-1.40142	-0.176692	-1.21272	-0.678973	-1.36093	-0.934044	-0.638243	-1.11558	-0.934325	-1.2291	0.188902	-2.15677	-0.90308	-1.2817	0.300789	-1.30659	-0.116822	-0.245847	0.640054	-1.16127	-1.25997	-0.050723	-0.096277	-0.75724	-2.55651	-1.01775	-0.097022	0.808135	1.10148	-0.606849	-1.05652	0.10624	0.844668	-0.148318	0.17499	-1.0291	-0.626971	-0.837674	0.293799	-0.167839	-0.497154	-0.923715	-2.45274	-0.245835	-1.5414	-0.198784
APOC4	G4	-0.962889	-0.663344	-0.937695	-0.561233	-0.349698	-0.71121	-0.904594	-0.393992	-0.25447	-0.181076	-0.561034	-0.608644	-0.534298	-0.711842	-0.68946	0.232333	-0.050394	-0.437074	-0.138398	-0.079799	0.616762	-0.155169	-0.998749	0.166248	0.791915	-0.725217	-0.113343	-0.115667	-0.26398	-0.193435	0.338047	-0.338587	-0.570574	0.104958	3.2033	-0.737745	-0.743601	-0.33433	0.397888	0.648561	-0.254005	-0.518393	0.037909	-0.789417	-0.341397	-0.558752	-0.686212	-0.502693
CKM	G4	-0.540347	0.02509	-0.867983	-0.265312	-0.368549	-0.57786	-0.487695	-0.519462	-0.097485	-0.363017	-0.571027	-0.587027	-0.454893	-0.427316	-0.308092	-0.595851	-0.579342	-0.697022	-0.547889	0.13906	-0.66139	-0.054356	-0.71082	-0.212188	0	0.516909	-0.576372	-0.542822	0.172833	-0.227399	-0.033498	-0.423322	-0.265032	0.060181	2.09017	-0.380026	-0.245478	-0.582688	-0.443217	-0.17642	0.103053	-0.364469	-0.566286	-0.453735	-0.555027	-0.599498	-0.422835	0.354033
2002-03-01	G4	-0.155441	-0.296821	-0.092124	-0.238623	-0.340633	-0.310885	-0.046274	0.053785	-0.126998	-0.446356	-0.207779	-0.130863	-0.207883	0.115051	-0.053215	-0.380589	-0.166479	-0.355552	0.338667	0.962342	-0.078024	0.780059	-0.051421	0.392294	-0.266717	0.006059	-0.349364	0.248053	0.064339	-0.203355	-0.341816	-0.078142	-0.278324	0.16223	0.037915	-0.303698	-0.236391	0	-0.274187	-0.026245	-0.047489	-0.304933	-0.222956	-0.034048	-0.172139	-0.216252	-0.117928	-0.029425
ADRB1	G4	-0.651839	-0.23958	-0.374351	-0.706728	-1.09294	-0.506278	-0.303165	0.710797	-0.528774	1.05516	-0.688857	-0.757282	-0.509587	-0.855523	-0.052128	-0.381625	-0.427224	-0.843529	0.188137	2.84512	0.848901	-0.506837	-0.589396	0.368606	-0.731213	-0.999028	-0.826676	-0.372802	0.059912	-0.364837	0.545083	-0.743861	3.40758	-0.264268	-0.36758	-0.945768	-0.680562	-0.805101	0.442928	-0.741227	-0.514889	3.01766	-0.749712	-0.520799	-0.785172	3.59469	-0.702036	1.39491
232406_at	G4	-0.380068	-0.938661	-0.514483	-0.06966	-0.523896	-0.267011	-0.348002	-0.641595	-0.319286	-0.080643	-0.171544	0.209437	0.543298	0.4945	-0.128495	-0.409633	-0.071949	-0.424449	-0.778371	-0.025776	-0.284324	-0.39707	-0.821771	-0.573938	0.062015	-0.350967	-0.104031	0.058876	-0.585811	-0.184389	-0.447233	-0.570556	-0.957254	-0.445643	-0.471037	1.4106	0.240097	0.681208	0	0.429177	-0.942871	-0.6131	-0.705443	-0.94487	-0.45235	-0.819858	-0.238575	-0.813851
231183_s_at	G4	-0.64876	-0.227158	-0.687158	-0.539553	-0.642864	-0.596532	-0.263075	-0.391766	-0.592667	-0.181887	-0.764805	1.08514	0.898562	-0.66509	-0.686026	-0.583397	-0.821952	-0.232091	-0.375605	0.690693	-0.369766	0.633889	-0.334332	-0.13719	-0.43204	-0.5412	-0.415894	0	0.721518	-0.152246	-0.535445	-0.653643	-0.426923	-0.857252	0.178649	1.22031	-0.662462	0.908175	-0.484972	-0.435437	-0.066652	-0.684515	-0.637862	-0.703004	-0.08476	-0.378456	-0.531125	-0.563696
JAG1	G4	-0.513515	-0.261094	-0.304788	-0.13024	-0.669253	-0.285892	-0.455489	-0.186859	-0.272184	-0.215479	-0.391363	0.107758	0.694341	-0.166936	-0.22772	-0.20022	-0.302391	-0.205715	-0.18708	-0.381684	0.032191	-0.250117	0	-0.148675	-0.071156	-0.411859	0.031763	0.686389	-0.05375	-0.242082	-0.274527	-0.069824	-0.205609	-0.195221	-0.163806	1.5412	-0.249154	0.48663	0.186134	0.91285	-0.201134	-0.052326	-0.203136	-0.468283	-0.154832	-0.235759	0.04556	-0.150733
MAMDC2	G4	-1.52117	-1.43351	-1.15469	-1.18265	-1.48168	-1.54561	-1.63159	-1.62132	-1.04642	-0.904096	-1.42265	-1.17091	-0.944099	-1.65627	-1.54517	-1.12595	-1.57698	-1.68815	-0.756207	0.192571	-1.2607	-0.004049	-0.857246	-1.49217	3.39076	-1.40952	-1.38758	0.714996	-0.163266	-1.29238	-1.51031	-1.66849	-1.38356	1.02938	0.26035	0.115321	-1.49951	-1.02472	2.27275	-1.52105	-0.698876	-1.13049	-1.31718	-1.53313	-1.44226	-0.663016	-0.755274	2.47118
MAML1	G4	-0.364862	-0.888368	-0.415487	-0.549276	-0.881884	-0.516624	-0.822231	-0.819546	-1.29829	-0.510865	-0.537408	-0.854901	-0.729033	-0.707915	-0.092371	-0.794854	-0.496889	-0.916567	-0.977734	0.162535	-0.150597	0.551037	-0.457677	-0.497113	0.550147	1.33429	-0.021874	-0.006912	0.216647	-0.224544	-0.172108	-0.575551	-0.260537	0.519479	2.17029	0.326041	-1.10354	-0.632747	-0.22262	0.302725	0.541671	-0.27159	-0.672109	-0.890735	-0.729935	-0.141125	-0.327916	0.260664
IQCK	G4	-0.741883	0.009681	-0.48042	-0.650151	-0.135221	-0.853201	0.172084	-0.77583	-0.192415	-0.086742	-0.335553	-0.58071	-0.389895	-0.477018	-0.789357	-0.711034	0.256286	-0.579138	-0.633447	-0.142538	0.080488	-0.848558	-0.424621	0.242786	0.036544	-0.337664	-0.375555	-0.491836	1.45544	-0.022452	-0.298045	-0.442382	-0.451968	-0.782103	-0.017725	0.9554	-0.61731	-0.633873	-0.497109	-0.879642	-0.222572	-0.072844	-0.513966	-1.00261	-0.399754	-0.595657	-0.774493	0.210506
BIK	G4	-0.916228	0.818898	-1.97544	1.4681	0.203229	-0.6893	-0.57159	-2.08785	-0.861579	-1.66518	2.09751	0	-0.519037	-0.567193	0.857575	-0.685446	-1.52781	0.449509	1.20136	-1.34116	-1.47036	0.121956	-1.58244	0.711293	0.656038	-1.15296	-2.06828	0.032105	0.34388	0.176394	-2.24094	-1.62475	-0.885892	-1.5129	-1.10746	-0.326501	-2.0513	-1.8474	1.3126	-1.19616	0.164323	-1.90883	-0.938683	-1.5503	-1.70169	-1.85826	-2.24768	1.89903
RASAL2	G4	-0.26979	-0.747579	-0.251774	-0.435746	-0.692699	-0.792631	-0.457492	-0.326844	0.333052	0.113352	0.717122	-0.643412	-0.210395	-0.614083	-0.406399	-0.14826	-0.095634	-0.705597	-0.532656	-0.130524	-0.096396	-0.483834	-0.657297	-0.004425	-0.296438	-0.77362	0.336833	-0.002596	0.00376	-0.238049	0.011739	-0.554998	-0.290411	-0.373184	0.04062	-0.310914	-0.433848	-0.790774	-0.546843	0.168404	-0.501808	-0.443283	-0.545218	2.05534	-0.138461	-0.50283	-0.264866	-0.32565
RFX2	G4	-2.02906	-0.998561	-1.99051	-1.24416	-1.33662	-1.64922	-0.366689	-0.81935	-0.692233	-0.270753	-1.62532	-0.761814	-0.974799	-2.13941	-2.0965	-0.676998	-1.25823	-1.67384	0.470475	-1.57126	0.665189	-1.11959	-1.34832	-0.180961	-1.55397	-0.352518	-1.89444	1.59296	-0.556984	0.209751	0.772535	-0.94378	-0.569049	0.608112	2.27568	1.00402	-0.195622	0.39796	-0.725748	-1.48994	-0.423396	1.57388	0.006379	-1.57988	1.11671	1.05335	-0.267943	-1.36465
ADAMDEC1	G4	-0.267058	-0.362454	-0.538841	-0.464589	-0.264567	-0.041219	-0.137714	-0.169553	0.64994	1.82725	0.066384	-0.376317	-0.302902	-0.252463	-0.441229	-0.191599	-0.230461	-0.314367	-0.320148	0.093285	0.293378	-0.265557	0.392337	0.147165	-0.605815	-0.221776	0	-0.195737	0.271312	0.171272	-0.344014	-0.182347	-0.19712	0.807123	0.128134	-0.092266	-0.064459	-0.444289	0.227923	-0.22433	-0.314138	-0.212846	-0.250368	-0.250696	-0.530971	-0.472259	-0.048972	-0.275574
DMXL2	G4	0.530524	1.02918	-0.316353	-0.458711	1.07912	0.057896	0.361033	-0.595042	0.738389	-0.146162	0.778479	1.05402	-0.359335	1.17135	1.25442	-0.463425	-0.382406	-0.536517	1.12573	0.137436	-0.854239	0.928145	0.908212	-0.787177	-0.908143	-1.65453	-0.016883	-0.258223	-0.972887	-0.032332	-0.971809	-0.238503	-0.818145	2.45495	0.026341	-0.009603	-1.53545	-0.797973	-0.275133	-0.239245	0	-1.78853	-0.580377	-1.08661	-0.602108	-1.12698	0.362663	-0.822033
CLU	G4	-1.14152	-1.42509	-1.17573	-0.88554	-1.67641	-1.32232	-1.50818	-0.658372	0.365158	-0.138048	-0.023465	-1.45448	-0.455686	0.212614	-0.881462	0.393912	-1.33067	-1.10038	-0.735836	-0.25298	-1.44704	-0.835993	4.21699	4.97141	-0.676243	-1.38547	-0.964296	-0.788371	0.212951	-1.69165	-1.14105	-0.765757	-0.643759	1.30788	1.24304	2.4869	-1.54203	3.4775	-1.40348	1.49226	-0.065112	-0.517654	-0.670443	-1.19765	-0.67105	-0.985611	0.510769	-0.552545
ITGA2B	G4	-0.833549	-0.964472	-0.977436	-1.34521	-1.35262	-1.25794	-1.15425	-0.70192	-0.797582	-0.877941	-0.879291	-1.17342	-1.16664	1.31777	-0.936972	0.389777	-1.45026	-0.520068	-0.803525	-0.406425	-0.488613	-0.175583	4.65603	4.62176	-0.030303	2.58622	-0.891439	-0.382262	-0.106364	-0.937953	-1.55638	-0.494812	-0.384378	-0.397101	3.47941	2.13099	-0.757292	4.54308	-0.13632	0.275347	-0.011191	-0.307502	-0.288859	-0.298899	-0.100723	-0.547238	0.866201	0.589641
SELP	G4	-0.558584	-0.951796	-0.515844	-0.61978	-0.716644	-0.064227	-0.63253	0.020624	-0.039813	-0.273696	-0.830614	0.387636	-0.39481	0.066003	-0.634001	-0.219666	-0.704816	-0.562279	-0.756865	-0.312017	-0.037969	0.023716	2.2601	3.80437	-0.539549	-0.740332	-0.939133	-0.191787	-0.095046	-0.467239	-0.236113	-0.28099	-0.326952	-0.758117	0.404152	0.678739	-0.651393	1.85795	0.049257	-0.208212	-0.812558	-0.509	-0.490337	0.160173	-0.203207	-0.363155	-0.165713	-0.679884
FAM81B	G3	-0.215221	0.132394	-0.02848	0.875182	-0.247755	-0.065334	-0.169249	-0.123494	-0.475144	-0.395612	0.38889	0.034005	-0.340434	-0.021846	-0.086426	-0.242578	-0.224587	0.063333	-0.53519	0.311061	0.13374	-0.048669	0.581245	2.53134	0.20943	0.446121	-0.291926	-0.022345	0.503954	0.05284	-0.231098	-0.425708	-0.189591	-0.256707	2.27068	0.130746	-0.541837	0.6914	-0.480752	-0.182877	-0.374309	-0.329401	-0.458001	-0.226686	-0.504581	-0.036884	-0.082268	-0.362744
CT45A6	G3	-0.370837	-0.181111	-0.015925	-0.224657	-0.120448	0.028986	-0.198025	-0.266999	-0.43169	-0.319944	-0.12835	-0.206419	-0.030638	0.086775	-0.337178	-0.134812	-0.085033	0.105376	-0.271247	0.842472	-0.255097	0.366571	0.040037	-0.242007	-0.248394	-0.081622	-0.284603	0.483842	0.785259	-0.096	0.262084	0.412492	-0.185297	-0.068003	0.742917	-0.107129	-0.327602	0.071883	-0.140568	0.156879	0.252988	0.355463	0.119893	-0.289897	0.050033	-0.364166	-0.152828	-0.265108
SEC16B	G3	-0.563839	-0.475972	-0.36001	-0.558599	-0.919623	-0.217986	-0.39749	-0.283767	-0.443545	-0.058195	0.349175	-0.173015	-0.297206	-0.362394	-0.258605	-0.665344	-0.167498	-0.299857	-0.360741	0.351053	-0.660896	0.448005	-0.357972	-0.250644	-0.432931	-0.142149	-0.104338	0.507539	0.21389	-0.629681	-0.218672	-0.504328	-0.536215	-0.767035	0.54707	-0.470091	-0.360843	-0.39625	-0.599666	0.085694	-0.464867	-0.500434	-0.404471	-0.037833	-0.320191	-0.396964	-0.385991	-0.208067
NCR2	G3	-0.354988	-0.158281	0.226807	-0.018348	-0.0743	-0.258936	0.039209	-0.313755	0.055168	0.020678	-0.260236	-0.357326	0.204998	-0.177755	-0.040398	0.317649	-0.084667	-0.102375	0.315834	1.02586	0.027206	-0.17771	-0.488021	-0.305313	0.089669	-0.257772	-0.132334	0.339773	0.53949	-0.367324	0.582302	0.081869	-0.353937	-0.128007	0.460022	-0.120791	0.048319	-0.260969	0.000961	0.162841	0.16136	-0.080209	0.105519	-0.099467	0.006911	-0.010546	-0.260555	-0.361071
PBX3	G3	-0.693308	1.26432	-0.167679	0.521786	1.57202	2.28584	0.969225	0.37727	0.155795	0.18022	2.08971	0.671457	-3.83467	-2.63001	-4.40004	-0.246847	-3.8429	-3.73498	2.00595	0.20065	2.75662	1.42133	-0.392574	0.374235	-0.123197	-2.93013	-0.708236	-2.33962	0.76443	-0.493468	-1.68286	-0.463142	0.310608	-0.143498	-3.78882	-3.60873	0.13805	-1.8995	-0.845581	-0.348317	-0.55736	0.410233	0.090702	0	0.229935	-0.794059	0.344666	-1.53653
241464_s_at	G3	1.28791	0.737712	1.50626	-0.123834	0	0.097815	-0.121183	-0.491363	0.463849	-0.660426	-1.33902	-1.31262	-1.56603	0.705982	-0.945655	-0.375434	-0.538618	-1.50534	0.774057	-0.274138	-0.697292	-0.301819	-1.6314	-0.725416	-1.12971	-0.949511	0.994514	-0.488677	-0.927646	-0.13065	-0.442352	-0.895448	0.491541	1.24449	1.47713	0.96877	-0.904155	0.874536	-0.159111	1.6707	0.411488	0.859059	0.586274	1.97902	1.65306	0.510829	0.125552	0.509787
RP6-109B7.3	G3	-0.841097	-0.769789	0.638929	0.402907	-4.49352	0.147094	-3.27445	-0.377848	0.636291	-0.256461	-2.2757	-3.63887	-3.60168	0.198322	-3.06672	0.32456	-1.25262	-4.82541	0.287949	0.030416	-4.38097	-0.148225	-1.34963	0.09391	-1.50828	-2.29434	0.073258	-2.05993	0.234141	-0.170605	0.082733	0.051337	0.20413	1.00222	0	0.434348	-4.44251	0.090896	0.446654	1.19593	0.414982	0.24845	-0.160254	-0.404438	0.912072	0.332245	-1.24286	-0.227572
RP11-398F12.1	G3	-1.19678	1.86273	-0.546898	-1.13036	-1.09085	-1.33118	-1.26853	-1.02802	-1.16492	-0.580648	-1.38637	-1.23616	-1.29498	-0.437937	-1.38845	-0.988258	-1.02107	-1.17722	2.52779	-0.516613	-1.3898	0.858232	-0.914654	-0.184357	-1.48167	-1.12218	-0.235349	-0.038712	3.47062	-0.841778	-1.0857	-0.924774	1.92738	1.35366	-0.688318	1.44531	-1.22697	2.00876	0.551655	-0.149981	0.830276	0.673187	0.306446	1.01246	1.12163	1.83729	0.576283	1.81976
NKX2-3	G3	-0.446599	0.12392	-0.394665	-0.110798	-0.119124	-0.0808503	-0.328411	-0.143062	0.0272659	-0.382041	2.88691	-0.422192	-0.211873	-0.106414	-0.25091	-0.434713	2.5605	-0.145258	5.52134	1.01117	-0.163522	1.04582	-0.242375	-0.159264	-0.190959	0.213748	-0.06687	1.41785	1.63302	-0.146329	-0.00783511	0.0421594	-0.285093	-0.0908429	1.17476	3.14127	-0.343966	-0.268524	-0.185484	0.201161	-0.299397	2.7808	-0.00901558	-0.436765	0.0504074	-0.183376	-0.146329	3.11583
HOXB6	G3	-0.261254	-0.250195	-0.221943	-0.390864	-0.037589	-0.659018	-0.469354	-0.312714	-0.002452	0.002675	-0.308665	-0.189584	-0.4928	0.160839	-0.05663	-0.078927	-0.61351	-0.259447	-0.40488	0.726799	-0.29841	0.384371	0.043897	-0.059787	-0.413345	-0.103228	-0.363109	0.617321	1.23791	-0.478093	-0.145532	-0.112337	0.041678	3.29216	0.705247	-0.264705	0.07226	-0.090989	1.41849	1.04982	1.35852	1.19278	-0.199731	-0.100677	-0.268742	0.348348	-0.29735	-0.128826
HOXB5	G3	-0.45992	-0.785936	-0.761856	-0.356301	-0.57153	0	-0.417374	-0.337761	-0.356584	-0.686533	-0.020064	-1.24128	-0.329527	-0.507394	-0.409467	-0.245967	0.176391	-0.440558	-0.507592	1.56218	-0.062061	0.07944	-0.48449	0.233673	-0.185656	-0.501056	-0.218169	-0.154764	0.203353	-0.119834	-0.15592	0.017636	-0.431736	0.921724	0.507238	0.004438	0.10914	-0.099658	1.02843	1.26557	0.240433	1.73667	-0.100047	0.903661	1.02105	1.19537	-0.672185	-0.570445
HOXB4	G3	0.355775	-0.000189	-0.302621	-0.295597	-0.046798	-0.417777	-0.306569	-0.29409	-0.573828	-0.093392	-0.219038	-0.455864	-0.01658	0.8188	-0.277367	-0.259294	-0.131906	-0.576954	0	0.872139	-0.749131	0.444398	-0.213717	0.125995	-0.53627	-0.07101	-0.153835	0.095169	0.693665	-0.308829	-0.127299	-0.467137	-0.469616	0.758133	-0.635304	-0.179299	-0.060256	0.033358	1.79363	1.57346	0.211667	1.08104	-0.242708	1.80441	0.510607	0.972635	-0.472882	-0.369733
HOXB-AS3	G3	-0.286355	-0.252387	0.030145	-0.085724	-0.267946	-0.261278	-0.037318	-0.409565	0.025922	-0.345047	-0.229617	-0.269033	-0.218611	-0.205771	-0.276175	0	-0.229489	-0.37088	-0.323849	1.10474	-0.255299	1.20182	-0.151787	-0.006428	-0.229872	0.043808	0.014412	1.91495	1.56471	-0.069362	-0.114878	0.000541	-0.247929	3.16368	0.730415	-0.190449	-0.410847	-0.110653	1.70377	1.51449	0.15398	3.68779	-0.049787	3.57107	3.75151	4.1313	-0.15489	-0.186431
HOXB7	G3	-0.633797	-0.068611	-0.245694	0.019136	-0.457217	0.230775	0.03873	-0.345933	-0.117868	-0.187729	-0.532471	-0.021968	-0.214768	-0.303664	-0.398409	-0.083045	-0.071981	-0.382627	-0.299653	0.35998	-0.007341	0.243015	-0.558189	-0.142567	-0.286154	-0.287848	-0.29809	0.577773	0.164829	-0.012474	0.062326	-0.371588	-0.487197	0.691546	0.649988	-0.297191	-0.535273	-0.164517	0.428724	-0.153029	0.530924	-0.160409	-0.103213	-0.415185	-0.461295	-0.016402	-0.139081	0.010235
HOXB3	G3	-2.72901	-2.91053	-2.96875	-3.17887	-2.94236	2.94704	1.31588	-2.54675	-1.6095	0.770751	-0.074274	0.326742	0.723047	1.98082	-2.58664	-2.9185	-2.95179	-2.29657	-2.32691	-1.52857	-3.27612	2.13521	-1.19325	-1.06366	-2.73044	-3.00566	-2.7629	0.329046	-2.08871	-1.20667	-2.46297	0.276576	-2.90286	1.24238	-1.71946	0.681878	-0.065785	1.78173	2.60915	0.457529	0.844844	2.65977	-0.422389	2.43569	2.55192	2.85964	-2.40344	-0.100744
HOXB2	G3	-1.42373	-1.68943	-1.86879	-1.91672	-2.43933	1.40692	0.334048	-2.06252	-1.27276	0.167988	-2.16447	-1.71496	-1.24447	0.627917	-2.01181	-1.95886	-1.41342	-2.62478	0.206695	-0.989348	-2.06602	1.20138	-0.758564	-0.204912	-1.57807	-1.28551	-1.72321	1.45622	-2.41016	-1.93133	-1.70404	-2.66473	-1.66944	0.586472	-1.63626	1.41432	1.1855	0.99074	1.74564	1.01346	0.105749	1.1379	-0.815385	0.916239	1.44062	0.781892	-1.52745	0.24685
CCL23	G3	-0.905759	-0.986967	-1.23483	-0.785997	-1.02862	-1.04199	-0.815252	-0.896479	-0.501907	-0.699178	-1.2393	-0.644953	-0.44767	-0.959622	-0.436459	-0.826084	-0.622177	-1.00734	-0.883673	0.254806	-0.467986	0.083167	-0.958151	-0.548411	-0.488787	-0.654023	-1.03926	-0.424685	0.853307	0	-0.83352	0.387753	0.981518	2.83045	1.47145	-0.623344	-0.780561	-0.636367	-0.252751	0.294254	-0.72888	0.692457	0.458988	-0.703163	-0.92025	0.962655	-0.526487	-0.620831
COL4A5	G3	-0.555863	-0.433178	-0.149223	-0.147534	-0.495887	-0.4394	-0.145518	-0.39294	-0.234682	3.2127	4.2608	-0.219367	0.255541	-0.280734	-0.311572	-0.188716	0.105213	-0.457639	-0.264192	1.09399	-0.201272	0.879045	-0.337441	-0.135074	-0.025028	-0.222949	-0.263144	0.600307	1.12691	0.060761	0.321096	-0.107723	-0.050001	-0.472448	1.44557	-0.259341	0.265597	-0.124178	-0.146303	-0.058482	-0.320549	-0.023708	-0.123182	-0.11468	-0.288135	-0.287483	-0.174122	-0.00278
LMNA	G3	-0.695343	-1.22066	-0.082491	-0.751861	-0.511879	-1.03586	-0.628413	-0.743541	0	-0.373685	-1.27637	-1.1824	0.0836	-0.295002	0.001759	-0.682143	-0.637848	-1.21745	-0.246864	-0.474567	-1.04952	0.283431	-0.442063	0.502756	-0.700799	-0.50318	-0.948809	-0.320832	-0.712657	0.648765	-0.414895	-0.720428	0.92194	2.53577	-0.669952	0.402795	-0.574867	-0.140627	0.064327	0.549984	0.058477	1.17533	0.095218	-0.747541	0.443285	0.235171	-0.251404	-0.26795
RASGRP3	G3	-1.39592	-1.85173	-0.967344	-1.36923	-1.75897	-1.72693	-0.403332	-0.954928	-0.320276	-0.307586	-1.72254	-0.946933	-1.26033	-0.517424	-0.421744	-0.927275	-0.770755	-0.4715	-0.616014	-0.648501	2.21974	-0.623463	-0.734536	0.525312	-0.229846	-0.775056	0.033422	-0.412793	-0.183217	-0.931748	-0.734981	1.23691	-0.950604	-1.19233	2.67486	-1.33924	-0.120789	-0.632864	0.444192	-0.960307	-1.2049	-0.587512	-0.000907	2.21857	-0.701034	-0.119575	2.70921	0.471992
SDSL	G3	-0.561024	-1.19673	-0.655366	-0.771841	-0.950002	-0.989645	-0.848553	-0.717122	-1.52404	-1.00599	-0.754202	-0.386399	-1.53005	-0.935623	-0.567716	-1.0606	0.07112	-0.987548	-0.403545	-0.334129	0.600281	-0.08651	-1.21125	0.0268	-0.545097	0	-1.35551	-0.417586	0.36367	-0.133529	-0.706081	-1.23614	0.193142	1.45865	2.44171	0.803695	-0.376191	0.670803	0.193	-1.48999	-0.529994	-0.273556	-0.146146	-0.058942	-0.33957	0.903185	-0.273957	0.266582
C3orf80	G3	-0.709237	-0.954966	-0.990465	-0.709744	-0.760594	-0.74856	-1.06362	-0.941734	-0.732045	-0.652204	3.56112	-1.44623	-0.788064	-1.08633	-1.32881	-0.890283	-1.17198	-0.931623	0.320108	0.74113	0.530565	0	-0.705024	-0.630276	-0.876801	-0.855711	-0.619697	1.14108	0.040098	-1.16811	-0.811387	1.2632	-0.920849	-0.953122	0.620165	5.26655	-1.05987	0.329939	1.34318	-0.877245	-0.45996	-1.06347	-0.761621	-0.959855	-0.78645	2.86217	-1.13574	0.458045
SCHIP1	G3	-2.19371	-1.64508	-1.6789	-0.593082	-1.42098	-1.32961	-1.15289	-1.86719	-1.38691	-1.35008	-0.940369	-0.803241	-1.66435	-0.869107	-1.57802	-2.11434	-1.74738	-1.52433	-0.180475	-0.215014	-1.38799	0.982383	-1.60704	-1.62889	1.45317	-1.87973	-2.2306	-0.075965	0	-1.26388	-1.55909	-2.03087	-1.76912	0.490452	-0.074632	4.33487	-0.478689	2.17019	5.61299	1.67402	0.68957	0.907942	2.42201	4.01047	-0.260377	2.52332	3.39309	1.40159
243806_at	G3	-0.176049	-0.470173	-0.561803	-0.418595	0.525822	2.23074	-0.453824	-0.174699	-0.560918	0.015838	2.47367	-0.044413	-0.611609	0.241447	0.470163	-0.505822	-0.810048	-0.706508	0.684087	-0.580616	-0.6382	-0.576442	-0.812424	0.014921	-1.16531	0.557242	-0.373535	2.75858	0.511998	-0.575759	-0.411971	-0.452959	-0.339203	-0.226916	2.35612	0.469558	0.067293	-0.264008	0.214561	0.717116	-0.320366	-1.00773	-0.479239	-0.378362	-0.096926	-0.772444	-0.433878	-0.075607
EMR1	G3	-1.54005	-1.29913	-1.94054	-1.69368	-1.67754	-1.92434	-1.52512	-0.861305	2.29127	1.96388	-1.89321	-1.01537	-1.55252	0.558478	0.210413	-0.489804	-1.98548	-1.2148	-1.50134	-1.03058	-1.07271	-0.768575	1.66729	1.22703	-0.572936	-0.946275	-0.80565	-1.08283	-0.627357	0.013729	1.05423	0.568673	1.57743	-1.93824	-0.147452	2.05343	-1.28147	0.018115	0	-1.78872	-0.495209	-0.815941	-0.707182	-0.314254	0.446263	0.228973	0.557465	-0.935057
TOM1L1	G3	-0.42532	-0.275278	-0.123267	0.383801	0.055135	-0.179918	0.140526	-0.003318	-0.185499	0.681166	-0.444644	-0.382377	3.08464	-0.447169	-0.371069	-0.159931	-0.177402	-0.264054	0.297389	0.018947	-0.13379	0.483665	0	-0.177493	-0.304169	-0.426794	-0.24305	-0.215502	0.672828	-0.113145	-0.020098	-0.614115	0.203363	-0.244864	1.30834	0.160243	-0.322342	-0.055897	-0.313586	-0.442922	-0.459743	-0.571863	-0.506778	-0.340336	-0.584051	0.056857	0.157882	-0.113922
PI3	G3	-0.299245	-0.023166	-0.185751	-0.148974	-0.008791	-0.235593	-0.195218	-0.034226	-0.068832	-0.161391	-0.021968	0.147787	-0.064258	0.605433	-0.049005	-0.163367	-0.122347	-0.002356	-0.196202	0.207258	0.050844	0.231709	-0.277444	-0.207174	-0.234762	0.197811	-0.164409	-0.092776	0.067834	-0.086978	-0.062569	-0.07625	-0.222716	-0.002982	-0.417248	-0.308848	-0.056132	1.13278	-0.045232	-0.083478	-0.08061	0.067729	-0.093432	-0.269418	-0.205144	-0.144966	-0.056646	-0.199188
UGGT2	G3	0.100883	-0.265717	-0.219325	0.098197	0.230837	-0.124391	-0.127375	0.082578	1.49327	0.231582	-0.250652	-0.191875	2.98692	-0.168691	0	0.20296	-0.257235	-0.18629	-0.236907	0.689641	-0.26532	0.356634	0.281979	0.090563	-0.124252	-0.434888	-0.102286	-0.130991	0.124497	-0.200438	-0.030774	-0.455402	-0.272602	-0.229622	-0.230628	0.235253	-0.133414	-0.411778	-0.210039	0.049528	-0.283433	-0.222922	-0.324441	-0.218818	-0.438496	-0.313732	0.159993	0.001102
1558466_at	G3	0.0262995	-0.143366	0.0356258	-0.00481396	-0.016785	-0.180738	-0.0351569	0.14197	-0.112879	-0.0846916	-0.169376	-0.207423	1.97411	-0.328392	0.00672691	-0.115581	-0.0104693	-0.228634	-0.0940298	0.376857	-0.215284	0.608485	0.199551	0.186541	-0.248819	0.00936764	-0.0346635	0.0502487	0.309783	-0.203857	-0.196312	-0.0750156	-0.255724	-0.136981	0.431027	0.225824	-0.151052	-0.000369182	-0.154344	-0.183298	-0.112018	-0.135386	-0.154796	0.0773146	-0.0907866	0.0467643	0.161451	0.321287
1558467_a_at	G3	-0.305603	-0.3512	-0.304462	-0.380437	-0.165184	0.119365	-0.412213	-0.264352	-0.115346	0.0915669	-0.539376	-0.518611	2.03241	-0.415849	-0.0999256	-0.288441	-0.229534	-0.310531	0	0.133821	0.285095	-0.0305446	0.0865172	0.055047	-0.250988	-0.419314	-0.173832	0.63441	0.227559	0.152009	-0.332017	-0.345675	-0.231484	-0.275429	-0.360033	0.124019	-0.482139	-0.328312	0.101553	-0.325146	-0.248531	-0.103979	-0.104236	-0.426508	-0.23563	-0.33026	0.0903268	0.0242353
PRICKLE1	G3	-0.37461	-0.263212	-0.616551	-0.581934	-0.66992	-0.562692	-0.579308	-0.753443	-0.120489	-0.346643	-0.468309	-0.752916	-0.772928	-0.587657	-0.432529	-0.89962	-0.521711	-0.595859	-0.788862	0.190318	-0.558006	0.251566	0.222178	-0.226225	-0.054218	-0.088882	-0.794475	0.095481	0.388055	-0.305947	-0.617957	-0.507463	0.222178	-0.559309	0.86001	0.4808	-0.301281	-0.139426	0.331031	-0.393682	0.749899	-0.079553	-0.577947	-0.490599	-0.461754	-0.813241	-0.481353	0.308857
MPP7	G3	2.0849	0	0.627679	-0.342886	-0.954005	-1.5284	0.846243	0.846688	1.08417	1.6034	-1.75216	-2.38838	-0.134601	-2.41055	-2.98663	-0.224038	-0.552194	-2.30353	0.909376	0.598111	-1.40445	-1.38018	-0.230995	0.85658	-2.2607	-3.0512	-2.54081	-2.64213	-2.69157	-0.870946	-2.73564	-1.27351	-0.917921	-3.0613	-2.56721	1.60754	1.54904	0.612471	-2.72263	-2.26599	-2.55144	1.36183	-1.2184	-0.348091	2.06493	0.833848	0.232679	-0.809175
SEPP1	G3	-0.267469	-0.089071	-0.104068	1.42736	-0.180508	0.029645	0.160421	0.088014	-0.242961	-0.139266	0.040926	-0.402484	-0.222958	-0.029585	-0.133672	-0.293539	-0.355698	-0.186629	0.529145	0.470399	-0.073327	0.414588	-0.03496	0.030806	0.071602	1.87423	-0.200635	0.001895	0.042228	-0.14793	-0.260827	-0.258695	-0.178539	-0.199567	0.66996	3.78909	-0.344715	-0.386066	0.578482	-0.108123	-0.208151	-0.228644	-0.237796	-0.284099	-0.232502	-0.166928	-0.204959	-0.059207
CNTN1	G3	0	0.055857	-0.179946	-0.099895	0.552984	-0.270254	-0.105526	0.000924	-0.202865	0.215104	-0.103116	-0.023265	-0.016176	0.049477	-0.089597	-0.022428	-0.164878	-0.122777	0.092155	0.127662	0.04067	-0.245103	0.178922	0.142922	-0.141822	0.249035	-0.000542	-0.116575	0.293277	0.038551	0.14716	0.018607	-0.225855	0.038199	0.199445	0.013529	-0.062044	-0.113077	-0.022428	-0.005227	0.038986	-0.105526	0.085663	-0.114587	0.027601	0.162014	-0.055304	-0.008017
FAM110B	G3	-0.089448	0.113866	-0.346107	-0.181315	-0.083745	-0.108923	-0.251201	-0.154487	1.41572	0.459298	-0.112367	-0.331378	-0.486812	0.196408	0.012343	-0.318852	-0.018205	-0.015402	0.218504	-0.062848	0.051174	-0.522443	-0.013777	0.215275	-0.392526	-0.198787	-0.041164	0.008841	-0.071194	-0.340074	0.348953	-0.030357	-0.096684	1.51049	0.104463	-0.117321	-0.177228	-0.179231	-0.027361	-0.186052	-0.129405	-0.218258	-0.118041	-0.042128	-0.492812	0	0.244089	-0.022682
FOXC1	G3	0.455887	0.55971	-0.439524	-0.574586	-1.07198	-0.272156	-0.598608	-1.08617	-0.569935	-0.769959	-0.836585	3.88521	-0.0620285	-0.049657	-0.714198	2.28354	-0.249233	0.74314	-0.499631	-0.10973	3.41317	0.147464	-0.729277	2.49387	4.06	-0.294714	1.74155	-0.612054	-0.428166	0.158553	-0.446496	-0.796366	-0.621011	-0.609667	7.84002	4.78468	-0.556579	-0.871398	-0.398909	0.0249349	1.47922	-0.749832	-0.560375	-1.20242	-0.506892	-0.474011	0	-0.0142069
SGPP2	G3	-0.407881	-0.556873	-0.720564	-0.014882	-0.69039	0.264942	-0.064975	-0.203294	0.6902	0.054189	-0.381395	0.071749	-0.123922	-0.193295	-0.466785	0.115354	-0.244344	-0.427049	-0.264527	-0.150542	-0.309271	0.085949	0.198662	0.438022	1.05865	-0.143534	-0.353765	-0.30631	-0.52936	-0.088475	0.37406	0.054775	-0.181167	0	-0.167973	-0.447709	-0.2915	0.554077	-0.293052	-0.286573	-0.398771	-0.235744	-0.101256	0.445492	-0.152137	-0.262007	-0.148901	-0.045643
PIEZO2	G3	-0.291364	-0.23662	-0.491067	-0.467184	-0.098883	-0.145272	-0.060594	-0.27614	-0.244903	0.01632	1.89269	-0.00049	-0.31561	-0.238462	0.220681	-0.392438	0.692463	0.805095	0.167313	0.47535	-0.356226	0.354135	1.06569	0.212907	-0.469387	-0.215083	-0.341193	0.271382	0.102909	-0.472514	-0.242831	-0.344308	-0.176862	0.15919	1.14127	1.5069	0.572953	-0.253397	0.069041	0.125744	-0.267775	-0.328452	-0.086784	1.24441	-0.19463	0.027636	-0.221352	0.135922
MEIS1	G3	-2.56203	-2.36399	-2.3078	-2.37785	-2.96583	2.7439	-2.03281	-2.07283	-2.13748	-1.82348	1.5626	-2.23796	-2.00279	-2.51248	-1.96537	0.872537	1.94119	-2.57752	2.27309	-1.10148	2.15284	-1.28855	-0.283677	2.31356	-1.93435	-2.21225	-1.95403	-0.864918	-0.502215	-2.18126	-2.08626	-2.28433	1.53947	1.04889	4.97258	2.31673	1.77129	1.71669	1.82137	2.00346	-1.45841	1.29639	0.123319	2.30342	2.36493	2.282	1.31866	0.409943
242172_at	G3	-2.21935	-1.97092	-2.1408	-2.31978	-2.49141	4.65526	-2.51948	-2.11889	-2.31465	-1.9823	3.56292	-2.66765	-2.43547	-1.73697	-1.78575	-0.690569	2.36131	-1.94667	2.56623	-0.880214	1.39913	0	-2.38557	0.584127	-2.5443	-2.13015	-2.72498	-0.948862	-0.303432	-2.70728	-2.35554	-2.39813	1.76596	0.783485	3.1065	2.49034	2.23253	2.54422	2.05015	1.45332	-1.70389	1.43277	-0.369406	2.7027	2.00928	2.43502	2.18202	0.230703
HOXA3	G3	-1.99259	-0.97408	-1.96718	-1.20815	-2.30832	3.79846	-2.48934	1.47967	-2.21346	-2.26545	2.57398	-0.952151	-2.65081	-2.49347	-1.78976	-0.119315	3.38507	-0.949207	3.29693	5.60284	1.84774	-1.28431	2.1952	2.26967	-1.04141	-2.52637	-2.47635	-1.25533	-1.31132	-2.03208	-2.33548	-2.55308	-1.85625	-2.62737	3.09857	3.28904	2.39156	3.25526	-2.02406	-2.41006	0.638041	0.288026	0.338156	1.7192	0.91044	1.8663	0.021758	0.485761
HOXA5	G3	-2.79976	-1.31926	-2.94225	-1.42695	-2.68198	3.27146	-3.51664	0.138286	-2.13973	-2.10141	2.98646	-0.8007	-3.13351	-3.78105	-2.81644	0.00208	3.8725	-1.70703	3.46194	5.09338	1.77142	-2.79896	1.40137	2.92978	-1.4122	-2.57578	-2.63073	-2.10716	-1.40613	-3.2096	-2.98035	-2.61141	-2.78765	-2.93111	4.00209	3.79909	2.14564	3.44063	-2.33711	-2.89563	0.818164	0.482301	0	2.19907	1.16906	2.12082	-0.654062	-0.677626
HOXA9	G3	-3.31565	0	-0.85806	-0.598171	-4.12533	2.69752	-3.41158	0.502585	-2.92815	-2.49016	2.24325	-3.1639	-3.49564	-4.09707	-2.77544	-3.82587	1.72119	-4.30579	2.72462	3.23049	1.21308	-2.75992	1.90834	0.475339	-3.78915	-4.18016	-3.18994	-1.90268	-1.64223	-4.19029	-2.67149	-4.07197	-4.53435	-3.78185	2.62493	2.54257	2.07417	1.88609	-0.252065	-1.43716	0.402187	-0.943	0.340577	0.484366	0.536622	1.80379	0.121544	0.196401
HOXA7	G3	-1.11873	-0.870445	-0.614812	-0.776293	-0.762014	1.97211	-0.873592	-0.441898	-0.561543	-0.418888	1.36643	-1.13198	-1.18808	-1.00242	-0.418757	0.243988	1.60346	0.055675	1.76706	1.57063	-0.429734	-0.449583	-0.683067	0.088531	-0.644413	-1.15946	-0.88763	-1.21397	-0.392212	-1.15474	-0.335397	-0.980374	-1.06283	-0.548777	1.70968	0.762286	0.870818	0.48684	-0.711524	-0.840365	1.60123	0.480454	0.879228	1.21786	1.33741	1.72445	-1.02097	0.671331
HOXA10	G3	-1.10531	-0.092458	-0.152301	-0.293085	-1.68608	1.98809	-1.3303	3.20554	-1.45685	-1.28317	1.3108	-1.52773	-1.88065	-1.12938	-0.577218	-1.21495	1.52038	-0.6581	0.979678	3.00425	0.28543	-0.60345	1.74364	-0.091716	-0.994557	-1.47145	-1.58242	-0.550742	-0.825366	-1.24787	-1.23155	-1.32954	-1.08035	-0.95341	0.822737	0.924258	0.612587	0.706708	0	0.054244	1.22637	0.896921	0.892873	0.307965	0.564847	1.18476	0.014442	0.459378
CPNE8	G3	-1.75865	1.45744	-1.54846	-1.36854	-1.92312	-1.94511	-1.51157	-1.30852	0.131178	0.365664	-2.18177	-1.96213	-1.88725	-1.92087	-1.96826	-1.40517	1.10339	-1.91205	-1.61482	-0.288452	-1.66507	4.00439	0.724245	0	1.7683	-2.05322	-1.54991	-0.555158	-0.034332	-1.70225	-1.32114	-1.89021	-1.97349	-1.93643	-0.733538	2.61047	2.97401	1.3063	2.13503	1.99951	-1.86807	1.955	1.59828	2.52201	2.5479	2.99969	2.00038	1.58077
SKIDA1	G3	-0.220722	-0.282647	0.113176	-0.108932	0.802904	4.4329	-0.000193257	0.236415	-0.473021	-0.0828477	4.81538	-0.241696	-0.0638166	-0.135414	0.481099	-0.137865	2.99505	-0.261116	2.68544	0.232626	1.70018	0.352875	1.83703	0.492119	-0.373996	-0.057432	-0.175872	0.189809	-0.0966303	-0.209604	-0.48462	-0.311078	-0.306136	-0.0767216	2.89892	0.101927	-0.313136	-0.0974601	-0.397562	0.560233	-0.128791	-0.409767	-0.338375	-0.379158	-0.335738	-0.477323	0.076802	0.279236
C10orf114	G3	-0.760577	0.0631526	-0.471425	-0.549133	0.950251	2.1944	-0.00879462	-0.0528873	0.0636515	-0.360552	3.42288	-0.414091	0.148127	-0.322824	-0.612985	-0.507549	1.65724	-0.650921	1.24503	0.416779	0.997676	-0.664769	0.996009	0.552404	0.0104451	0.159754	-0.158023	0.361123	-0.268311	-0.527779	-0.0749625	-0.452507	-0.460679	-0.342844	1.51668	0.227152	-0.261766	-0.556565	-0.214509	-0.112917	0.527628	0.784111	-0.53842	-0.248965	-0.139756	-0.237966	-0.359765	1.37275
HOXA1	G3	-1.37337	-0.267715	-1.15761	0.160885	-0.793375	0.707233	-0.31935	0.920332	0.370936	-0.598165	-0.096542	-1.18924	-0.737031	-0.865654	-1.0708	0.286321	1.3366	-0.575131	1.0435	2.88857	0.62438	-0.00159	0.360238	0.234085	-0.234927	-1.01134	-1.21239	-0.502183	-0.097461	-1.45203	-0.950773	-1.4844	-0.860046	-0.702931	0.91209	1.14308	2.94737	1.7086	0.075783	-0.772524	1.0945	-0.060356	-0.472547	-0.882568	0.35086	1.18959	-0.52352	0.50898
HIST2H2AA3	G3	-1.86939	-2.80527	-0.80107	-0.979727	-1.01279	-1.2944	-1.76983	-1.88941	-1.73593	-0.871408	-1.44753	-0.59482	0.18632	-0.519825	-1.06452	-1.25744	0.50795	-0.46103	-2.13995	-0.929591	0.02862	-1.68045	0.32392	-0.39275	-0.25057	-3.97383	0.63679	0.4821	-0.04514	0.75331	1.1192	0.25637	0.0505	1.63078	-0.882557	1.6373	-0.27039	1.08531	0.98709	-0.09663	0.47864	2.004	0.40796	0.78216	1.97085	0.94854	0.75197	0.91028
HIST1H2BC	G3	-0.924326	-1.44213	-0.174088	0.571698	-0.900105	-1.03929	-1.50477	-0.352822	-0.848008	0.353962	-1.31769	-1.0813	1.10438	0.439194	1.70184	-0.574041	-0.444128	-1.17907	-0.904963	-0.116443	0.177878	-0.766568	1.0284	2.15252	-0.354711	2.65916	0.576997	-0.793311	1.8167	1.65232	2.48018	-1.09512	0	1.15823	0.185569	2.4448	0.033931	1.32814	-0.353656	0.301204	-0.331106	3.41292	0.128598	-0.518042	1.36648	0.655322	-1.75773	1.16617
236193_at	G3	-1.3848	-1.7719	1.09633	0.741254	-0.833013	-0.822016	-0.721389	-0.208048	-0.541342	-1.10024	-0.504556	0.288574	1.2318	1.43031	3.00402	-0.577056	0.550849	-0.698205	-0.683707	-0.119668	-1.0674	-0.072354	1.45524	1.45662	0.367803	2.098	1.13078	-0.108276	1.06811	1.04598	1.6244	-1.48995	0.296291	2.60931	1.21429	3.66196	0.421334	1.5226	-0.432601	-0.678089	-0.684237	3.14784	-0.558236	0.580119	1.5907	1.20062	-1.23674	1.5433
VIM	G3	-1.05523	-0.72087	-0.53539	0.28744	-0.72501	0.38425	-2.0508	-0.69085	0.33533	0.26306	-0.33788	-1.25361	-0.19185	-1.00061	-1.17707	0.32935	-0.09592	0.09903	0.56338	-2.37117	-1.19838	-0.44967	0.02543	-0.72501	-0.204	-1.19838	-0.32663	0.14882	-0.54562	0.01427	-0.78218	-0.68186	0.27673	0.81867	0.4009	0.43492	-0.96863	-0.04737	0.03754	0.36596	0.67176	0.73499	0.38995	-0.26789	0.68172	0.43492	-1.32475	-0.24363
SFXN3	G3	-0.670929	-1.31197	-1.11919	0.134699	-1.79087	-0.137305	-0.958965	-0.544242	-0.495418	0.118872	0.476342	-1.24847	0.065026	-1.06051	-0.196665	0.287703	0.229957	-0.290631	-0.707676	-0.66192	0.71968	-0.469893	-0.724509	0.072927	0.012506	-0.401224	-1.55403	-0.115563	-0.767694	-0.255807	-0.485424	-0.625487	0.083586	1.39481	-0.412078	0.753889	-1.21044	0.955694	0.485626	0.748033	0.370609	0.876342	0.497319	-0.382364	1.37765	1.17491	0.528837	-0.225788
LAT	G2	1.54265	2.3084	1.80596	1.80746	2.94631	2.51669	2.76454	1.95624	1.58939	2.85874	2.49965	1.32343	2.54257	-0.411022	0.041144	-0.073134	0.417504	2.31101	2.41112	0.385642	-1.08578	0.848232	2.19622	1.77693	0.417987	-0.950575	1.01342	1.60845	-0.794544	-0.729404	-0.144863	0.925509	0.134099	-0.467023	-1.31424	-0.431733	-1.36605	1.02506	-1.05883	-0.952415	-0.47095	-1.30826	-0.660864	-0.452736	-0.156517	-0.411758	-0.211419	-0.961363
FAT1	G2	5.23368	7.15329	6.97334	2.07724	4.502	-0.135633	4.89049	6.43698	4.62914	5.74629	-0.243238	-0.149889	2.91233	-0.201531	-0.155558	0.413086	-0.066369	1.19599	-0.268239	3.03359	-0.195762	1.00816	0.229992	1.1854	0.925216	-0.296929	-0.186715	1.80726	-1.37237	-0.3181	-0.011498	-0.308596	-0.349517	0.013687	-1.40735	-0.433621	-0.417553	-0.312131	-0.101887	-0.12515	0.015568	0.032457	0.112051	-0.098427	0.003214	-0.452264	-0.357583	0.274012
ANTXR1	G2	3.34784	3.44157	2.9072	0.241364	2.30557	-0.015319	3.78606	5.175	2.09124	4.00407	0.070445	0.00266	1.9481	-0.277396	-0.121873	-0.456683	3.14135	-0.231602	0.421325	0.63816	-0.015839	1.20012	-0.078298	-0.180233	-0.100254	0.281208	-0.195631	-0.646463	-0.658161	-0.094555	-0.162383	-0.238718	-0.04806	0.127879	-0.577146	-0.160846	0	-0.093015	-0.104966	-0.087402	-0.0658	-0.155549	-0.325105	-0.510462	-0.235349	-0.393764	0.407783	1.00991
1566600_at	G2	1.05492	2.17189	4.24675	2.84558	1.70884	1.6801	3.463	3.75273	4.46336	2.29671	2.57902	2.08364	2.71657	-0.199431	0.554803	0.178143	1.40633	0.755095	0.110167	-0.262112	0.239221	2.32589	0.079647	0	1.40961	0.42273	0.494674	1.11124	-0.225385	0.082925	-0.103579	-0.344354	-0.014708	-0.407275	-0.507079	-0.152588	0.019657	-0.081964	-0.010388	-0.104153	0.128768	0.224108	-0.108486	0.486496	0.131951	-0.149337	0.653134	0.187142
FXYD2	G2	2.9607	0.582113	3.70563	4.7861	1.38387	2.77739	2.42715	4.1391	5.83297	5.57647	1.65852	-0.09757	1.63225	1.82634	2.29681	1.63538	0.821514	1.6576	1.92149	0.733702	0.01857	0.29626	0.976288	1.10083	0.766008	0.561229	0.780837	-0.202207	-1.29972	0.10107	0.823616	-0.541946	-0.502172	0.899751	-1.23708	-0.164637	0.27522	-0.109816	0.425468	0.556036	-0.748792	-0.969509	-0.383604	-0.741078	-0.237822	-0.06323	0.034328	-0.889447
ELOVL4	G2	7.29175	5.39221	2.56172	3.9236	2.9518	5.40708	7.10499	6.7495	6.19131	6.09652	5.14522	1.11942	0.547183	-0.151205	-0.019886	0.051484	-0.021348	-0.182026	3.1698	0.822618	-0.118624	0.851662	0.625147	0.120337	1.62352	-0.31625	1.26017	2.10502	-1.89144	0.087728	0.660857	-0.045638	-0.101961	-0.095603	-1.91543	-0.18739	-0.293031	0.454042	-0.166771	-0.337453	-0.008006	-0.089673	-0.064547	-0.129097	-0.123042	-0.105222	-0.174954	-0.397284
238175_at	G2	2.75759	4.55513	5.97605	3.4881	2.37827	6.82627	1.47749	5.09835	3.39278	5.96993	4.02078	0.078572	0.1401	0.318366	0.174738	0.352741	0.496574	0.35678	5.63306	2.35412	-0.081057	-1.34945	0.13626	0.436106	0.175843	0	0.043128	2.26601	-1.42614	-0.114914	0.163759	-0.16859	-0.152893	-0.007055	-1.19426	-0.109598	-0.060306	0.522443	-0.065116	-0.374341	-0.071732	0.119622	-0.060125	-0.142282	-0.105313	0.210326	0.202095	-0.090429
237491_at	G2	4.90095	5.8204	5.79986	4.32924	3.41389	3.44018	3.97088	4.87439	3.64003	3.98128	5.56365	3.9994	2.90653	0.482904	0.484166	1.61132	0.004953	0.015189	4.28469	1.70927	0.536499	-0.879774	0.031919	-0.11511	1.73079	0.013304	2.28366	2.56223	0.157825	0.256348	-0.172414	-0.51812	-0.165686	-0.279647	-1.06887	-0.211118	-0.131079	0.249979	-0.468491	1.20022	-0.06806	-0.447582	-0.339139	-0.386344	-0.293094	-0.422711	0.341443	0.363782
CHRNA3	G2	3.54413	5.52615	2.53385	1.8952	0.467567	2.12304	1.78332	2.8586	4.18934	3.95511	-0.350078	-0.187219	0.140092	-0.465493	1.95904	0.292732	0.140996	-0.344224	-0.463027	1.46672	0.110116	0.725612	-0.099906	-0.297636	0.340868	-0.265869	-0.003107	-0.093646	-0.159892	0.316917	0.681174	0.086784	-0.373963	-0.429047	-0.807659	0.153842	-0.224994	-0.233735	0.419281	0.203593	-0.176316	-0.089075	-0.070553	0.024067	-0.151851	0	0.115192	-0.338601
DBH-AS1	G2	2.70394	1.69123	2.664	1.37445	1.30337	3.87799	1.86876	3.31174	1.65366	5.49697	0.635664	0.159179	-0.089993	0.131134	1.55375	0.793785	1.59616	0.029063	2.62279	1.00536	0.865974	-0.449938	0.199899	0.884791	0.26672	-0.172608	-0.16517	0.910991	-0.673786	0.582572	1.54619	-0.057188	-0.385272	0.099952	-0.070273	-0.434959	-0.148502	0.063209	0.323515	0.015743	-0.379885	0.095953	0.3271	0.699218	0.65894	-0.610017	-0.729992	-0.5537
OGN	G2	1.58397	3.46686	3.49126	2.60967	1.32417	0.07655	1.4133	2.51342	2.75124	2.80592	0.670336	0.900529	0.044242	0.213486	-0.139874	0.091901	0.105707	0.283033	1.91228	-0.266732	0.297117	0.655765	-0.28955	-0.025888	0.485344	0.494943	-0.300044	-0.304286	-0.465763	0.114798	-0.118216	-0.308439	-0.140909	-0.219891	-0.871792	-0.172477	0.099293	-0.072033	-0.010888	-0.168616	-0.298767	-0.175002	0.030613	0.397727	-0.033997	0	0.098872	0.196403
PEX5L	G2	4.00116	3.76367	3.67401	3.80585	2.36738	0.747928	2.88123	2.01033	1.86291	1.59367	0.096979	0.942911	0.037951	0.977924	0.254167	-0.013797	0.317073	-0.126197	2.64323	0.971658	0.163357	1.5515	-0.197398	0.118942	0.443999	0.199712	0.466127	1.81258	0.867645	-0.01441	0.650656	-0.038509	-0.470121	0.409951	-1.10909	-0.3037	0.379243	-0.31917	0.116652	-0.087721	0.107477	-0.127367	0.206827	-0.131018	0.015653	0.123926	0.118419	-0.070805
1562473_at	G2	7.77	8.65711	7.79704	6.70762	4.82357	2.85214	3.21036	4.2221	5.17917	6.88605	0.484981	2.68171	-0.00403388	0.14191	-0.193929	0.403623	-0.00547519	-0.134177	3.27754	-1.27459	-0.366757	2.86958	0.11344	-0.111397	-0.0279722	-0.160017	0.171343	4.17324	-0.691607	-0.117434	0.126688	0.13984	-0.0893274	-0.0819382	-1.4454	0.0312581	-0.144399	-0.142394	-0.12616	0.0803004	0.198263	-0.0399304	0.0602636	0.0353334	-0.150156	-0.23915	0.11832	-0.00678434
CD1B	G2	5.55359	7.42395	6.19573	3.37798	4.27179	0.848657	1.9705	2.05665	3.56888	5.99663	-0.253051	-0.11671	0.170276	-0.085379	-0.436902	0.492658	1.41217	-0.049158	-0.112503	-0.969272	0.367206	0.963456	0.08853	0.040647	-0.220564	-0.152537	-0.274877	-0.246341	2.20423	0.066078	0.52608	0.061123	-0.407329	-0.066788	-1.09893	-0.376972	0.052269	-0.341936	0.462224	0.107781	0.581163	0.02163	-0.221913	-0.135423	0.159715	-0.255948	0.341833	-0.285563
SHISA2	G2	4.12806	4.44045	4.04084	1.13128	1.45513	6.45817	3.74536	6.41007	1.35542	2.21995	1.89092	0.360929	0.608607	0.398928	0.504054	2.52719	0.851508	3.9369	2.24305	-0.032103	1.27984	-0.09791	4.79028	0.17104	-0.336549	0.415578	-0.309968	0.721569	-1.92198	1.66332	0.701518	0.755599	-0.177381	-0.507363	0.037609	-0.141738	-0.335975	-0.410333	-0.000756	0.000979	0.074039	0.03327	0.03525	-0.536885	0.124831	-0.205843	0.099673	-0.321481
233265_at	G2	2.63928	3.3278	2.42658	0.652056	2.67022	1.83066	2.6146	2.77522	0.89376	2.27869	0.951554	1.79884	-0.070135	-0.030433	1.49924	-0.16676	0.297061	1.2424	1.14649	0.610918	-0.127546	0.834328	1.67102	0.18502	0.96002	0.483017	-0.239329	1.50995	-0.168227	0.0006	-0.14814	-0.017562	-0.24745	0.084987	-0.657977	0.19635	-0.203664	0	-0.064662	0.51129	-0.217959	-0.509584	-0.150372	-0.148045	-0.210445	-0.337252	-0.042787	-0.243177
PARD3	G2	4.2123	2.82871	3.30685	2.88446	2.90235	1.01361	1.69193	3.59274	1.91159	1.16651	0.923741	0.559512	0.420292	-0.24368	1.43413	0.039877	1.21066	1.10083	1.33445	1.29866	0.065126	0.527874	0.238055	0.240296	0.936263	-0.100564	0.095513	1.84751	-0.820025	-0.076323	-0.050657	-0.011414	-0.269131	0.418961	-1.55429	1.13358	-0.553766	0.008507	0.040296	1.22977	-0.347196	-0.609711	-0.077966	0.254887	-0.543172	-0.117959	-0.313216	-0.364188
229024_at	G2	4.04304	3.37663	3.74634	3.61327	4.06073	2.46443	3.27566	3.26403	3.18441	2.30009	3.20205	2.84655	1.80649	-0.020059	1.08414	-0.160207	-0.015937	1.72632	2.92238	0.820722	1.11075	2.34464	-0.129703	-0.367308	3.33201	-0.002868	0.916223	-0.798306	-1.40833	0.474515	0.107865	-0.038952	-0.188155	-0.358879	0	2.8987	-0.334203	-0.279512	-0.035785	0.345978	-0.117975	-0.220464	-0.012064	0.03204	-0.152268	-0.250944	-0.177203	0.130018
FAM110C	G2	2.90247	2.23518	5.40392	5.48626	6.15758	4.05489	5.23803	4.94237	4.0904	4.28845	2.07901	0.199717	0.255565	0.048922	2.16198	0.071401	4.40562	2.38985	4.08704	2.32091	0.637117	2.3587	-0.189295	0.578305	4.52406	-0.049473	-0.072003	2.51063	-1.12593	-0.013091	0.209164	-0.094933	-0.290344	-0.158126	-1.35579	0.238802	-0.029962	-0.352792	-0.201899	-0.288807	-0.213335	-0.343167	-0.125298	-0.035798	0.026009	-0.005823	0.076216	-0.070147
PCNXL2	G2	3.23262	2.89113	4.09907	2.61904	3.04506	3.92136	1.73107	3.80814	1.83476	3.32188	1.4905	-0.873525	2.87189	-1.2618	-0.744156	1.68589	1.56175	1.58896	0.5123	1.18796	-0.520714	1.45506	1.89203	2.12073	0.783916	-1.31395	2.36972	1.22183	-1.16181	0.120416	-0.499436	-1.17658	-1.45554	0.793593	-3.01664	-0.649126	-0.191591	-0.192847	1.25266	1.29722	-0.372857	0.906928	-1.15426	-0.197438	-0.34272	-1.46432	0.498462	0.536642
FGFR1	G2	3.12629	4.11022	3.75101	2.80213	3.32492	0.589546	2.30089	3.65657	2.14428	2.51521	1.11366	2.5917	0.986663	-0.234901	1.935	0.87047	-0.254314	0.342381	1.44439	1.4811	-0.360077	1.44262	-0.067477	-0.810866	0.335187	-0.541601	-0.95448	1.10818	0.566907	-0.823678	0.488939	1.64637	0.264058	-0.248441	-2.12296	-0.712033	-0.480866	0.825611	-0.247818	-0.182147	0.049908	0.596569	0.939061	1.19041	-0.511929	-0.922476	-1.15799	-1.13151
RPS20P22	G1	4.57423	3.53879	4.48894	3.29989	4.32009	0.382636	1.6198	4.53493	2.73496	2.96991	0.667463	4.0987	2.85075	2.04297	3.16089	3.78028	1.13564	1.47775	1.02358	2.09907	0.048595	1.06299	-0.294937	-0.470787	1.08462	-0.152835	-0.777541	2.09711	0.593101	-0.198055	1.10827	0.818095	-0.684617	0.343199	-2.50066	-0.430607	-0.794829	2.50789	-1.42041	0.238126	-1.344	0.902049	1.49558	1.14818	-0.487055	0.023737	-1.78198	-1.31039
243757_at	G1	2.4414	2.04108	2.83575	1.7772	2.35932	2.11429	1.31366	2.76042	1.29957	2.38328	1.10232	1.03351	0.663491	1.29239	2.30176	0.657666	1.62901	2.2342	0.297885	1.30944	-0.306178	0.722312	1.85828	1.67812	0.472095	-0.352692	0.520114	0.89397	0.136811	-0.113452	-0.097242	0.277537	-0.270859	-0.237179	-1.35068	-0.432796	1.01146	0.38788	0.041038	0.173735	-0.405624	-0.179012	-0.231512	0.173835	-0.214267	-0.162603	0.239547	-0.594953
RP11-356I2.2	G1	3.61693	3.76211	3.63794	3.57252	2.23383	3.82275	3.40972	2.9878	1.37669	3.63908	1.98986	2.19548	1.30561	1.67355	1.51601	2.76589	3.53245	3.05539	-0.851688	0.784029	1.31323	-0.182424	1.43847	0.335529	-0.431368	0.194442	1.24087	1.23919	0.427807	1.21138	-0.58776	0.249231	0.655335	-0.281815	0.155892	-0.424976	-0.216818	0.72898	-0.44261	-0.019954	-0.112181	-0.325648	0.084631	0.280289	1.37911	0.869834	0.342606	-0.242186
AC093642.3	G1	3.41119	3.90093	2.71434	0.397236	3.4006	2.83053	1.12811	2.68912	0.358376	1.74693	-0.180675	0.882442	0.001691	2.47617	2.17993	1.63259	3.77253	1.44474	0.894233	1.57578	0.866747	0.919396	1.47542	0.05413	-0.37541	1.16599	1.65435	0.847894	1.33375	0.146774	0.32644	-0.355603	-0.042263	-0.516461	-0.678797	0.835006	-0.366929	0.127827	0.985301	-0.382785	-0.293157	1.04396	0.234982	0.065892	0.456037	1.85383	0.422623	-0.323249
215149_at	G1	4.67417	2.13337	0.38123	3.61006	2.86726	5.57067	1.73816	3.39487	2.48351	3.81816	0.915082	2.89066	0.477797	2.31338	2.06186	0.758034	4.3614	0.10473	-0.157713	2.06051	0.118695	0.837338	1.94491	-0.013956	-0.073529	-0.162473	0.021311	2.64919	1.95307	-0.247152	0.057069	0	-0.171329	0.059444	-0.883264	0.057257	-0.062123	0.488194	-0.096065	-0.062543	-0.057511	-0.293581	-0.028977	2.13676	-0.049838	-0.066018	-0.184939	-0.12207
1561362_at	G1	3.30398	2.40852	0.952383	1.2518	2.31677	3.30911	1.41189	1.68829	1.77689	2.38854	2.74565	0.462856	0.597276	-0.0404807	2.34533	1.52303	2.62755	2.46153	0.309377	0.486761	0.716112	0.365029	1.86737	0.185672	0.13883	-0.244039	-0.101355	0.562747	0.689471	-0.034041	1.21947	0.167358	-0.0675413	-0.253206	-0.388913	-0.154135	-0.134129	0.0350157	0.44576	-0.18045	-0.00658494	0.172842	0.30735	-0.120698	0.375252	-0.09811	0.249849	0.674365
1561363_a_at	G1	5.00361	4.41827	3.7107	3.07014	4.60494	5.61474	3.5143	4.18452	2.72652	4.20377	4.14274	2.28983	2.2142	0.612427	4.65353	3.60224	4.72765	3.79382	0.710044	3.04469	1.76454	0.205761	3.59762	0.52335	1.13555	-0.428639	0.593522	1.85594	0.801595	-0.125845	3.12353	0.428222	0.16452	-0.525509	-1.19276	-0.179524	-0.193735	0.38919	1.12983	-0.58949	-0.273287	0.161997	0.719578	1.25616	0.572108	-0.165585	-0.0624637	-0.376974
C14orf64	G1	1.25625	2.89202	0.241117	2.81324	3.07528	3.50534	2.58837	1.49941	0.713266	1.3745	3.25729	3.11619	0.216733	0.251299	1.49717	2.60934	2.61078	1.76625	2.1784	0.401708	0.431736	2.59627	1.15249	0.094745	0.695366	-0.446922	0.508563	1.03084	0.701653	-0.525823	0.414975	0.709628	0.156711	-0.567278	-1.13202	-0.458854	-0.564518	0.0916736	0.118173	-0.13055	-0.182899	-0.296883	-0.287095	-0.351994	0.0298129	-0.192967	-0.14663	-0.437596
ATHL1	G1	2.54989	0.959977	2.32243	2.85843	3.33699	4.07836	1.60721	3.9304	1.96684	2.58206	3.23508	1.75155	3.31978	1.74047	2.63097	1.43253	1.34403	1.38648	0.673951	2.16264	1.83271	1.24265	2.50331	1.71853	3.47182	-0.345166	3.26252	2.62455	-1.94022	1.12038	2.18873	1.96831	-0.96985	0.364994	-0.917713	0.121734	-0.011326	-0.288992	2.77955	-0.167216	0.08002	-0.089875	-0.061842	0.401022	0.03674	0.15519	-0.071601	0.12987
DGKA	G1	1.32433	2.26329	1.28674	1.29939	1.67398	2.50242	1.71968	1.67971	0.582224	1.37043	0.344043	0.922073	0.811963	-0.335204	1.57952	0.318492	1.60034	1.63602	-0.73912	0.385295	-0.550891	1.70575	2.30331	0.707048	1.03455	-1.23471	0.800201	0.292786	0.182001	0.254004	0.242196	0.75755	-0.175142	0.509991	-1.82011	-1.35185	1.12739	0	0.807965	-0.263158	-0.007886	-0.980201	0.123153	0.495555	0.037228	-0.358572	0.234336	-0.655609
ACVR2B	G1	1.4567	2.15404	2.22157	1.31474	1.57952	2.63358	3.02285	1.93691	0.865177	1.8638	1.5276	1.62387	0.524773	-0.191524	1.88302	1.69858	1.28571	0.624092	1.51811	0.718442	0.001292	0.571819	1.75448	-0.272158	-0.147575	-0.701502	0.095106	1.31203	0.2853	-0.944382	-0.035864	-1.05499	-0.472972	-0.437929	-0.295462	1.4429	-0.602676	0.870751	0.852321	-0.120578	-0.441713	-0.737495	0.23164	-0.119473	0.389817	0.075954	-0.462291	-0.744194
242869_at	G1	2.51296	5.1113	3.27662	1.30853	2.1663	3.91239	1.14716	2.78864	1.26002	1.12093	2.5611	1.3917	1.92798	0.278266	0.295612	0.472161	0.901099	2.05256	0.888048	1.44884	0.143351	1.32317	2.61277	0.422814	-0.075413	0.537576	0.590106	1.29769	1.81085	0.953968	0.053543	-0.171638	-0.174199	0.027139	-1.00775	-0.054534	-0.186538	0.15161	0.90427	-0.207511	-0.131435	-0.019116	-0.121763	1.51398	-0.337556	0.158056	-0.069489	1.28056
1566485_at	G1	0.739973	5.03092	-0.480578	-0.279459	4.084	3.39304	3.60851	4.20142	-0.322493	2.34301	0.176257	3.60742	1.42785	0.050961	1.32912	0.89959	1.93843	3.71481	-0.388168	0.284536	-0.197412	1.4744	3.68071	-0.041462	0.812585	0.036676	2.25786	0.190887	0.739051	0.417628	-0.288678	-0.150779	0.826509	-0.019244	0.093677	-0.082327	-0.17518	-0.13939	-0.463539	-0.122407	-0.293995	-0.396641	-0.203838	0.215846	-0.001106	-0.129701	-0.262983	-0.31233
TCF7	G1	1.77327	2.64177	1.94039	2.42694	3.16495	3.64519	2.40636	2.73246	0.455062	2.88161	1.14326	1.97485	2.76655	2.36269	3.0971	2.47492	1.15981	0.874562	2.72604	-0.416085	-0.340811	1.54659	2.40867	1.8201	1.17904	-0.383437	1.98979	1.88794	2.02891	-0.391423	-0.772323	0.256627	-0.149854	0.02761	-1.91874	-0.321875	0.346093	0.775962	0.729542	-0.077586	-0.977135	-0.509611	-0.459922	-0.146293	0.455062	-0.556293	-0.284217	-0.699475
LCK	G1	3.5383	2.87718	3.53037	3.34455	3.3381	3.61424	3.19694	3.35829	3.8786	4.33514	2.47846	1.87669	2.94658	0.173809	1.66727	3.01573	2.86549	4.11924	3.58538	0.396733	0.74042	0.897167	2.98815	2.22115	2.60029	-0.285986	3.07316	1.70461	0.318243	-1.11481	-0.271997	0.403564	-0.601893	-2.35733	-2.79536	-0.858951	1.97301	1.7644	1.21538	-1.98233	-1.18548	-1.22307	-0.867093	-0.704143	0.560008	-0.67274	-0.300971	-1.07949
ZAP70	G1	2.88643	2.55496	3.03943	2.15049	2.55093	3.02767	3.05349	2.25023	2.39685	2.83214	0.829382	1.74751	1.74487	1.94077	2.82606	2.07985	2.53933	2.31807	2.11089	0.583398	0.912385	0.859356	2.38175	1.98349	1.83947	-0.27611	2.582	1.09391	0.850259	0.563605	0.975074	1.52433	-0.503813	-1.87173	-2.02475	-1.30189	1.03173	0.701778	0.749118	-1.12013	-1.50431	-1.84667	-1.09629	0	-0.01535	0.03299	-0.84475	-1.66749
2001-09-01	G1	1.94536	1.93888	1.8181	1.3786	1.84328	2.19653	2.08507	1.82373	1.56167	2.28124	0.782734	0.042306	1.04803	-0.045717	1.10455	1.01603	2.05876	2.33696	1.32095	-0.426705	0.318692	1.36594	1.72044	0.973087	0.783589	-0.896088	1.5936	1.07332	0.311749	0.356078	0.019512	0	-0.633041	-0.396708	-1.25322	-0.41512	0.675978	0.90945	0.006652	-0.418381	0.060946	-0.125729	-0.065334	0.889318	0.426103	-0.19055	-0.128652	-0.264818
ARL4C	G1	1.70816	2.28257	2.53792	2.64523	2.84414	3.21547	1.37341	1.7018	1.82081	1.91664	1.61623	1.07106	2.50746	0.233446	1.26102	2.5397	2.30656	2.53885	3.18071	-1.40154	-1.24263	1.40266	2.13655	1.3888	-0.451947	-0.803014	2.39218	1.65086	0.045997	1.1385	0.524601	-0.585553	-0.910921	-0.790871	-1.73666	0.099468	1.60406	0.972392	-0.379346	-0.501279	-0.017641	-1.1242	0.51412	-0.313475	0.64035	0	0.006483	-1.29883
BCL11B	G1	3.09146	4.48882	2.60376	2.66333	3.11717	4.31181	3.58049	3.73132	3.06213	3.30971	2.81409	3.22088	1.2417	0.770014	1.89839	2.75469	2.98682	3.87504	3.53614	0.527572	-2.06552	1.84372	3.37028	1.24388	0.771766	-2.79863	2.13329	0.879503	0.676288	2.49593	2.10722	3.18126	-0.464787	-2.45114	-4.71861	-1.64528	-2.50762	1.3344	-2.77562	-2.3696	-1.88215	-1.96594	-1.30012	-0.60452	1.30162	-0.35323	0.04676	-0.829944
233302_at	G1	3.01176	4.65683	1.98541	2.23233	2.72859	4.75641	3.23373	2.65527	2.79484	2.55305	1.78521	4.35347	1.04708	2.07333	3.11293	2.62244	1.12304	2.46131	2.07829	0.330453	-1.4844	0.624755	3.33283	0.5276	1.12304	-2.39168	1.91121	2.35577	1.2882	2.58106	1.54895	1.75358	0.607303	-1.74308	-3.60888	-0.961909	-2.07888	0.502741	-2.26372	-1.35416	-1.37373	-1.24871	-1.06352	-0.722048	1.29459	-0.960595	-0.178658	-0.630242
MAL	G1	2.09035	5.86123	7.14236	5.69156	5.54295	4.97922	5.2214	0.966103	5.25305	6.01787	2.69177	2.25309	0.982469	4.21758	3.05266	1.96764	3.1029	2.05669	-1.35746	0.362021	1.61648	2.35315	-0.063067	1.82086	0.47603	-1.93463	-1.04105	1.37205	1.94766	-0.911805	-0.118617	-0.86353	-0.064086	-1.16421	-4.64037	0.105374	-1.37267	1.25694	-1.10351	-0.297777	-0.999144	-0.332864	-0.538103	0.071813	0.932759	-0.477091	-0.432676	-0.480241
GSDMB	G1	1.28883	1.83594	1.24696	1.58282	2.46936	1.91268	2.45201	1.55476	-0.081935	1.54485	1.09506	1.74816	1.46945	-0.612485	0.447925	0.639199	0.876894	1.78801	0.507687	-0.201287	0.697654	0.86688	1.18202	0.882094	0.881011	-0.566295	1.01522	0.892106	0.273337	0.588876	0.774318	0.436095	-0.180668	-0.511647	-1.2813	-0.076511	0.245383	0.829361	1.08353	-1.41312	-0.185156	-0.451316	-0.67394	-0.46605	-0.764735	0.243723	-0.098387	0.027032
CD3G	G1	1.94911	1.69201	2.71614	2.76949	1.61427	1.66107	2.05201	2.92813	3.06043	2.89104	0.699755	0.549279	3.10394	1.17863	2.53483	2.12433	2.42749	2.07432	1.55644	0.13154	-0.293084	1.26304	1.60928	2.42969	1.98734	1.82846	1.69781	0.990283	1.08848	0.458227	1.40168	3.35984	-0.138224	-0.877402	-1.66368	-0.665128	-0.942842	0.341378	-0.940695	-0.293513	-0.806329	-0.452718	-0.703088	-0.32361	0.937962	-0.414711	-0.21308	-0.692041
CD3D	G1	2.45402	3.57767	3.31932	3.54132	3.25472	3.29987	3.14052	3.63954	3.00324	3.37215	0.86345	2.18139	3.45587	1.71671	2.01845	2.96803	3.2309	3.36682	3.30598	0.95172	1.31654	1.35332	2.99336	2.57862	3.19077	2.68368	2.67298	1.29059	0.97698	1.74079	2.41414	3.17444	-1.21501	-2.0123	-0.535066	-2.17204	1.82721	1.07899	-1.87927	-1.30884	-1.55666	-2.22162	-1.36201	-0.830061	0.98514	-0.957834	-0.837153	-0.88626
HHIP-AS1	G1	1.65166	3.91378	2.68768	1.80267	2.57169	4.76386	2.15322	3.03543	2.17636	1.90305	4.34193	2.71007	2.46293	1.40009	1.38777	3.38074	2.85303	2.70185	4.74446	0.449668	2.06905	1.73909	3.87331	1.5699	0.63657	-0.299676	1.84692	0.7997	1.21423	0.103761	1.58002	2.15107	-0.729658	-0.600014	2.56653	-0.889128	-0.848313	-1.67614	-0.434007	-0.952589	-0.691622	-0.720879	-0.386955	-0.454501	-0.123453	-0.854762	-1.00626	-0.899993
HHIP	G1	1.98951	4.14288	3.94258	1.55876	2.08012	3.82381	2.32813	4.91558	1.93014	2.30437	2.86552	2.22196	2.25121	0.72073	1.2586	4.01871	2.75644	3.00057	4.32553	1.39948	1.05348	2.3029	3.09682	0.237069	0.586982	-0.67956	1.35972	1.84247	0	-0.084475	0.199273	-0.180677	-0.127027	-0.114323	1.40453	-0.093767	-0.528459	-0.220748	-0.534473	-0.373831	-0.320389	-0.394663	-0.290118	0.354629	-0.366975	0.015095	0.305584	0.05821
214153_at	G1	3.17478	2.86691	3.09229	2.47132	2.79456	3.39397	1.87438	1.85309	2.27667	1.67099	2.52804	1.40212	2.74629	3.36365	2.46668	1.73996	1.87965	2.81271	2.73541	-0.063671	-0.111936	1.65138	1.83064	0.42394	2.7359	1.23464	1.03292	1.37963	-0.738274	0.185911	0.87189	-0.135364	-1.1309	0.774808	1.25222	-0.138586	-0.191184	-0.69552	-0.755865	0.234149	-0.111545	-0.922404	-1.31313	-0.251579	0.434693	-0.788689	-0.532712	-0.580893
MAPK8	G1	1.71698	1.31598	0.649657	1.62083	1.78169	1.46564	1.14169	1.21416	0.988783	0.285702	0.376389	0.998008	0.580447	1.8432	1.05466	0.449198	1.8651	0.759194	1.22143	0.117138	0.685125	0.613637	0.797471	0.528812	1.20399	0.161786	0.277526	0.102191	-0.288526	0.613264	0.769985	-0.237395	-0.147217	-0.576871	0.713834	1.04957	0.451988	0.826385	-1.12563	0.003611	-0.887107	-0.210161	-0.296912	-0.113776	0.5598	0.247232	0.205903	-0.426082
CHRNA5	G1	1.14422	2.53396	-0.123559	3.0382	3.31474	4.18152	1.77418	1.27011	2.07289	0.867135	0.257173	2.95877	1.15786	0.68698	1.18238	0.162931	2.88888	2.78827	2.12914	1.35615	0.836204	1.48245	1.81171	-0.073627	2.72107	-0.30654	2.00621	1.25599	0.670066	0.15438	0.217441	-0.217331	-0.241332	-0.324699	-1.08678	1.06214	0.057854	-0.204047	0.816726	-0.363941	-0.015012	0.46933	-0.054936	0.057486	-0.435463	0.064883	-0.21289	-0.286997
239907_at	G1	1.77925	7.5651	6.65997	4.17829	6.11535	4.41939	6.09174	6.91331	-0.393432	0.856993	0.027122	3.43914	-0.260764	5.3761	4.71214	4.74795	6.91166	0.204109	5.48528	2.03993	2.97252	5.11653	-0.26635	4.28468	-0.329185	1.20453	-0.283875	-0.477079	1.45518	0.090886	-0.253369	-0.26751	-0.340047	0.052185	-0.209791	-0.646697	-0.341204	0	0.067234	-0.009079	-0.280857	-0.325762	0.145906	-0.182141	-0.176481	0.049135	-0.108699	-0.385715
240394_at	G1	1.35013	2.85381	0.228521	3.22268	3.95459	3.56121	3.10873	1.77694	-0.025842	2.05412	2.35279	2.03073	0.264134	-0.289742	0.382556	2.00872	1.88409	1.04622	1.43077	0.324294	0.018336	2.86745	1.57444	0.001996	0.811013	0.046294	0.461176	0.048339	0.655819	-0.04329	0.29807	0.639897	-0.341192	0.299692	-0.934985	-0.038477	-0.063377	0.297686	-0.133823	-0.293726	-0.516752	-0.309663	-0.207083	-0.362204	-0.116866	0.01199	0.000373	-0.125577
MYO7B	G1	0.591669	4.60091	4.79298	3.49683	2.27207	2.68969	2.79687	4.50718	2.79121	4.23253	0.365552	2.41776	2.33623	0.622325	1.98984	3.42126	4.3733	1.97635	-0.122769	2.29462	2.03139	1.02575	0.742334	1.49808	1.51545	-0.201921	3.5267	1.667	1.36739	0.634445	2.33842	1.35865	-0.607858	-0.93161	-1.91204	-0.689525	-1.18011	-0.876499	0.808646	-0.140638	-0.917015	-0.896974	-0.915482	-0.628674	-0.666518	-0.368812	-0.405703	-0.356351
TBCD	G1	1.73635	2.81374	2.12713	1.946	2.33067	1.85325	2.87236	0.613472	0.720939	1.41492	-0.197741	1.84886	1.06981	0.864349	0.946878	0.896626	2.14849	1.19242	0.269568	0.197092	0.357438	2.04206	1.06236	0.575917	0.211646	0.882414	2.13886	-0.690322	1.08281	1.08644	0.55851	-0.324908	-0.663424	0.911996	-0.102475	-0.541931	1.13819	-0.322107	-0.25602	-0.365754	-0.774468	-0.397787	-0.391862	0.211288	-0.596268	-0.294257	-0.685676	-0.51034
228792_at	G1	2.85683	1.66332	3.016	3.20272	1.20753	2.57051	2.84179	4.14178	2.19252	1.49575	2.36559	-0.040167	2.8564	2.214	3.94546	2.29386	1.76628	-0.460678	1.32385	1.23183	-0.21684	1.07217	0.645638	-0.020998	0.659187	-0.696851	2.34892	0.894275	1.00513	-0.204971	-0.300837	-0.300635	-0.297245	-0.270464	-0.897566	0.154891	-0.325174	-0.504764	-0.343725	0.124925	-0.15715	-0.252877	-0.489861	1.18347	0.019986	-0.278084	-0.137077	-0.110297
TASP1	G1	2.89652	2.15579	3.5025	3.43482	5.17933	2.55009	3.3915	2.29836	1.35567	2.7326	0.511536	2.09721	2.3514	4.72426	1.7164	1.89698	2.67242	1.20604	0.03765	0.400852	0.877594	1.78526	0.485191	0.217991	0.184778	1.46802	2.55539	-0.18632	3.3881	1.16206	1.57228	0.790862	-0.741438	-1.38826	-0.053105	0.509658	-0.550552	0.74062	-0.463252	-1.4859	-1.23658	-0.126464	-0.111181	-0.36657	0.25506	0.241203	-0.111008	-0.090082
CR2	G1	3.25222	3.72418	6.04644	3.63659	4.41207	6.54134	1.63569	2.73262	3.33711	5.20603	-0.437739	0.781408	5.92682	3.2863	3.31829	4.63982	3.98507	2.78805	-0.148078	1.46928	-0.537577	2.82297	3.00434	0.50327	3.01976	-1.0219	-0.519957	-1.38046	2.58847	-0.15092	0.346873	-0.241873	0.681789	-0.699659	-1.23077	-0.293363	-0.769052	1.34927	-0.433404	-0.092925	-0.456584	-0.150007	-0.737374	-0.05066	0.072099	-0.44259	-0.433404	-0.184473
NSG1	G1	3.3359	2.84612	3.59073	3.45709	3.23781	3.06088	2.28804	4.18556	-0.118262	1.26381	1.596	-0.346177	1.68104	0.534634	2.35563	1.71328	4.14155	2.26024	2.28199	1.13614	-0.022779	1.33419	2.2802	2.58162	-0.091186	0.057808	0.036095	-0.628437	2.12129	-0.388238	0.166515	-0.595949	0.427579	-0.220574	-0.751188	-0.234318	0.002761	0.980231	-0.33795	-0.712429	-0.114533	-0.46905	-0.251795	-0.754451	0.81085	0.069733	-0.686998	0.005194
SEC31B	G1	2.21841	3.48176	1.80965	1.28032	2.94033	2.67556	1.94596	2.8222	0.248711	2.05312	0.035458	1.26569	1.81672	0.585165	2.43951	0.43048	1.62766	0.874882	0.443761	1.09826	0.654972	2.00097	1.72573	0.254949	1.47416	0.427312	0.400935	0.351558	1.49933	0.622512	1.05875	0.190278	-0.282304	0.684564	0.084584	0.016132	0.379144	0.275763	0.897047	-0.310183	-0.179815	-0.634026	-1.08367	-0.806617	-0.678708	-0.063207	0	-0.529391
SLC30A4	G1	1.87647	1.74643	3.20873	2.56658	3.31114	0.823729	3.0891	1.45678	1.63413	4.00251	3.00512	1.0058	2.19233	2.2286	3.74657	2.21345	2.67597	2.68508	3.08988	0.87827	1.53315	1.28303	3.76056	2.28424	2.10867	0.003135	2.68149	-0.387865	2.28126	0.198531	2.07838	0.345105	-0.362312	-0.707004	0.828089	-0.452344	0.34852	0.830685	-0.52368	-0.502554	-1.1555	-0.569111	-0.455763	-1.02179	-0.254245	0.78747	-0.147585	-0.843965
SCN2A	G1	-0.299784	6.76155	5.19049	7.03097	6.57944	6.22297	7.02902	5.27534	4.09204	7.46204	2.72685	2.4714	-0.170252	2.05382	6.57397	6.13254	5.96631	3.89317	-0.134754	2.34453	4.40069	4.1149	-0.164871	0.799233	4.32137	0.438347	1.94716	0.504988	1.24903	-0.212954	-0.263182	-0.210964	0.023824	-0.247835	-2.16986	-0.294181	-0.047	0.162185	-0.157273	-0.026246	-0.00788	-0.127415	-0.020182	-0.012355	-0.030599	-0.161974	0.063523	-0.315151
GALNT2	G1	2.8467	2.97003	3.48646	2.38911	2.90555	2.2706	1.40663	3.19646	2.43289	2.26253	1.38454	2.00025	1.73494	1.91544	0.978402	0.755352	2.55155	1.03273	-0.691942	1.34269	0.748505	1.0256	1.17992	0.173854	0.754839	0.332129	0.891931	0.861784	-0.570721	0.501906	-0.044544	-1.70329	-0.673264	0.250332	-1.01581	0.798044	0.70131	0.406093	-1.0279	-1.09017	-0.917799	-1.03339	-0.202496	-0.015597	0.010472	-0.360217	0.775596	-0.123565
RUFY3	G1	2.53964	2.77129	3.44953	2.25034	1.70521	2.15667	2.68918	3.61126	0.687518	2.1147	0.827708	0.386384	1.94526	1.71175	3.69809	2.79216	3.08409	2.60498	0.10074	1.64477	2.09603	2.14514	1.06837	0.359723	0.40146	-0.682469	1.00594	0.042084	1.61218	1.00903	0.012486	0.843476	-1.04147	-1.32255	-1.04025	-0.573505	0.634981	-0.345604	-0.357936	0.705736	1.18365	-0.149901	-1.82128	-0.33076	-0.881892	0	-0.871342	0.242305
RAPGEF5	G1	7.26442	5.45671	6.23245	4.14182	4.3444	5.06845	2.56861	4.86366	3.61076	3.19646	2.42611	0.047398	0.229635	1.00306	3.02151	0.135859	3.90646	0.370936	-0.127104	2.94367	1.29231	2.28511	0.449574	-0.420188	0.16974	0.112889	0.993657	-0.269288	2.1749	-0.237874	-0.000293	-0.127801	-0.258511	-0.320884	-1.95106	0.151276	0.028077	-0.396965	0	0.018027	-0.376406	-0.148326	-0.238518	-0.116799	-0.384292	-0.284042	0.064626	0.106484
AC116614.1	G1	6.70523	8.54878	5.0644	5.86569	7.25656	5.69219	5.6835	5.98027	3.49012	5.20406	2.76	3.14401	7.4846	0.264982	1.64331	2.91542	6.96799	0.599752	0.60067	1.74301	0.304355	2.92752	4.99681	1.01334	0.552446	-0.15622	-0.117749	0.856278	-0.739292	3.50817	3.29224	0.948995	-0.299235	-0.411581	-1.63786	-0.244871	-0.343109	0.137141	-0.212684	0.146146	-0.054658	-0.236963	-0.201786	-0.337341	-0.040804	-0.549958	-0.196438	-0.331068
CAMK4	G1	4.0558	4.44108	4.35389	3.73027	4.4525	5.22536	4.60914	4.75191	3.8743	3.56583	2.67606	1.34977	2.40996	3.671	4.16255	3.45012	4.48289	3.97933	-0.409794	2.24028	0.399208	1.83883	3.69383	2.46765	1.29641	-0.596261	0.559685	1.25544	1.44408	-0.702059	-0.190492	-0.492204	0.353398	-1.03415	-3.1416	-0.584276	-1.16224	1.54853	-0.928583	-0.431172	-0.57007	-0.67314	-0.792048	-0.498533	1.0328	0.134137	-0.688105	-0.528713
241074_at	G1	3.79931	5.06569	3.80812	4.44832	4.85993	4.53338	4.91063	4.27821	2.8979	4.12317	2.49825	2.01476	3.89329	3.8275	4.56494	2.68192	3.95277	1.89587	2.08968	2.93726	1.46641	2.65824	1.36438	1.61323	1.66234	0.03678	1.4088	0.053083	2.04012	0.516501	1.38413	1.12454	-0.192653	-0.034624	-0.542408	1.01309	-0.880766	-0.016716	0.593303	-0.278345	-0.53494	-0.493461	-0.670343	0	-0.37515	-0.309728	-0.133404	-0.24124
CMTM1	G1	3.04924	2.28622	2.62433	1.72025	1.7955	0.455403	2.22516	2.91558	1.83255	1.27953	0.570027	1.02	2.37504	0.932848	1.58992	1.41881	1.69733	1.37874	1.26503	1.02549	0.52783	-0.395429	0.99683	1.13987	0.946613	0.327946	1.66562	0.701221	0.442583	0.334892	0.498122	0.325612	-0.60866	-0.169883	-0.20865	0.66093	1.3915	0.004626	-0.763425	0.066467	-0.690614	0.020769	0.236411	-0.651705	-0.088673	0.172925	0.993795	-0.301549
RP11-206L10.11	G1	1.56083	2.31139	2.32194	2.06557	1.49532	2.71637	2.95884	3.34132	0.327093	2.01182	1.42219	1.2536	2.80996	0.358087	0.713312	1.77034	-0.117756	0.407549	2.68428	2.62142	0.453346	0.186341	1.89414	-0.007669	1.03219	0.236988	1.3346	-0.916261	1.33549	1.59813	-0.413797	0.05905	-0.703355	-0.357123	-0.028487	-0.477946	-0.952952	-0.226782	-0.136485	0.365966	-0.42772	-0.274733	-0.610553	0.209254	-0.361768	0.066408	0.746768	0.52876
GALNT6	G1	1.35507	0.992338	1.44243	2.34004	1.90304	1.86354	3.18506	2.25978	1.52142	2.22368	0.013637	1.18318	1.28982	1.78712	1.67326	1.40847	1.93708	0.57858	0.387262	1.17376	0.619025	-0.212896	0.840353	0.866287	-0.477024	-0.543685	1.45279	1.11188	-0.240834	0.236015	1.57309	0.119137	-0.545244	-0.297653	-0.907551	-0.169603	0.350411	0.94908	1.22278	-1.15109	-0.932451	-0.346633	-0.569455	-0.426181	-1.64762	0.049887	0.785552	-0.976857
NOTCH3	G1	2.23189	2.34172	3.33832	2.88013	3.09651	4.40857	1.94841	-0.041827	3.17251	2.99027	1.16038	2.48509	-0.506466	1.0511	2.71439	0.040539	2.97571	0.601944	-0.236881	1.55308	-0.141783	1.0431	-0.636649	0.289454	-0.41919	-0.486067	0.31134	-0.079416	1.45347	-0.249908	0.938167	0.187511	-0.505711	-0.278853	-1.5215	-0.2421	-0.448693	1.22763	-0.57555	-0.015024	-0.158184	0.07456	0.107853	0.381868	0.056486	0.22507	-0.304516	0.0421
AC073869.19	G1	2.61859	4.73508	3.07358	2.38453	2.75394	0.365762	2.93613	3.18879	3.18327	4.30841	-0.164822	1.34604	0.08127	0.684735	0.003494	0.69789	3.08667	-0.09361	4.26516	1.99369	-0.06086	3.16669	-0.385768	0.267773	0.370464	-0.204935	0.061358	0.999362	0.579307	0.089647	0.298432	-0.044588	-0.008945	-0.211963	0.729439	0.102686	0.036939	2.24777	0.479873	0.225974	-0.453087	-0.446899	-0.19902	-0.069168	-0.151683	0.130393	0.070325	-0.160464
PITPNM2	G1	4.07684	2.20568	2.86089	1.67433	0.803872	0.804015	0.875961	2.74838	1.3361	3.1855	0.81289	0.394266	0.493762	0.61713	2.52233	0.825328	2.07072	-0.106559	1.71992	0.583187	0.139797	-0.787344	0.234182	1.53091	0.374248	0.428918	0.186413	1.55706	1.02674	-0.805909	0.367052	-0.252702	-0.485379	0.252994	-0.398291	-0.541777	-0.652739	0.0524004	0.184058	-0.295587	0.338681	1.62906	-0.0946943	-0.440862	-0.444847	-0.746473	-0.686512	-0.375805
CDH2	G1	3.67584	5.38298	5.30422	4.52454	4.85363	2.6894	4.7835	3.7327	2.9691	3.55643	0.132376	2.46616	5.44061	0.076653	0.000182	-0.136143	2.31324	4.23466	2.14909	1.31583	4.21614	3.4029	-0.053818	1.16724	3.81321	-0.13913	5.29641	2.4007	-1.30406	-0.172967	0.032219	-0.049262	-0.291444	-0.228732	-1.48581	4.81669	-0.489101	-0.047731	-0.023468	-0.288188	-0.187057	-0.096812	-0.167209	-0.201336	-0.065783	-0.11093	0.074218	-0.231552
RGPD5	G1	3.54476	3.60874	3.37713	3.27159	3.00423	0.940608	2.78965	2.28065	1.77984	2.45097	-0.586259	1.04553	3.02609	0.375757	1.38501	2.86238	4.53845	0.80488	-0.019718	2.04858	1.52115	2.29774	0.279134	1.2398	0.681288	0.022654	1.27419	-1.19581	0.96075	0.702126	0.1735	-0.116934	-0.842969	-1.6007	-1.93794	0.795365	1.97108	0.037042	0.447809	0.335532	-0.467766	0.887693	-1.29993	-0.299415	-0.08039	0.143861	0.882221	0.256118
RGPD2	G1	2.45168	4.37629	3.34348	3.22031	3.38399	1.71806	3.90641	3.35745	2.14846	2.81018	-0.882922	1.64392	2.9468	1.51743	1.44765	2.65567	5.07175	1.54245	0.587407	2.40585	1.66046	2.53236	1.36054	1.73239	-0.326447	0.000998	1.6974	-1.35399	1.59627	0.550875	0.251679	1.20599	-0.566538	-0.509883	-1.18009	-0.637805	3.43166	-0.311063	1.06167	-0.324168	-0.508808	-0.636884	-0.492955	0.064281	-0.340206	-0.34196	1.52658	-0.923522
1563573_at	G1	1.08331	3.88855	2.13805	2.76666	4.11642	1.98702	0.07447	2.83016	1.5464	0.203489	0.142237	2.99291	1.55833	1.85046	2.16548	2.84217	2.17957	1.58694	-0.511063	0.663194	0.982711	2.11747	2.23749	0.48883	1.08972	2.07128	0	1.47142	1.26145	-0.570889	0.427659	0.486703	0.422128	-1.02376	-1.96112	0.07447	1.36031	0.955061	0.811875	-1.35269	-1.11263	-1.36784	-1.23726	-0.994467	-0.94126	-0.272092	-0.232405	-0.612751
ZSCAN4	G1	1.66324	4.47156	3.17612	3.10068	3.65049	3.51523	0.626319	2.57364	0.168731	0.760898	0.0482291	3.08197	4.03701	1.39725	-0.00794889	1.00651	1.79652	2.01341	2.10982	3.49916	0.524705	1.5936	3.76623	0.0362739	3.53687	0.0451803	-0.183776	-0.149054	0.954613	-0.115472	-0.0979782	-0.126947	-0.0972301	-0.138729	0.641992	-0.00849559	-0.197326	-0.066017	5.03192	-0.221309	-0.203023	-0.0750473	0.0849605	0.360671	0.702237	0.0714376	-0.256727	-0.0751587
KIAA0922	G1	3.88826	3.958	4.01448	1.19895	2.49265	1.34371	-0.363029	1.738	1.47194	2.20498	0.159717	0.153162	0.930924	0.684355	2.859	1.36945	2.46353	0.803031	2.45559	0.471909	0.318733	1.94381	1.28498	0.671534	0.924241	0.38403	0.641402	0.023462	0.387627	-1.19632	-0.55336	-1.08083	-0.136181	0.085565	-0.915178	-0.181811	0.103496	-0.31142	-0.692848	0.504151	0.065967	-0.756364	-0.422897	-0.228001	-0.139927	-0.654475	0.185376	-0.020562
236908_at	G1	3.61446	4.1917	3.65635	1.05809	1.90902	1.59526	0.916283	2.43877	1.63599	2.36448	1.17543	1.28992	0.763636	1.85084	2.10778	1.57455	1.85342	0.423943	0.928816	1.6696	-0.290095	0.670493	0.906524	1.55526	0.237484	0.440213	0.799638	0.332282	0.974578	0.305466	-1.35933	0.121141	-0.515276	-0.032597	-1.26027	0.109615	-1.14986	0.010495	0.159904	0.691245	-0.652831	-0.640629	-0.038467	0.326423	0.032913	-0.431036	-1.25556	0.058331
ACPL2	G1	4.18991	4.79725	4.12237	1.50624	2.59005	1.46322	1.80363	2.88946	1.58279	2.58767	1.70997	1.14835	0.505221	1.66927	2.32885	0.875675	1.53825	0.478874	1.87229	1.08682	0.330801	1.14455	1.6482	1.87206	0.317744	0.32666	0.721275	-0.029072	1.12835	-0.352877	0.036675	-0.105652	-0.475493	0	-0.425319	0.442624	-2.49252	0.058875	-1.06039	-0.005805	-0.966522	-1.11619	-0.391018	-0.167043	-0.545173	-0.689495	-1.55629	0.342495
AC011893.3	G1	0.243036	4.16053	1.60179	2.53641	1.35809	2.88576	2.6615	3.36568	0.392979	3.24084	1.25891	1.83391	0.623197	0.577354	0.0301254	0.394192	2.64854	-0.104945	0.595274	1.37501	0.251563	0.42972	0.260038	-0.0588438	-0.11374	-0.0886875	0.17502	-0.453388	0.13267	0.0526584	-0.178052	0	-0.40312	0.0612265	-0.223773	-0.136484	0.12634	-0.124222	-0.267629	0.0552781	0.57165	0.0313196	-0.0230293	0.0649774	-0.143509	-0.0853459	-0.412828	-0.328702
230339_at	G1	0.627815	4.09903	2.09203	2.42436	2.46413	2.42108	3.22657	2.97219	0.069334	1.74763	0.961918	0.42939	1.74104	0.610336	0.371029	1.92933	1.96022	-0.039692	0.838508	2.44213	0.446529	1.24368	0.251616	-0.214113	-0.150743	-0.467578	0.566013	-0.305804	0.632708	-0.252349	0.041012	-0.21727	-0.303629	-0.370062	-0.03185	-0.03201	-0.246879	-0.378149	0.213057	-0.968902	-0.65852	-0.868263	-0.600756	-0.250381	-0.522765	-0.663988	0.105326	-0.417621
CCDC138	G1	0.951072	2.89551	2.00203	2.79024	2.88056	1.13586	2.30489	2.20734	0.77286	1.64907	0.402378	-0.499748	1.7426	1.52195	0.814902	1.25199	2.18835	0	0.32947	2.09506	0.411338	1.52903	-0.377677	-1.1382	-0.548498	-0.244099	1.19333	-0.889025	0.844213	0.017797	0.11191	-0.191081	-0.270909	-1.36001	-0.528617	-0.109457	-0.299887	-0.545215	-0.313739	-1.00024	-0.793043	-0.604621	-0.872031	-0.113064	-1.16989	-0.529102	-0.452608	-0.227003
MTUS1	G1	0.140713	2.11582	2.88914	3.12755	1.10058	2.1547	3.49287	3.36377	2.05767	0.826366	2.31426	2.01628	2.30161	0.095993	0.128094	3.87092	2.30615	0.174447	2.37142	1.16472	0.642907	2.66399	0.968901	0.670882	-0.003633	-0.57171	1.60545	-0.635986	1.24893	-0.269282	0.243286	-0.530454	-0.527658	-0.798011	-0.985759	-0.168822	-0.131022	0.487396	-0.35523	-0.136215	-0.378604	-0.317796	-0.544297	0.352855	-0.075769	-0.376921	0.101088	0.391665
241864_x_at	G1	3.09455	3.79147	5.77856	4.61686	4.39179	4.09891	4.95975	5.43059	2.20132	3.23127	2.74717	4.79385	1.35708	1.18562	3.16418	3.18906	4.44338	1.71069	1.75852	-0.487616	0.213974	0.720746	0.879517	3.08486	1.56409	-0.111592	0.086177	0.18896	4.0654	3.34299	0.295396	-0.355008	-0.320578	-0.265233	-1.19792	-0.328721	-0.211894	-0.507828	-0.049748	-0.162805	-0.273564	-0.253087	-0.438307	-0.443732	-0.347595	-0.567085	-0.72487	0.01424
GXYLT2	G1	5.51009	6.40976	7.4145	6.57584	7.43106	5.06609	5.44558	6.78802	4.50729	5.58668	4.57743	6.11076	3.73029	3.88849	5.9835	5.27449	7.1762	3.90816	3.04779	1.17847	0.888055	2.14011	2.34566	5.24981	3.45558	-0.471992	1.08265	1.46577	4.69892	5.00508	1.30971	-0.055362	-0.309724	-0.648175	-2.55045	-0.236256	-0.300546	-0.580641	0.861153	-0.753805	-0.780487	-0.66131	-0.522713	-0.793604	-0.450943	-0.879172	-0.740644	-0.163566
222288_at	G1	6.49131	7.17648	8.28623	6.52035	6.71654	6.48237	7.19886	7.00806	4.8705	6.62919	5.32687	7.12068	4.21486	4.52122	7.1494	5.82143	7.06042	4.06805	3.68201	1.83693	2.32723	2.06798	2.53783	6.38357	3.86906	-0.010902	1.21271	2.78981	4.64415	5.22952	2.40503	-0.153332	-0.160106	-0.179129	-2.58628	-0.192918	-0.328241	-0.43989	1.20779	-0.515961	-0.450537	-0.46301	-0.446843	-0.340391	-0.654455	-0.439587	-0.357272	-0.344562
LEF1-AS1	G1	1.3646	3.66862	5.37973	2.85231	3.50563	4.0415	2.12376	1.45924	1.71291	2.59352	1.22981	2.18614	1.67245	-0.416489	2.10703	1.30109	2.95935	2.46912	1.29706	-0.002805	1.66725	0.016458	3.34206	1.53435	2.0296	-0.262479	0.48293	-0.680681	2.05271	-0.392232	0.085232	0.346953	0.011373	-0.527725	0.360828	-0.540012	0.132203	0.122422	-0.27713	-0.533909	-0.102587	-0.33255	-0.18917	-0.505524	-0.000308	-0.553138	-0.259163	-0.439574
NDST3	G1	2.51949	3.35334	3.27932	3.36994	2.20077	1.41574	1.52055	3.33595	-0.114152	2.74525	4.07385	3.22738	4.3042	0.060019	1.70311	2.27675	3.96969	3.0123	2.03224	-0.901926	0.743352	2.15153	1.49598	1.00553	0.006875	1.33262	2.54039	2.97552	1.68181	0.971233	0.16916	0.614122	-0.095772	-0.12641	-1.31289	0.282271	-0.535758	-0.42899	-0.402422	-0.317131	-0.525866	-0.560401	0.190855	-0.168193	-0.381641	-0.673076	-0.413437	-0.420141
ITGA1	G1	3.06034	3.565	5.73132	5.66299	7.18212	4.82546	1.55403	2.26629	4.29271	5.8444	1.6626	3.12147	1.59532	3.66245	0.606157	5.59306	0.872618	-0.13698	-0.307254	1.10308	0.459301	0.99055	1.71615	0.360629	-0.318787	-0.504665	1.68881	1.24478	-0.82778	-0.074475	0.350343	-0.154236	-0.149288	0.2152	-2.36661	0.266834	-0.436334	0.161863	-0.210728	0.576511	-0.116908	-0.335746	-0.228634	-0.124915	-0.319762	-0.086756	0.21055	0.196169
215679_at	G1	2.5271	3.19182	4.19122	1.14639	4.59452	3.28327	0.315709	0.268239	1.18352	5.27592	0.485654	3.97167	3.51731	1.51507	2.92314	3.86261	3.62088	1.99175	-0.201425	0.354912	0.284505	-0.366026	2.53018	0	0.28608	-0.064256	0.698245	-0.636076	3.75561	0.393771	0.004186	-0.550006	0.563736	-0.06593	0.239925	1.5694	2.09959	0.462611	1.78416	-0.669857	-0.25756	-0.785077	-0.209437	-0.536299	0.455952	-0.503174	1.00405	0.366901
MZB1	G1	2.10381	4.00259	2.92951	1.85131	2.74549	2.87699	2.73274	2.31743	1.32285	2.52742	2.4726	2.58552	0.252788	0.885427	1.89909	1.23067	2.70195	1.55951	0.157852	0.828244	1.35151	1.24646	0.590089	0.21133	1.49428	0.551036	1.66898	1.62648	1.35289	1.29747	1.40082	1.33859	-2.0172	-1.76676	-1.55094	-1.67206	0.873255	-0.341203	1.96842	-0.871159	-0.386786	-1.36437	-0.903003	1.35786	-0.484337	-1.303	1.08311	0.600176
233246_at	G1	3.20966	3.065	2.78581	2.47778	2.521	3.22522	2.9671	3.4504	2.22752	2.1282	2.25272	3.2767	1.78135	1.98586	2.96044	1.56055	2.37346	2.09056	1.41715	1.59106	1.96387	0.375612	2.15108	-0.090268	1.35256	0.897928	0.776259	2.51364	0.289669	1.25341	1.94363	-0.235737	-0.801137	-0.547154	-1.40462	0.854085	-0.144473	0.413921	-0.878592	-1.588	-1.09572	-0.729536	0	1.22629	0.072111	0.306357	1.47876	0.275339
214997_at	G1	2.04462	2.09502	2.33207	1.79066	1.34732	2.37338	1.94804	2.80541	1.10621	1.80892	1.68281	2.30435	0.665727	0.808368	2.77364	1.20236	1.64004	1.25678	0.502115	0.885536	0.867514	-0.315402	1.06297	0.3365	0.427504	0.115198	0.139394	0.851704	0.672427	0.062147	-1.21161	0.334048	-0.586329	-0.243036	-1.05533	-0.111329	-0.656226	-0.153454	0.697247	-1.25563	-0.579844	0.115728	0.475515	0.241074	0.930643	-0.19751	0.010863	0
RP11-474P12.5	G1	2.27422	2.77891	1.97612	1.71272	1.70399	2.13936	2.84587	2.89946	1.43249	1.98957	1.18225	1.89227	1.07798	0.45247	2.08237	1.33758	1.76476	1.78294	1.3123	1.11518	2.23689	-0.123225	1.7895	0.733826	0.956306	-0.086743	0.215267	0.516824	0.537329	0.516626	0.518649	0.08949	-0.975701	-0.941713	-1.45556	0.235132	-0.86584	0.030495	0.810828	-2.45855	-1.13744	-0.600399	-0.152801	0.332973	0.524532	-0.009659	0.6264	0.075775
LUC7L3	G1	2.54127	1.6455	2.39748	0.766565	1.21878	1.06071	1.76605	1.65002	0.368158	1.65901	0.432201	1.07299	1.00567	1.50322	2.2424	0.970921	1.30007	0.69609	0.353579	0.609611	0.965346	0.034316	1.21046	0.815562	1.07088	0.124473	0.726369	0.236771	0.392876	0.598987	0.681894	-0.160126	-0.342676	-0.555294	-0.890706	-0.173086	-0.23946	-1.02783	-0.017343	0.106229	-1.20848	-0.519072	-0.637878	0.019333	0.146428	0.164285	0.938943	-0.195923
1556474_a_at	G1	4.35295	6.18677	5.14994	1.32996	4.47665	4.07904	3.50861	5.87216	0.810526	3.02769	0.718064	2.56977	-0.419178	2.40542	-1.4451	4.08368	2.8626	2.75489	1.59998	2.0471	3.79552	1.22933	2.45477	1.36215	3.14427	0.768448	0.891598	1.31683	0.507349	1.60278	-0.847239	-1.06444	-0.0733984	-1.5053	-1.78008	0.595661	-0.359908	0.231421	3.10723	-0.772744	-1.81665	-0.0450063	-0.692308	0.0992898	-0.174296	1.97373	3.18005	0.201773
1556473_at	G1	4.31144	4.68675	4.6959	0.79421	3.94457	3.1411	2.76927	5.27729	0.534137	1.82103	0.0891852	1.76538	-0.510721	1.82996	-0.435705	3.70641	2.51733	1.99114	1.22671	1.83941	3.67	0.168795	1.44477	1.56126	2.90524	0.495319	0.617711	1.49684	0.869293	1.11203	-0.299569	-0.418044	-0.246698	-0.63586	-1.12144	0.492242	-0.126616	-0.137242	1.78665	-0.212273	-0.925735	-0.0971129	-0.227014	0.178337	0.112412	1.74308	2.39636	0.424119
TNRC6C	G1	1.46616	2.65729	1.3621	1.4062	2.58692	2.73384	3.03624	1.87009	0.74058	2.6884	2.45594	1.22611	0.872599	0.851396	1.23146	0.483592	1.86766	1.2326	1.81784	0.595029	-0.429052	1.58335	1.85262	-0.260169	-0.478268	-1.14588	0.767469	-0.016215	-0.62669	-0.305411	-0.061934	-0.696899	-0.739523	-1.0919	-2.24736	0.717338	-1.47949	0.638304	0.043595	-1.82754	-0.151067	0.788774	-0.255661	0.046294	0.596954	0.326939	0.40274	-0.694398
UGP2	G1	1.30766	4.06523	3.3168	3.04492	2.25173	1.62189	3.59291	2.62969	1.53759	1.39424	1.14594	2.64927	1.20069	1.58186	0.789144	0.444385	2.00629	1.77519	0.872765	-0.629481	-0.229332	3.79352	1.28695	-0.952307	1.87749	-0.922685	-0.548886	0.704149	-0.697885	1.40278	1.67055	-0.314933	-0.273116	0.671634	0.150221	0.531523	-0.27127	1.11494	-1.29085	-2.1549	-0.480822	-1.47895	-1.34182	1.37835	-0.294068	0.761408	-0.695685	-0.155654
MDH1	G1	2.01158	1.94787	2.73244	1.49666	1.91372	0.922314	0.935595	2.44851	1.43474	1.88491	1.22042	1.38558	0.311416	1.76256	0.396105	1.07664	0.970821	0.875522	0	-0.052387	0.212189	-0.504024	0.636319	1.09631	0.593632	-0.218947	-0.271042	1.19422	0.539749	1.18501	0.679571	-1.0715	-0.491531	-0.215496	-0.527536	0.31816	1.13738	0.241719	-0.943833	0.542463	-1.12498	-1.01871	-1.0136	0.969727	0.16995	0.125071	-0.532657	-0.819371
233479_at	G1	3.8494	3.81651	3.63631	3.78957	0.828834	3.37021	1.4321	3.90952	1.02856	2.47078	1.40092	2.13044	1.14941	5.15918	3.13077	3.51965	3.72952	2.01104	0.444133	1.81929	0.410237	0.42893	1.18961	0.413544	0.476998	0.284002	0.054009	0.887416	0.392983	-0.072889	-0.416598	-0.22628	-0.712769	-0.39894	-0.809783	0.625335	-0.605523	-0.353482	-0.850519	-0.61909	-0.264859	0.069684	-0.67772	-0.61872	-0.478372	-0.293629	-0.393926	0.524676
PGAP1	G1	3.50468	3.48892	4.09599	4.10025	0.828279	3.138	2.67295	4.25439	2.74826	2.26457	0.949012	1.25088	1.60745	4.82276	4.04093	3.689	3.72309	1.38509	0	3.02875	1.55484	0.090178	1.51368	0.60758	1.34832	-0.240809	-0.051237	0.332079	0.108987	-0.205796	0.400173	-0.586883	-1.1163	-0.819822	-2.07987	1.74032	-0.944759	-0.459326	-1.0007	-1.05957	0.05183	0.224379	-1.11065	-1.02944	-0.86489	-0.172149	-0.705018	0.636051
216113_at	G1	3.5055	3.52737	2.61177	1.66612	2.57212	2.94612	0.959486	2.56031	0.311873	0.808831	2.5655	3.06212	1.50649	2.17422	1.61661	0.650866	1.91629	0.821284	1.79423	1.6343	-0.129926	0.119997	0.972511	-0.34602	0.181367	-1.04896	0.000385	1.21521	-0.000218	0.433863	-0.695599	-0.225587	0.704964	0.288808	0.275256	0.769649	0.580338	0.230438	1.06851	0.356076	-0.114764	0.176509	0.430329	-0.949572	0.496659	0.619813	-0.921152	0.771688
220719_at	G1	3.31192	3.09805	3.06123	2.63475	1.3561	2.64851	1.36197	2.84856	-0.086611	2.76909	3.09168	2.41115	0.882251	2.43774	3.5983	0.980014	3.1847	0.174537	2.34955	0.433638	-0.26768	0.8582	-0.070003	-0.011338	0.777492	0.634268	0.112342	1.567	0.9518	0.288851	-0.764753	-0.591228	-0.148405	0.109049	-1.00068	-0.448869	-0.62218	-0.191946	-0.318342	-0.654211	-0.606964	-0.062973	-0.259136	0.001837	-0.56287	-0.336316	-0.491571	0.141207
239862_at	G1	3.66759	3.23698	2.31637	2.31556	3.97052	3.05605	1.71755	3.47058	1.85848	2.23924	1.94478	2.18426	2.96282	3.4089	2.96788	2.52424	1.2132	-1.10282	2.29145	2.54742	-1.53149	0.291647	0.333555	-0.022199	0.895627	0.889286	3.10165	-0.92609	-0.458099	0.799016	-0.802282	-0.950589	-0.519875	-1.25031	-0.684559	1.20582	-1.20061	0.083642	-0.290875	-1.09414	-0.381953	-0.45596	-1.51313	-0.719887	-0.946701	-1.1657	-0.013543	1.82572
LZTFL1	G1	3.87795	3.3008	6.06797	3.4288	3.00048	2.03025	0.633904	0.518413	0.064415	1.64732	0.86339	1.77861	3.32174	3.67671	2.18625	3.22283	2.08557	0.798533	1.6137	0.096212	-0.066696	1.00011	1.28942	0.001998	-0.103402	0.355309	0.511678	-0.17949	0.651537	0.447491	-0.240119	0.169948	-0.090361	0.122506	0.306199	1.11597	2.83062	-0.254112	-0.580404	-0.063932	-0.590448	-0.194882	0.08424	0.384606	0.527353	0.263355	-0.177533	0.172719
233359_at	G1	1.55683	1.23122	1.46688	0.809645	2.4486	1.98274	0.898028	1.52934	2.5534	1.08385	1.32103	1.33815	1.81636	2.19609	1.87991	1.34376	1.77287	1.17794	0.473083	1.13852	-0.330823	1.1924	0.754496	-0.108955	0.519559	-0.378154	1.20766	1.18672	-0.067684	0.780712	-0.076991	-0.023868	-0.48361	-0.334248	-1.27353	0.203613	-0.089346	0.305681	-0.125737	-0.257291	-0.333149	1.3416	0.478407	-0.060191	1.13921	0.093049	0.152207	-0.798518
215592_at	G1	2.89054	2.73364	2.47259	2.29541	4.35865	2.60058	0.987475	2.85491	3.07578	1.32959	1.18685	1.33271	2.91938	1.07076	2.36171	2.25417	1.81963	1.57614	0.149885	1.01404	0.021883	1.17734	1.09191	0.819951	0.783063	-0.30468	1.13582	0.904549	0.795895	0.714002	-1.21748	0.055689	-1.36963	-0.377572	-3.10763	0.161256	0.350905	0.842328	-0.098271	-0.752635	-0.983431	1.35269	0.389184	-0.129755	1.2081	0.63696	-0.165902	-1.54276
GCC2	G1	3.40158	3.29263	3.722	2.04628	2.52933	0.322101	3.12614	3.27549	0.594353	2.00582	-0.244566	0.667661	4.01983	0.624408	0.087417	3.0339	4.98677	0.232802	-0.144038	0.793626	0.167901	1.97181	0.640388	0.918756	-0.244721	-0.310672	0.206499	-0.729113	0.215818	0.552821	-0.15431	-0.000903	-0.101493	-0.25167	-0.399235	-0.005263	1.89403	0.411932	0.193551	-0.296132	-0.008029	1.06087	0.12629	0.369116	0.472132	-0.173025	0.831093	0.145107
237953_at	G1	0.047552	5.53141	5.20931	3.32648	2.60993	-0.097074	2.7281	3.07703	0.407544	1.33547	0.035742	1.38261	3.01253	0.904864	3.222	2.63366	2.88917	0.104552	-0.118692	2.19894	0.027026	2.49363	-0.064157	-0.06111	-0.293419	-0.199619	1.42827	-0.399637	0.832036	0.188325	-0.017584	-0.125798	0.316359	-0.022377	-0.66802	-0.120575	-0.33632	0.202456	0.071687	0.884977	0.044967	0.018702	-0.088462	0.281155	0.096902	0.018809	-0.262178	-0.434055
DPP4	G1	0.1099	4.47743	4.32718	4.97254	3.49718	-0.084819	3.98884	3.83955	-0.366685	1.24204	-0.385978	0.391	6.17838	0.450174	3.98013	3.77888	5.08951	1.22442	-0.032002	1.04258	-0.164818	2.99256	0.793001	0.22285	0.351912	-0.041622	4.61385	-0.269943	2.47459	-0.507157	-0.118145	-0.065609	0.285938	0.143334	-0.414878	-0.294255	-0.45166	0.571921	-0.385552	1.32236	1.35927	0.124311	-0.209017	0.34308	0.792906	0.10308	0.084716	0.09301
239543_s_at	G1	0.227391	2.87749	3.73475	3.02245	1.99652	0.146419	3.70813	2.37428	0.254955	0.996931	-0.323519	0.123607	3.98135	0.119024	1.54535	1.76397	2.29674	0	-0.160653	0.856206	-0.154958	1.38667	0.347026	0.116169	0.044281	-0.223165	1.46228	-0.408398	1.52307	0.051586	0.207208	0.006563	-0.006693	0.347141	-0.317702	-0.128374	-0.289371	-0.081118	-0.217832	0.393446	0.013895	-0.086309	-0.046388	0.074906	0.422438	-0.221572	0.089392	-0.145013
237665_at	G1	0.613691	5.46141	4.76837	2.16461	4.24651	2.75997	3.91947	4.51895	0.105901	0.025137	0.164116	1.44199	-0.179943	2.41337	2.50844	2.52037	4.99041	0.045824	3.04258	0.640102	1.32111	3.45065	-0.18098	2.78587	-0.151298	0.318231	-0.004057	-0.431639	0.953854	0.178941	0.09281	-0.03411	-0.370183	0.25404	-0.092334	0.01341	0	-0.137172	-0.259327	0.295993	-0.091356	-0.003856	-0.008997	-0.081195	-0.17686	-0.034278	0.49984	-0.115195
XG	G1	-0.167949	8.45812	5.86883	7.73098	6.48804	1.20764	1.98665	7.30937	1.59402	7.69999	0.196612	5.30191	3.9087	0.111144	4.23455	-0.200265	2.84466	1.49831	-0.301144	4.93633	1.92764	1.62923	-0.228564	1.14179	0.137689	0.0299172	1.71814	-0.568063	-0.958636	-0.134608	1.33621	-0.255558	0.0994377	-0.22241	-0.333614	0.123595	-0.403459	-0.311414	-0.190636	-0.102393	-0.254176	0.0907941	-0.418308	-0.248927	-0.403042	-0.14138	0.518188	-0.159194
232174_at	G1	0.841245	2.44163	2.6397	1.86477	2.15271	3.83483	2.52209	3.70727	2.84612	1.43745	2.8653	3.42368	3.14181	2.54399	2.90514	1.19902	2.42595	1.4234	2.30301	2.31186	-0.118883	1.79139	1.44545	0.684584	-0.122885	-0.591127	-0.522031	-0.197979	-0.500627	0.057962	-0.809096	-0.45793	-0.547705	-0.969483	-1.51152	1.63095	0.984013	0	0.243326	-0.733992	-0.323615	-0.834234	-0.806326	-0.457321	-0.510161	-1.07445	0.25024	0.264856
242126_at	G1	1.25369	2.51934	0.942933	1.65549	1.58042	3.80657	1.3643	2.59947	0.072128	0.442805	2.3725	1.90537	1.77619	2.53635	0.578137	0.942089	1.99006	0.746682	1.38658	0.743925	-0.292289	0.935697	0.951116	-0.255508	0.379789	-0.27244	-0.347106	0.464887	0.332994	-0.076655	-0.197733	-0.274657	-0.310678	-0.365369	-0.398071	1.39465	0.459807	-0.242763	0.236138	-0.545334	0.071565	-0.402279	-0.39834	0	-0.568437	-0.718259	0.206909	0.631406
[truncated: 76 more columns]

## Sheet: Chen data ICGS guide genes
UID	row_clusters-flat	A14	A52	A28	A15	A57	A16	A19	A6	A27	A46	A48	A34	A32	A25	A33	A9	A50	A18	A40	A47	A20	A39	A13	A37	A60	A41	A2	A10	A58	A61	A53	A21	A51	A49	A31	A4	A38	A11	A24	A5	A7	A29	A55	A22	A45	A3	A30	A56
column_clusters-flat		A	A	A	A	A	A	A	A	A	A	A	A	A	B	B	B	B	B	B	B	B	B	B	B	B	B	B	B	B	B	C	C	C	C	D	D	D	D	D	D	D	D	D	D	E	E	E	E
DLG3	G6	-5.30973	-0.482099	-0.591975	1.22438	-0.16089	0.955905	-3.03887	-1.80385	0	-0.114082	-0.159835	-3.85909	-1.94264	-2.28731	-2.34013	-0.863553	-3.0592	0.321755	-2.57889	-2.89619	-2.26818	0.357353	-3.55667	0.0128419	-2.08495	-1.0823	0.347597	-4.59184	-0.130652	1.70735	1.55031	-1.61756	2.2205	1.19841	-1.18402	0.554317	-3.25329	0.319411	-0.787496	-5.77803	-3.35978	-0.0862942	-3.12951	1.48943	0.986129	1.13163	1.80072	1.14794
SLC7A3	G6	-3.16174	-4.91814	0.441418	-0.245938	-2.67713	1.96496	-5.14217	0.381234	-0.631224	0.892448	-6.32126	-3.89891	-5.30119	-4.74728	0.402196	-5.31306	-6.32126	1.737	-2.93628	-4.07426	-3.96087	-4.85002	-5.18502	-4.8882	-3.87881	0	-1.08981	-4.08735	2.8141	0.219284	-0.246302	-3.73465	2.11021	2.16227	-2.31981	-1.70834	0.15266	-0.866862	-1.15411	-6.32126	-5.29982	3.62825	1.8015	2.20045	0.586592	0.69044	3.69337	3.54438
MORC4	G6	-3.3168	1.95065	-0.832142	-1.9203	-1.5774	2.85849	-2.46028	-1.23598	1.35057	-2.98287	-0.39628	-1.74425	-1.68555	-4.15864	-2.06981	3.62047	1.23484	-1.6262	-0.47887	-1.08707	-2.15907	-2.00391	-3.05112	-2.9955	0	-2.45547	-0.91121	-1.86767	-2.3227	2.85054	2.85638	-2.87915	1.1668	2.9825	-0.539548	-0.716557	-3.61243	0.729934	1.20012	-2.86097	-2.90794	0.673815	-0.476342	1.93298	0.233781	0.9433	1.8488	1.87844
PAK3	G6	-1.25996	-0.24905	-1.25996	-0.274728	-0.318754	-1.25996	0.366764	-1.25996	-1.25996	0	-1.25996	0.421919	0.155425	-1.25996	-1.25996	-1.25996	-1.25996	0.45185	-1.25996	-1.25996	-1.25996	0.746381	-1.25996	-0.226687	0.437322	-1.25996	-1.25996	-0.273426	-0.419697	1.61651	3.69124	0.548675	3.3489	4.08371	-0.180367	0.206635	-0.397424	0.00619954	-0.318662	-1.25996	-1.25996	-1.25996	0.520309	1.35767	-0.169152	1.55638	0.683369	0.623762
TNS4	G6	-2.56477	-1.16166	-2.56477	-0.690426	0.522055	-0.533545	-1.38569	-1.21758	-0.329682	0.50222	-0.0102711	-1.34377	0.361347	-1.42561	-0.604299	0.43114	0	0.0323318	-2.56477	-0.762436	-0.980572	-0.796559	0.11672	-0.84098	-1.15446	-0.935026	-0.274714	-0.688164	-1.72451	1.58071	1.82282	1.50951	2.82647	1.42113	-0.769102	0.883143	-0.444586	1.63411	-1.11207	-0.742774	-0.432267	1.11631	-0.784504	0.0528568	-0.128662	-1.26768	3.24798	1.82141
ARHGAP29	G6	-3.41914	-0.987636	-3.41914	-2.4339	-1.62169	-2.34268	-0.377852	-0.711375	-1.7675	-2.31976	-2.26557	-0.474789	-1.28916	0.137096	-0.938531	-1.31117	-1.92771	-3.41914	-3.41914	0.232524	-1.83493	1.77216	0.0470578	-2.38586	0	-2.23775	-3.41914	-1.18523	-1.34717	3.01113	-0.353318	8.88853	0.584086	8.25538	-3.41914	6.479	-0.097093	6.20456	-1.00205	1.03757	-1.28663	3.11192	-0.730359	6.12174	3.15831	4.82705	7.45655	4.04476
CTB-114C7.3	G6	-1.51866	-0.655092	-1.39027	-0.229938	-0.755796	-0.397235	-0.738182	-2.20067	0.473827	0.385858	-0.445487	-0.0780267	-2.74353	-0.0763765	0.628501	-0.910158	-0.793302	-1.03898	-2.12999	-3.59427	-1.58351	-1.38083	-0.904069	-0.384466	-0.944747	0.244097	-1.19322	-1.73267	-1.22127	0.983241	1.35336	1.00732	1.55744	0.885806	-2.43903	0.652483	-1.06603	-0.0373821	-1.00843	0	-0.163489	1.06693	0.836076	2.40187	0.521092	2.14816	0.884259	1.0842
RHOU	G6	-4.90836	-4.52709	-3.68721	0	-2.12026	-1.86111	-0.213541	-3.2453	-2.25402	0.115349	-3.72464	-1.57794	-3.15254	-2.42173	-1.61249	-3.24466	-2.25159	0.208961	-3.49189	-3.02125	-1.89042	-1.8966	-0.942991	-3.07017	0.0468182	-1.87614	-0.357796	-0.771536	-1.09072	2.38914	1.94117	1.50343	1.49935	-0.0632055	1.47438	1.43006	1.65524	2.16928	1.29463	2.26964	-0.500528	2.34032	-0.276017	1.20822	-1.02317	2.58921	2.93472	-0.682482
RP11-430H10.1	G6	-1.64865	-1.64865	-1.64865	0	-0.0694001	-1.64865	-0.469557	-1.64865	-1.64865	0.626382	-1.64865	-0.642215	-1.64865	0.4885	-1.64865	-1.64865	-1.64865	-1.64865	-1.64865	-1.64865	-1.64865	-0.177412	-0.512411	-1.64865	-0.632364	-0.467265	1.61953	-0.662111	-1.64865	1.47819	2.55515	0.15999	1.93471	2.74442	1.18715	-0.182051	-1.64865	0.698259	-0.707347	0.523162	-1.64865	-1.02255	2.47875	2.76445	1.62776	3.24002	1.64343	2.54426
RP4-533D7.5	G6	-1.6581	-0.254989	-1.6581	-0.672871	-0.716897	0.13272	-1.6581	-1.6581	-1.6581	-0.55873	-1.6581	-0.651673	-1.6581	-0.0841298	-0.222638	-1.6581	-1.6581	-0.235332	-1.6581	-0.157487	-0.511209	-0.596247	-1.6581	-0.62483	-0.641822	-0.476723	0.631956	-0.287697	0.280218	1.074	-0.27033	0.392716	1.32662	1.03824	-0.57851	-0.191508	0	0.263511	0.23543	0.513704	1.6252	0.359371	1.37874	0.959527	0.778008	0.12333	1.85145	1.41549
DSG2	G6	-2.71744	-2.44449	-2.91716	-3.7646	-2.38888	-2.30408	-2.22355	-2.22832	-2.89817	-3.8733	-3.97969	-2.71091	-0.172097	-2.78668	-1.59926	-2.23406	-1.80098	-3.42145	1.60159	0	-2.15753	-1.46796	-2.06094	-3.17588	-1.94269	-0.640592	1.48059	-2.6188	3.71263	-3.97094	1.15958	-3.08244	6.25402	-1.65012	4.84321	5.30386	-1.01161	5.54499	4.90394	-2.96145	2.91577	5.79665	4.30821	4.54457	4.10902	4.33811	6.1451	4.7614
ENO2	G6	-2.34745	-1.72717	-2.37116	-0.932609	-0.762837	-0.702654	-1.55857	-1.49456	-1.40651	-0.45818	-1.03085	-4.6513	-1.53829	-2.22666	-2.39477	1.10964	-2.11848	-0.606522	-0.731422	-0.00127475	-2.66787	-2.88509	-2.92142	-2.11004	-0.627833	0	-1.3869	-0.634027	-0.384934	1.13848	0.105559	0.500111	1.03426	0.719554	-0.596483	0.433636	-0.0523652	0.352871	0.0252478	1.14692	1.1318	1.71762	1.42555	1.42827	1.1476	0.445789	1.74298	0.805344
SBK1	G6	-3.29557	-1.71994	0.748428	-0.299335	-1.19191	0.278823	-1.95283	-1.3591	-0.0760554	-0.287719	-1.07714	-2.39376	-2.41405	0.160596	-0.812231	0.763274	-1.10133	0	-2.25921	-2.63655	-0.865424	-1.70326	-1.19963	-0.0882256	-2.49083	-0.555912	-0.436568	0.47429	-0.282112	0.544724	-0.115431	0.71724	0.889858	-0.466924	-0.987475	1.82087	-1.53954	0.942208	-0.723267	-0.116985	0.504378	0.046042	-1.15388	0.520815	1.30381	2.43338	2.34468	1.63157
CD28	G6	-4.24046	-3.65324	-2.89984	-1.75891	-6.62636	-4.21375	-3.06685	-3.85928	-3.37338	0.177996	-3.31817	-3.33476	-1.45868	-3.95118	-3.08637	-4.39385	0.133249	0.200189	-4.55851	-4.65567	-0.388003	0	-0.305362	-0.28227	-2.92944	-0.0796937	-2.15633	2.50576	2.43694	-1.97707	-3.48724	-0.262845	2.97846	-2.57899	-1.6185	1.91589	-1.73415	3.05927	0.475555	1.88229	-0.142675	1.19901	1.76406	1.85868	1.26902	2.43636	3.66304	3.12987
LINC00494	G6	-3.19574	-0.913941	-1.55922	0	-1.88635	-2.11929	-1.56902	-0.995992	-1.99775	3.17628	-3.19574	0.12726	-1.49254	-2.05658	-1.76028	-2.18755	-1.40408	0.314994	-2.19334	-2.11184	-2.04885	-0.176107	-2.05951	-1.23837	-1.07279	1.04915	-3.19574	-0.56021	-0.89189	-1.01989	0.250292	-0.941342	-0.645506	-1.27088	-0.037534	5.4936	4.178	1.32097	5.4362	3.26973	6.12631	2.97046	-1.71414	4.81474	4.44239	3.49232	4.36571	4.21371
SIT1	G6	-4.02122	-3.16963	-2.84977	-0.901743	-4.4341	-3.39712	-3.50288	-4.07295	-3.10641	1.86519	-3.93827	-0.679285	-0.740663	-3.46797	-3.84302	-0.331355	-0.580062	-2.64654	-4.77263	-4.72475	-3.57649	-1.81128	-0.557454	-3.40804	-1.53846	-0.063922	-4.1747	-3.16129	-4.47876	1.28715	1.86046	1.72438	3.29996	1.85256	-3.67111	2.0693	0.930213	1.73387	0	2.63689	-0.180418	3.04522	1.88435	3.25764	1.54728	0.451611	2.26349	1.69557
HKDC1	G6	-4.12257	-2.43368	-1.06627	-0.78021	-0.961797	-2.63187	-0.182569	-1.64506	-1.88748	-2.38962	-0.240814	-2.72546	-1.53706	0.696433	-2.16209	-2.72309	-1.41862	-1.40201	-2.73087	-3.03866	-2.97567	-0.113249	-1.60052	-2.16519	-1.99961	0.323847	0	4.19237	-0.265375	-2.51798	2.33512	2.74849	4.26867	5.06612	-2.6277	2.29152	1.56924	4.55554	3.77723	3.6056	-1.66962	-1.23249	4.27092	-1.50494	2.47287	6.15516	4.0441	4.32508
EFTUD1P1	G6	-0.436869	1.10047	-2.23345	-2.23345	-1.29224	0	-2.23345	-2.23345	-2.23345	-2.23345	3.05389	-2.23345	-2.23345	-2.23345	-2.23345	-2.23345	-1.15645	-2.23345	0.0316745	-1.14954	-2.23345	-1.17159	-2.23345	-2.23345	-1.21717	0.932829	-0.537961	-2.23345	-2.23345	-0.628858	2.25409	-2.23345	1.08206	-2.23345	-1.15386	1.21447	-1.37091	3.75653	1.82956	2.68084	-0.816227	1.55197	2.26915	3.29189	0.625943	3.37094	0.801436	3.38272
CCDC64	G6	-2.56023	-0.888622	-0.656911	-0.829879	-1.03769	-0.64514	-1.46704	-2.09176	-1.77022	0.270062	-0.878162	-2.61594	-0.934253	-0.707955	-0.839712	-0.856921	0	-0.556502	-1.95506	-1.39875	-0.908486	-0.462291	-1.45624	0.0402642	-0.21587	-0.302736	1.43667	-1.141	-1.01886	0.288427	0.512062	1.36932	1.20809	1.52448	-0.579742	0.165676	-0.68333	0.924342	0.661248	-2.21989	-0.618518	1.15015	-1.63126	0.192958	2.52081	1.73115	2.70201	2.48551
ANKFN1	G6	-2.72649	-1.32337	-0.76707	-0.85214	-1.78528	-1.65003	-1.5474	-0.0187284	-2.72649	-0.0220243	-1.57292	0.769917	-2.72649	-2.72649	-0.766013	-1.71829	-1.23506	-2.72649	-0.822365	-0.92415	-1.57959	-1.25525	-1.59025	-0.572138	-1.71021	4.99537	0.541689	0.0202761	-1.88622	-1.56417	-0.634737	0	-1.43019	0.186793	-2.72649	7.41101	-1.86395	6.00414	3.33084	1.05464	2.08565	4.36205	5.16764	5.54215	0.637372	5.07045	3.83805	4.24563
OGN	G6	-0.00277801	-1.336	-2.04229	-1.40875	-0.941024	-1.44005	0.435511	-1.15049	-1.83283	-1.0821	0	-0.305256	-2.08057	-1.77504	-0.17247	-0.487096	-0.796899	-0.302734	-0.401904	0.0122255	-0.93152	-0.32404	-0.70961	-0.16764	-2.71951	0.379849	-1.34563	-1.01678	-1.4859	-0.697023	-0.81119	0.673378	-0.867563	0.728851	-0.911913	0.823786	-0.761129	0.204084	0.758375	0.354576	2.45597	1.20739	2.10595	1.87482	1.81808	0.705631	2.81109	2.06329
CELSR2	G6	-4.80388	-4.25794	-3.05825	-2.66869	-4.52982	-3.24617	-3.57164	-3.8691	-2.55891	-4.06937	-4.78546	-3.1301	-1.68173	-0.622654	0.300035	-4.15145	-4.91455	-2.67325	-1.94137	-2.37114	-2.24982	-2.79213	-3.31825	-2.69302	-0.277284	1.78044	0.971416	-1.12841	-1.63717	-2.07071	0	1.36336	0.221586	0.128898	0.324849	0.5347	-1.31794	0.382877	0.134386	0.0575751	-0.190855	0.521255	-0.843938	0.385163	1.24963	0.599812	2.2043	1.26045
RPL17P3	G6	-2.13251	-2.13251	-2.13251	-2.13251	-1.1913	-2.13251	-2.13251	-2.13251	-0.934515	-0.872546	-2.13251	-2.13251	-2.13251	-2.13251	-2.13251	-2.13251	-2.13251	-2.13251	-2.13251	-1.0486	-0.985612	0.248158	1.24502	-0.699451	-2.13251	0.636279	-0.437019	0.813005	-2.13251	-2.13251	-0.233455	1.77916	0.954928	1.65143	-2.13251	-2.13251	-0.474403	0.946344	1.09875	0.0393008	0	0.679583	0.263112	0.925893	1.94872	2.83806	0.00677574	0.94109
KLC2	G6	-2.95205	-1.6849	-0.959625	-0.125782	-0.259646	-0.168257	-1.73993	-0.922771	-1.15325	0.31114	-0.0744035	-1.64449	-1.14526	-1.67787	-1.2686	-0.456434	-0.216137	0.135494	-1.22891	-1.53073	-0.99814	-0.805041	-0.575321	-0.383137	-0.727673	-0.289511	-0.130419	-0.454599	-0.322158	0.530702	0.621394	-0.193648	0.0782946	0.467813	-0.550572	0.000981322	0.0716667	0	-0.0163773	0.263529	0.201696	0.755602	0.940439	0.539259	1.30506	1.24102	0.856544	1.1578
ABCA4	G6	-3.06443	-1.94166	-3.18664	-0.373522	0.101783	0.183274	-2.42503	-1.46823	-2.13807	-1.30617	-1.81866	-2.57131	-1.34985	-2.02658	-0.333683	-2.45901	-0.546724	-1.33718	-3.37076	-1.79465	-1.52745	-1.70046	-3.23693	-0.386409	-2.44505	-0.897379	-0.534106	-1.33799	-0.551304	2.0456	1.23942	5.26908	1.789	2.30538	0	0.874402	0.381818	1.2349	1.71255	-0.412017	0.297926	-0.399482	-1.68439	1.65838	4.52754	3.87302	4.11872	4.11182
USP44	G6	-2.97423	-3.43602	-1.68755	-2.99289	-3.31337	-4.09093	-3.43652	-2.03953	-2.97231	-2.15452	-1.06216	-4.4662	-2.66896	-3.86884	-4.03902	0	-1.60271	-0.373989	-4.26648	-2.69706	-3.77648	-4.48432	-4.55012	-3.67199	-3.33611	0.94454	-2.53251	-4.65426	-4.41446	-3.19956	0.367887	0.398597	1.17241	2.06044	0.0814127	-4.05604	-3.80691	0.0151228	0.535402	0.626527	0.744171	1.48586	1.28439	1.58594	1.54942	0.786705	2.13732	2.00316
GJC1	G6	-3.38242	-2.8972	-2.5633	-5.179	-3.19657	-2.23404	-3.99992	-2.7015	-3.52737	-1.88335	-2.46383	-1.81958	-3.24435	-3.60503	-2.43801	-3.07104	-3.38734	0	-4.17661	-3.13511	-3.02891	-1.11961	-1.40489	-2.12542	-2.26146	2.79551	0.166739	1.86302	-4.33874	-2.79116	-2.51515	-2.20921	0.666786	4.38441	-4.09941	0.0685608	-3.05882	4.52995	4.04082	3.5236	4.4198	4.98608	4.72521	3.80153	2.38337	3.50026	4.81193	1.7704
TRBC2	G6	-1.09745	-0.492346	-0.0819948	-0.689342	-1.24559	-1.13074	-1.1346	-1.3258	-0.445511	-0.690138	-1.14166	-1.7748	-0.298536	-0.520983	0	-0.890239	-1.07963	-0.93155	-1.64319	-1.30951	-1.49341	-1.97234	-1.66549	-0.894447	-1.1323	0.869338	-1.61782	0.970804	-1.35381	-0.182195	2.45541	1.61746	0.74525	1.68938	-0.0426296	2.11331	-0.224415	0.810053	-0.10343	1.48339	0.682917	2.83627	1.81975	3.02604	1.38669	3.45979	1.88491	2.32994
PTPN3	G6	-5.17618	-0.224621	-1.19304	-5.49967	-5.17551	-3.15388	-4.85818	-2.76563	-2.43691	-2.47091	-4.57563	-5.2639	-4.03474	-4.91093	-3.52498	-5.08543	-4.99348	-4.34473	-2.48423	-4.44101	-5.33801	-4.71669	-5.34867	-4.76111	-5.07459	1.89156	-1.25345	-5.1145	0	-5.32259	2.71808	0.464802	4.15295	2.51783	-4.99003	1.15958	1.83432	0.909478	1.94139	2.3239	1.87988	3.25432	3.22982	1.75837	1.56248	2.82099	3.33001	-0.468222
LAT	G6	-3.53007	-2.76045	-1.83982	-1.9843	-0.59034	-3.0932	-3.37852	-3.97946	-4.12866	0.411265	-1.82204	-3.31509	-1.27959	-2.63945	-0.8089	-1.99935	-1.69143	-1.56963	-2.54432	-2.60853	-2.02062	-2.52841	-2.50231	-1.20023	-0.893491	-0.156816	0.223616	-1.04507	-1.78017	1.65811	0.851435	0	-1.40359	0.455665	-0.156923	1.00917	-0.978864	1.56792	2.62032	1.2112	0.973563	1.93555	0.406344	0.358012	3.30206	2.25934	1.98041	2.13189
PGAM1P5	G6	-1.79567	-1.79567	-0.159147	-1.79567	-1.79567	-1.79567	-1.79567	-1.79567	-1.79567	-1.79567	-0.642104	-1.79567	-1.79567	-1.79567	-1.79567	1.20024	-0.304247	0.514783	-1.79567	-1.79567	-1.79567	-1.79567	-1.79567	-0.762398	-1.79567	-0.165924	0.494388	-1.79567	-1.79567	-1.79567	-0.407898	1.99631	1.18905	2.19023	0	-1.79567	-1.79567	1.21023	1.53481	2.0783	1.029	1.48841	0.42535	1.26273	4.12862	3.58745	2.12041	2.233
GLB1L3	G6	-5.94571	-3.14441	-3.51503	-3.31304	-4.63632	-4.15489	-4.31899	-3.46821	-4.74772	-2.91465	-3.78447	-4.72472	-4.01106	-5.94571	-4.91064	-4.26108	-3.91356	-3.11187	-2.70824	-4.14338	-3.79562	-2.48957	-3.26422	-0.531019	-4.5354	0.486302	0.216752	-4.0691	-4.77308	-1.13873	2.06112	1.13685	1.00829	0.7109	-3.53102	0	-3.58997	1.5241	1.12831	2.60775	0.731281	2.42437	0.489982	1.83015	3.76338	4.19072	3.81419	4.24204
PPM1E	G6	-0.650691	-0.27053	0	-1.95942	-0.650026	-1.95942	-0.0112851	-1.95942	-1.95942	0.876681	0.412861	-1.95942	-0.939348	-0.820252	1.2755	-0.274779	0.74453	-0.933832	-0.95702	-0.458801	-1.95942	-1.95942	0.172809	-1.95942	-0.262136	-0.778038	0.738518	-0.589012	-1.11915	-0.0367978	3.1253	-0.871431	2.56162	1.58918	-1.95942	2.51401	-1.95942	-0.430941	1.85379	-0.137418	-0.542197	2.50278	0.261603	-0.523542	3.39597	1.66	2.75098	4.62749
RP5-1057I20.2	G6	-1.42277	-1.42277	-1.42277	-1.42277	-0.481565	-1.42277	0.203953	-1.42277	-0.22478	-0.77796	-1.42277	-1.42277	-0.0073861	-1.42277	0.734899	-0.414577	0.0686522	0	-0.420373	-1.42277	-0.275877	-1.42277	-1.42277	-0.389498	-0.406491	-0.241391	1.58917	0.453838	-1.42277	1.14805	-1.42277	-0.334784	0.0589426	1.38628	-1.42277	0.577632	-0.560235	1.50616	1.05467	-0.0944949	-1.42277	1.54116	1.50745	0.0131045	-0.331963	1.97613	0.716511	0.460951
LINC00689	G6	-1.06355	-1.36137	-1.18576	-1.00362	1.74666	-0.581456	-2.37228	-2.37228	-2.37228	-1.72747	0	-1.36585	-2.37228	-2.37228	-0.645679	-2.37228	-2.37228	3.25444	-0.980578	-2.37228	-2.37228	-0.901046	-2.37228	-2.37228	-2.37228	2.70963	-2.37228	-2.37228	-2.37228	-2.37228	-0.112906	2.53401	1.27917	4.83488	-2.37228	3.92276	-1.16937	4.42979	0.0448097	4.22098	-0.435266	0.479354	2.16655	3.11897	4.42327	5.71334	4.00392	3.8352
VIPR2	G6	-2.28964	-3.3045	-1.92502	-2.17597	1.21825	-0.186916	-2.54502	-4.23911	-5.5863	-4.48693	-0.0691029	-4.18919	-2.66018	-4.44714	-2.84531	-3.47834	-4.09488	3.45649	-3.91074	-4.08569	-4.43941	-4.11507	-3.70351	-3.62892	-4.17599	2.62055	-1.74725	-3.93561	-4.41367	-4.42399	0.0840393	2.96297	0.208043	4.93228	-2.33522	2.89161	-3.34308	4.33969	-0.0260981	4.29912	0.850737	1.33012	3.02446	3.12865	3.89252	4.87774	4.58935	4.01974
DENND2D	G6	-0.419397	-0.0416792	-0.616198	-1.33931	2.03183	-0.180756	-1.29118	-0.884258	0.32897	-0.493782	-1.38997	-0.722965	-1.69992	-1.51569	-1.35547	-1.05966	-0.89347	0.195831	-0.539395	-1.61643	-1.51292	-1.21209	-1.16124	-0.807955	-1.19056	1.04827	-2.60818	-1.46505	-1.06932	-1.16726	0	0.340179	1.85433	1.79558	-1.99226	0.616952	-0.973882	1.43964	0.25466	1.76392	-0.583018	0.980439	-1.05017	1.01866	1.20957	2.03383	1.34812	1.44964
CTD-2555A7.2	G6	-2.76679	0.835622	-2.76679	-2.76679	-1.82558	-2.76679	-2.76679	0.13815	-2.76679	-0.69667	-1.61322	-2.76679	-2.76679	0.789445	-2.76679	-2.76679	-0.532343	-0.456332	1.6629	-1.26617	-2.76679	-1.70493	-0.425446	0.828631	-2.76679	0.798772	0.245155	-0.131252	-2.76679	0.109687	1.72076	1.3075	-2.76679	-1.75239	-0.35209	3.01146	-1.90425	-0.845171	0.0255224	1.35424	5.61844	0.80172	0.707722	3.82713	7.77295	1.21188	4.66869	2.86849
GLB1L2	G6	-0.570024	-2.20167	-0.996485	-0.18051	-1.06877	-1.18136	-0.795026	-1.86539	-1.56095	-1.6914	-3.21258	-3.21258	0.412822	-2.07342	-1.25211	-0.786632	-0.978142	0	-1.53702	-2.12868	1.59151	-0.83192	-0.690536	-0.256712	1.18555	0.437415	-3.21258	-0.69812	-2.37232	-2.05027	4.8411	-0.625975	1.19544	0.129817	1.11905	-0.838614	-1.22834	0.00169361	1.33256	0.247083	-0.91021	-0.178513	4.35828	4.05027	2.87324	3.10525	4.98805	3.71374
RP4-738P15.1	G6	-1.47123	-1.47123	-1.47123	-1.47123	-1.47123	-1.47123	-1.47123	-1.47123	-1.47123	0.865576	-1.47123	-1.47123	-1.47123	-1.47123	-1.47123	-1.47123	-0.39423	-1.47123	-1.47123	-1.47123	-1.47123	0	-1.47123	-1.47123	0.971217	-0.289853	-1.47123	1.04323	0.146975	-1.47123	4.2682	4.38736	2.3669	0.648236	0.0236387	-1.47123	-0.608697	1.4577	-0.799841	-1.47123	1.73155	-1.47123	1.66469	4.05411	3.55292	5.07726	2.8777	3.72338
METRN	G6	-2.48542	-0.649986	-0.635733	-1.77679	-0.525041	-1.42419	-0.690384	-0.850869	-0.6074	-0.00074836	-0.79156	-1.60167	-0.442146	-1.81041	-0.399534	-0.594701	-3.07403	-0.660748	-0.586956	0.0429339	-0.180176	-0.856723	0.618314	-1.35254	0.977411	0.537344	-0.5997	1.90797	-1.17878	-3.14908	1.08372	1.24266	0.221873	0.889406	-0.134894	0	-1.03039	-0.526572	1.24206	1.9751	-0.0776238	1.99484	1.4437	-0.29964	2.1728	3.26172	3.30365	0.954044
FRMPD3	G6	-0.0853582	-0.582336	-0.285079	0.242656	-1.19179	-0.0924842	-0.0836197	-0.654627	-0.849548	-1.24122	-1.34761	-1.28018	0.995976	-1.36201	1.03282	-0.224693	-0.266736	0.625879	-0.825611	-1.00056	0.344532	-0.732963	-0.618389	-1.46791	-2.50118	0.10502	-0.211119	-0.624569	0	-0.325323	-0.241805	-0.0704469	0.855837	0.307877	1.65117	0.164323	-0.257959	0.346291	1.91553	-0.0539387	-1.08396	-0.00313037	-0.481564	2.95515	0.582166	1.21688	0.624761	1.40651
RP11-62H20.1	G6	-0.904619	-0.904619	-0.904619	-0.904619	-0.904619	0.171839	-0.904619	-0.904619	0.293373	0	-0.904619	-0.904619	-0.904619	0.669355	0.821982	0.103576	-0.904619	-0.904619	-0.904619	-0.904619	-0.904619	-0.904619	-0.904619	0.528437	-0.904619	-0.904619	-0.904619	-0.904619	-0.064355	-0.904619	0.994433	-0.904619	0.391681	0.503169	-0.904619	-0.904619	-0.904619	0.836434	0.23864	-0.904619	-0.904619	1.31411	1.115	1.71301	0.60518	2.08157	1.23466	2.16898
RP11-123O10.4	G6	-0.644812	-0.644812	-0.644812	-0.644812	-0.644812	-0.644812	-0.644812	-0.644812	-0.644812	0	-0.644812	-0.644812	-0.644812	-0.644812	1.08179	-0.644812	-0.644812	1.067	0.357587	-0.644812	-0.644812	-0.644812	0.925279	-0.644812	-0.644812	1.7768	-0.644812	-0.644812	-0.644812	-0.644812	2.23451	0.443175	1.37494	-0.644812	3.18792	1.72916	-0.644812	-0.644812	0.664703	2.55133	0.376629	-0.018715	0.424825	2.41359	0.445996	1.48074	0.777317	-0.644812
LCK	G6	-2.32655	-3.40399	-1.11149	-0.506698	-1.13355	-1.41231	-2.21959	-2.41818	-1.09756	-1.0263	-1.26938	-1.59316	-1.32496	-2.62314	-1.50956	-1.19968	-0.381328	-0.113122	-4.03598	-5.74626	-1.91822	-1.92539	-1.79749	-0.83348	-2.78439	-0.78797	-1.99301	-0.00764925	0.0672105	-0.429463	0.192342	0.125959	0.913029	0.250691	0.245253	0.505559	0	0.0581116	-0.949918	0.367198	0.489338	0.211949	0.159881	1.29343	1.03087	1.18384	1.43975	1.25669
HNRNPLL	G6	-4.35755	-4.8273	-4.15988	-3.61548	-5.23177	-4.03902	-4.2989	-3.10107	-5.33089	-5.93016	-3.59811	-2.25298	-2.09991	-4.83398	-4.63553	-2.99524	-4.46482	0.708391	-5.40678	-5.30143	-2.67128	-2.90893	-4.60625	-3.74437	-1.95279	-0.642955	-1.8596	0.296102	-5.26088	0	-3.30416	1.34248	0.902523	0.95394	0.932652	1.46791	-4.44492	0.508377	-3.40716	0.681389	1.17427	1.23445	0.787955	0.602902	1.55519	1.49866	1.47855	1.36278
AC011247.3	G6	-2.03724	-3.83382	-1.8744	-1.95947	-2.52443	-2.75736	-1.88569	-2.48662	-2.63583	-2.9292	-3.83382	-2.61282	-2.13062	-2.25985	-2.79874	-1.15095	-2.75682	0.787957	-3.83382	-3.83382	-1.29179	-1.16112	-2.69759	-2.40076	-1.9057	-1.8822	0.630436	0.212561	-2.66119	0	-2.83435	1.49283	0.089239	1.56377	1.89452	1.27935	-2.17572	1.02702	-1.61608	0.0401477	0.216822	0.590239	-0.0253461	0.0569798	2.49733	2.56013	0.226367	1.01262
SORT1	G6	-2.89983	-5.14996	-4.66826	-2.63889	-4.54776	-5.31473	-3.07645	-3.16983	-6.62803	-5.69558	-6.52441	-2.12051	-3.87387	-1.10457	-3.83225	-1.64537	-5.74664	-0.515629	-4.94796	-5.73082	-1.88409	-2.4932	-3.93833	-3.27044	0.239701	1.46415	-0.344058	-1.81533	-5.36863	-2.61468	0.48555	0.399353	0.809406	0	0.766623	0.300586	0.89198	0.957212	0.338545	-0.641746	0.490416	1.18959	-0.533297	0.322129	1.10484	0.844205	2.00005	0.896658
BBS7	G6	-4.67881	-4.19359	-3.29853	-4.09655	-3.38856	-4.0667	-2.60364	-1.65742	-3.52848	-4.84354	-3.486	-0.343259	-0.560164	-3.28756	-3.51547	-0.302115	-0.941307	-3.64155	1.08243	-4.2284	-3.16935	-0.506988	-3.29383	-4.51801	1.19095	-0.910211	-3.46345	-3.52988	-2.80433	0	0.0227235	-0.130547	1.07148	0.000985885	-0.297903	0.306508	0.616223	0.321363	-2.41238	0.789909	0.547219	0.674687	1.2642	1.11171	0.695118	0.691883	0.385552	0.619105
CPVL	G6	-4.16308	-3.70529	-0.880263	-4.31379	-2.38286	-1.56341	-2.44921	-0.177413	-3.35681	-1.55451	-2.90916	0.24647	0.0403144	-1.65226	-1.73043	-1.06911	-2.54457	-1.59281	-3.15506	-2.29048	-2.17195	-1.54004	-1.26831	-2.13427	2.61213	0	0.995365	-0.591432	-0.376839	0.126328	0.86899	0.4516	2.04001	0.722317	-0.908094	-1.66563	-0.142202	0.961752	-2.10785	-0.47222	1.30681	2.30026	1.98131	0.616988	1.05485	-0.269201	2.4987	1.27385
RP11-435O5.6	G6	-1.63652	-1.63652	0	0.594816	-1.63652	0.927162	-1.63652	-1.63652	-1.63652	-1.63652	-1.63652	-1.63652	1.07211	-1.63652	-0.201059	1.04634	-1.63652	0.307631	-1.63652	-1.63652	-1.63652	-0.16529	-1.63652	-1.63652	-1.63652	0.571046	-1.63652	-1.63652	-1.63652	1.09558	2.35641	-1.63652	-0.871663	1.54957	4.19948	1.26925	-1.63652	-1.63652	1.37247	-1.63652	1.79523	0.38095	-0.566887	0.692975	3.15735	2.26044	2.37722	3.20991
QRSL1P1	G6	-1.01628	-1.01628	0.170241	-1.01628	-1.01628	-1.01628	-1.01628	0.330914	-1.01628	0.0830924	-1.01628	-0.297564	-1.01628	-1.01628	-1.01628	-0.00808678	-1.01628	0.00930579	-1.01628	0.0676268	-1.01628	0.454953	-1.01628	0.0169923	0	2.26087	-1.01628	-1.01628	-1.01628	-1.01628	0.371492	0.792355	-1.01628	-1.01628	0.478591	1.64922	-1.01628	-1.01628	-1.01628	0.805719	-1.01628	0.670745	0.0533561	0.944721	4.25198	-1.01628	2.73953	0.867441
RP11-171A24.3	G6	-2.76879	-2.76879	-2.76879	-2.76879	-2.76879	-1.27809	-1.5897	-2.76879	-2.76879	-2.12397	-2.76879	-2.76879	-2.76879	-2.76879	1.22259	-2.76879	-1.27736	-1.34601	-1.09322	-0.966448	-0.618695	3.86712	-2.76879	3.02585	-0.645827	0	-2.76879	0.430137	-1.59615	0.918473	0.804709	-1.6808	-2.76879	1.69348	-2.76879	3.39649	-0.413039	2.78985	-2.76879	0.102858	0.514519	-1.54387	1.03969	3.00365	2.60759	2.20178	2.47055	3.94934
RORB	G6	-4.80977	-5.10759	-6.1185	-5.13326	-4.53925	1.3531	-4.49177	-3.64099	-6.1185	-4.2923	-6.1185	-4.10693	-3.40986	-6.1185	0.764503	-4.43386	-2.12345	-0.522898	-1.68881	-3.05026	-1.15177	3.8617	-3.98627	2.98226	-0.549168	0.938227	-4.42301	-0.180942	-2.61609	1.74462	1.35156	-4.06768	-4.09875	1.25026	-3.40922	2.27983	0.670908	2.91191	-4.53911	-1.1613	0.764171	-1.38289	1.46107	3.11745	1.6641	0.6054	2.98221	4.13177
ARHGAP19-SLIT1	G6	-4.08206	-4.08206	-4.08206	-1.70323	-1.43837	-1.67337	-2.90298	-2.23551	-2.88407	-1.20473	2.59654	-2.68495	-3.06199	-2.9429	-3.04699	-2.39742	-2.59064	-2.65929	0.34762	-4.08206	-1.93197	-2.31385	-1.74072	-2.12468	0	0.771051	-1.792	-0.807896	-2.90943	0.00627974	0.937443	1.34802	1.63545	0.311003	-2.28639	2.21298	2.14471	0.434649	-0.60026	-1.21042	-1.94956	2.55541	-0.159201	1.14488	2.55742	4.6914	1.41458	2.77272
SLIT1	G6	-3.90182	-2.49871	-3.90182	-2.91659	-2.32257	-2.111	-2.72273	-3.90182	-2.25019	-0.945503	2.44756	-3.1831	-3.90182	-0.612514	-3.90182	-3.90182	-3.90182	-3.90182	0.717106	-3.90182	-3.90182	-2.83996	-1.56048	-3.90182	-1.20139	1.37748	0.457325	-0.627653	-1.31183	0	1.96659	2.02907	2.92266	0.418538	-2.40695	3.90375	4.07555	1.16761	-0.0660464	-1.03018	-0.212921	3.87385	0.637011	2.85872	2.38571	4.70893	2.50155	2.96109
RP11-453E2.2	G6	-1.87661	-1.87661	-1.87661	-1.87661	-1.87661	-1.87661	-1.87661	-1.87661	-1.87661	-0.143664	1.79101	-0.4795	-1.87661	-1.87661	-1.87661	-1.87661	-1.87661	-1.87661	1.10587	-1.87661	-1.87661	-1.87661	-1.87661	-0.843336	-1.87661	1.50334	-1.87661	0	-1.87661	-0.272019	0.665374	1.20057	0.876756	0.819733	-1.87661	2.07213	1.44543	1.20224	0.477287	-1.87661	-0.171269	1.6919	0.143005	0.978834	2.25499	4.3104	1.15827	0.646583
MST1R	G6	-2.00535	-1.37043	-1.37124	-0.955224	-1.05755	-0.388903	-2.62284	-1.32442	-1.35104	-0.0686711	-0.481492	-0.719704	-1.50222	-0.0210569	-1.64425	-0.806012	-1.39219	-0.162727	-0.729199	-0.840899	-1.65183	-1.79558	-0.729609	-0.951123	0.0400854	-1.59435	0.55722	1.96577	0.156315	2.04267	3.12715	1.64798	2.82251	0.660345	-0.966131	-1.13642	1.55586	0.428942	-0.503751	0.3191	0	0.902219	-1.40631	1.94185	1.8911	0.254027	1.07302	-1.11924
NGFRAP1	G6	-5.56854	-7.19722	-6.13337	-5.40118	-6.07921	-5.74619	-4.09023	-2.74379	0.509396	-6.60576	0.860656	-3.55073	-3.71454	-6.62302	-6.07531	-5.48906	-1.47445	-6.01701	-0.695754	-6.5921	-3.06403	-3.55236	-4.92552	-6.83327	-1.45163	-1.02261	-0.187161	-5.71022	0.817624	-5.97098	0.414404	-7.25941	0.920037	-5.82709	0.936624	1.33891	1.18188	0.765402	0.118819	0.507037	0	0.898195	1.67054	2.04799	0.322492	0.752346	1.25298	0.598236
PLEKHH2	G6	-3.27094	-3.27094	-1.63441	-0.892097	-0.526557	0.920508	-0.109384	-0.193328	-1.6193	2.42236	-0.281544	-0.0237128	-1.85555	-1.38366	-3.27094	-1.35679	-2.19393	-1.55912	-0.113422	-0.202695	-3.27094	-0.598234	-2.1347	-1.83788	0	-1.06336	-0.572998	-2.2844	1.3923	-1.34831	2.70444	1.82351	1.35487	3.34837	0.149363	-0.365164	2.37916	2.75585	1.77615	-3.27094	-1.85371	2.07997	-0.0424569	1.956	3.40284	5.18153	3.6287	2.87126
PLXDC1	G6	-1.99969	-1.87393	-2.04938	-0.824685	-0.663212	-1.71111	-2.37467	-3.33647	-2.33583	-0.933265	-2.21579	-1.66839	-1.16385	-2.45774	-0.798843	-2.20891	-2.38379	-0.0896334	-2.37871	-2.46798	-1.4839	-0.136802	1.83226	0	-0.659868	-0.75576	-0.882326	1.4571	0.160782	-0.626917	-1.21935	2.8708	-1.12819	1.72038	-0.189573	-2.63045	1.14345	0.177221	1.16542	0.112574	0.84764	1.31237	0.637273	1.85229	2.64827	2.68928	2.46244	1.51626
C3orf52	G6	-3.05042	-0.0481385	-4.35915	-2.1278	-1.12812	-1.20794	-3.18006	-2.51259	-2.12405	-1.12513	-2.44987	-1.80241	-1.53751	-1.39928	-2.20147	-2.08266	-2.32699	-0.441832	-0.034333	-0.103515	-1.65691	-0.25137	-1.28683	-1.62202	0.542411	1.02188	0	0.709838	-0.2764	0.412052	2.40072	2.3569	2.03789	5.41753	-0.717749	-2.35874	-1.47398	3.50056	-2.46561	-0.485178	2.89346	4.82681	3.64577	4.61524	0.816377	3.45451	2.24498	2.39438
JPH1	G6	-1.13917	-1.13917	-1.13917	-1.13917	-1.13917	-1.13917	-1.13917	-1.13917	-1.13917	-1.13917	-1.13917	0.662689	-0.119096	0	-0.104091	-0.130972	-1.13917	-1.13917	1.40903	2.57924	0.0077281	-0.07731	-0.002932	-1.13917	-1.13917	6.10462	-1.13917	-0.152632	-1.13917	-1.13917	5.00875	-1.13917	3.61542	6.53628	-1.13917	-1.13917	-0.27663	4.49299	3.35031	-1.13917	7.52783	5.76579	-0.0695291	7.36982	3.0411	4.6114	4.51666	2.83029
RP11-472G21.2	G6	-2.86007	-3.15789	-2.20938	-1.78996	-2.37136	-1.33963	-2.98971	-2.82161	-1.71792	-2.02675	-2.00755	-2.77169	-2.75342	-2.03166	-1.55181	-1.89232	-0.836524	-0.592383	-4.1688	-2.12491	-4.1688	-2.40059	-3.03257	-2.01445	-4.1688	0.786852	-2.47331	0	0.369802	-0.334981	1.93788	1.65983	3.64483	3.48835	-2.37313	-0.578234	1.32495	2.51151	0.603192	3.03554	2.65518	4.46578	5.18405	3.64891	-0.433918	2.2399	3.28412	0.741831
AADAT	G6	-5.09113	-5.09113	-3.9046	-5.09113	-5.09113	-4.01467	-3.14299	-3.74393	-5.09113	-4.18651	-5.09113	-3.87013	-2.64096	-5.09113	-5.09113	-4.08293	-3.29946	-5.09113	-5.09113	-3.59051	0.781452	0.187054	-5.09113	0	-3.68082	0.712513	-5.09113	-2.45559	-5.09113	-3.16851	0.973099	1.55793	-5.09113	1.73226	-4.01153	1.99559	1.49211	1.96792	0.111032	-3.76285	0.912705	3.22108	1.41932	3.05146	2.48944	2.05869	2.06966	2.70529
TUSC3	G6	-2.98619	-1.06735	-1.79967	-2.98619	-2.98619	-2.98619	-2.98619	-0.786439	-2.98619	-1.58771	-2.98619	-0.249869	-1.57081	-2.98619	-1.95112	-2.98619	-1.49477	-1.9606	-2.98619	-0.739194	-1.8393	0.97124	-0.464142	-1.95292	0.204376	4.54427	-0.696131	-1.61578	-2.98619	-0.598348	6.23502	4.55003	-2.98619	6.3875	-0.949629	5.95845	6.11104	5.96746	6.83345	4.66576	5.12686	6.53936	5.8556	-1.55031	4.06549	0	6.98596	6.14049
TSHR	G6	-4.08537	-4.39425	-5.29748	-3.15692	-2.12178	-3.68242	-2.02483	-2.29472	-3.34037	-2.33622	-2.05029	-1.88987	-4.80205	-2.66273	-3.11216	-2.31331	-3.78714	-4.78959	-2.94204	-2.19391	-2.43287	-1.12553	-0.76518	-0.924425	-2.9036	0.234094	-2.131	0.835009	-2.5104	-4.29361	0.402092	1.4731	1.84303	2.23724	-4.89238	-2.01037	0.199884	0.131539	1.22393	0	1.50021	3.19238	2.06442	2.14092	2.03069	2.4226	2.7261	3.25019
PCDH9	G6	-2.4387	-2.90945	-4.4117	-2.25586	-3.61579	-1.55247	-1.87359	-2.89046	-2.39784	-2.89376	-2.27779	-2.80689	-1.69509	-0.620326	-2.98123	-3.68407	-2.03289	-1.32476	-2.44071	-2.43039	-3.23783	0	0.0729657	-3.12126	-3.30592	2.18063	-5.59822	-2.96269	-2.05174	-1.91096	-0.352801	4.0854	-1.51909	5.27635	-1.76549	3.07928	2.26743	3.7039	2.60554	3.02344	5.05317	3.86731	5.08278	6.54819	2.99062	2.28046	3.22073	3.72236
TRBV30	G6	-3.3172	-2.51292	-1.70156	-1.50964	-2.48211	-2.8351	-2.67779	-1.72099	-2.39084	-0.96075	-0.8833	-2.27615	-1.69981	-3.48676	0.0213975	-1.72673	-1.57285	-0.658943	-2.07773	-2.82359	-1.31989	-2.09141	-0.997466	-1.03051	-1.70838	1.86414	-0.0637289	0.167328	-2.68761	-1.4991	2.12728	2.35816	-1.00812	7.66445	-0.252765	0.230962	-1.66938	2.87692	2.48309	0	3.0258	3.3161	3.78473	2.82597	1.24023	4.11875	3.21271	4.70054
AC079612.1	G6	-1.41031	-1.41031	-1.41031	-1.41031	-1.41031	-1.41031	-1.41031	-1.41031	-1.41031	-1.41031	-1.41031	-1.41031	-1.41031	-1.41031	-1.41031	-1.41031	-1.41031	-1.41031	-1.41031	-1.41031	-1.41031	-0.348455	-1.41031	-1.41031	0	4.44725	-1.41031	-1.41031	-1.41031	-0.247993	3.96238	1.7666	1.86244	6.20576	-1.41031	3.50161	0.709877	4.52264	4.60336	3.62904	3.87793	6.04355	5.62167	4.39024	0.645294	5.76561	4.16812	-0.273467
NINL	G6	-3.30226	-1.80968	-0.949705	-1.49469	-0.64707	-3.12029	-1.5697	-1.37966	-4.61099	-0.993069	-1.29055	0.13272	-0.518985	-0.975874	-1.37606	-2.92635	-0.84548	-3.18821	-2.06279	0	-0.0299339	-0.882281	-2.7282	-2.28558	-2.31868	2.98965	-1.12603	-0.89903	-1.93761	-1.73451	5.91344	3.64946	-1.73713	6.76057	-0.77825	-0.662241	1.90418	4.34862	5.26256	2.71281	4.87143	6.6274	5.48896	5.61741	4.64126	5.93624	5.42695	4.81619
FAT1	G6	1.41048	-5.71023	-6.29543	-7.5263	-4.32094	-2.90797	-3.8529	-0.351781	-5.56462	-6.77859	-1.5185	1.76063	1.19634	-2.7259	-6.03093	2.3833	-5.17925	-6.79972	-4.99297	-2.92303	-4.45921	-2.87994	-2.80382	-4.47669	-4.07837	-0.322087	-5.24336	-4.79958	-6.20768	-5.17229	4.89062	3.37425	-6.38717	3.68602	0.40963	-0.698717	1.91917	-0.619054	2.34666	-0.664648	3.80761	3.49528	2.6823	4.47611	2.4871	3.39547	5.52365	4.59851
ANTXR1	G6	-3.96384	-3.47861	-3.32973	-4.11177	-4.45103	-3.96959	-2.28957	-2.68281	-3.78362	-3.84756	-4.60685	-1.51843	-4.05722	-1.9119	1.13566	-5.76042	-3.19564	-3.62025	-2.24186	-1.29664	-2.27056	0.233871	-0.76009	-1.54791	0	0.340116	-2.74848	-2.72525	-3.8221	-5.76042	3.62386	1.37205	4.22978	3.46349	0.369516	1.85951	-1.49331	-2.61222	-1.6974	3.58456	4.12491	3.96779	3.95825	2.78639	1.82915	2.25466	4.49631	-0.20315
CCNI2	G6	-2.2997	-0.896586	-2.2997	0.0791375	-2.2997	-1.22324	-2.2997	-0.952505	-2.2997	-0.778513	-0.706674	-0.288134	0	-0.725726	-0.5731	-0.615061	-0.808276	-0.587889	0.248493	-0.497362	-0.40061	-0.531485	-2.2997	-1.26643	-0.889389	0.469085	0.968477	0.0818192	-2.2997	-0.123844	-0.400649	6.10224	-1.53484	3.74156	1.47206	-0.833105	-0.179513	4.54936	-0.155697	1.89504	1.83947	7.58238	1.56711	-0.863824	1.72932	0.686491	5.02642	3.65749
TTC16	G6	-1.22593	-0.571197	-1.17719	0.556087	-0.871661	-2.00004	-1.1922	-1.52573	-1.9984	0.269435	-0.728876	-1.61424	-0.0556369	-1.15501	-1.27357	-1.55062	0.460921	0	-1.07598	-0.390284	0.221565	-2.46527	-0.391769	-0.921952	-0.290574	-0.22313	-0.560507	0.250126	-0.974706	-0.204659	3.80109	0.75647	-0.615678	2.62234	-0.0811394	-1.85952	1.3845	0.585958	0.89777	2.59727	1.8166	-0.174221	-0.918158	1.53895	1.18396	1.7713	0.115445	0.545759
ECHDC2	G6	-2.4365	-1.66523	-1.18354	-0.566985	-2.72439	-2.48918	-1.07453	-0.915184	-2.78625	-2.73897	-2.62455	-2.08224	-0.319596	0	-1.43471	-1.22175	-2.31887	-0.218439	-1.77869	-1.83142	-0.150284	-0.085162	-2.18352	-1.79616	1.12815	-0.651246	0.969124	4.32495	-1.94753	-0.554425	-0.955189	1.87976	-0.351844	3.03406	2.53732	-0.993089	3.92641	3.18298	1.13296	-0.0584453	0.270672	0.366171	1.13795	0.635249	2.48076	2.99103	2.05826	2.83618
RP11-445O3.3	G6	-1.83196	-1.83196	-1.83196	-1.83196	-0.0345153	2.21379	-1.83196	3.88479	-1.83196	-1.83196	-0.678393	-1.11324	-0.416574	-1.83196	1.7679	0.276005	-1.83196	-1.83196	-0.156392	-1.83196	-1.83196	-1.83196	-1.83196	-1.83196	-1.83196	2.1784	-0.136472	-1.83196	0.471894	-1.83196	3.04754	-0.325914	-1.83196	4.80985	2.8362	-1.83196	0	1.31623	-0.379252	2.43288	3.18052	0.561248	4.18367	2.34364	2.64933	5.00533	1.86616	3.43797
TRAM1L1	G6	-1.06964	-1.06964	-1.06964	-1.06964	-0.128431	-1.06964	-1.06964	-1.06964	-1.06964	-1.06964	-1.06964	-0.0632063	-1.06964	-1.06964	-1.06964	-1.06964	-1.06964	-1.06964	-1.06964	-1.06964	-1.06964	-1.06964	-1.06964	-1.06964	-0.0533561	-1.06964	-1.06964	-1.06964	-1.06964	3.83966	5.49089	0.436408	-1.06964	0.624703	0.966924	3.32861	4.55913	4.01733	5.48067	3.1251	1.23274	4.80817	0	6.19322	3.72423	4.99228	4.74312	4.42622
RP5-1065P14.2	G6	-2.20376	-0.80065	-2.20376	0.54007	-0.0599446	0.625412	0	-2.20376	-1.00577	0.790427	-2.20376	-1.19733	-2.20376	-1.0646	-1.16869	-2.20376	-0.71234	-2.20376	-2.20376	-2.20376	-2.20376	-2.20376	-2.20376	-2.20376	-2.20376	-2.20376	-2.20376	-2.20376	-1.3635	1.88458	2.70003	2.96436	-0.72205	-0.0842945	0.210932	1.24415	-0.219518	4.03395	2.12046	2.83558	-0.0712573	4.30018	1.02471	3.28749	-0.148159	4.60043	4.01814	0.319429
ADAM33	G6	-1.4094	-1.02924	-2.71813	-1.34947	-1.13888	-1.22743	-2.71813	-0.871576	-1.52014	-1.31965	-1.1251	-0.706562	-0.132619	-0.190577	-2.71813	-2.71813	-0.308389	2.05054	-0.62093	0	-0.176098	-0.711786	0.463436	-2.71813	0.296461	1.57986	-2.71813	-1.34772	-0.779807	0.408702	2.67186	-0.909493	-0.496963	-0.429505	-1.63854	2.99967	5.72684	6.492	7.65251	1.96005	-2.71813	-1.35805	3.52277	2.80722	1.97891	4.39613	3.1989	2.52713
PSAP	G6	0.036541	-1.02472	-0.413864	-0.779926	-1.6792	-0.713215	-1.214	-0.390702	-0.808218	-1.13803	-1.63958	-0.0995563	-0.192295	-0.850178	-0.121868	-1.35443	-0.804584	-0.237354	-1.34132	-0.182554	-0.526701	-0.100608	-0.334502	-0.650495	1.87191	0.198912	-0.660533	-0.0647589	-0.342376	-0.298507	-0.130105	0.0276006	0.520056	0.285525	0.336842	0	0.529766	0.737146	-0.152089	1.40873	0.578143	1.25519	1.26153	1.11741	-0.400611	0.772295	1.22651	0.328463
ELOVL4	G6	-4.4519	-5.17883	-5.2312	-5.21908	-5.55833	-5.37702	-5.68863	-6.86772	-5.66973	-5.23587	-4.70647	-5.18584	-4.04608	-5.72855	-5.83265	-6.86772	-6.86772	-1.28794	-2.30915	-4.44478	-4.50733	0.774326	-3.40153	-3.91185	-2.65884	0.72764	-3.85578	-0.0312629	0	-3.18046	2.36551	-4.28111	1.91897	3.01351	-1.9833	2.006	0.631711	3.23509	2.79867	0.196608	4.77407	3.91235	3.9981	4.17988	0.555466	-0.902308	4.06697	3.15576
ASAH2B	G6	-2.23444	-1.22353	-0.275024	-0.865785	-2.23444	-2.23444	-2.23444	-0.887247	-1.03645	-1.32982	-0.641417	-1.01344	0.587196	-0.347167	-2.23444	-1.22625	0	-1.20886	-1.23204	-0.733826	-0.0843523	0.300073	-0.664351	-0.801387	-0.111484	-0.282827	-0.538955	-0.864036	-0.296121	-1.07212	-1.23497	-0.183623	1.417	3.47871	1.47363	1.81619	3.23552	1.372	-0.168609	2.59	3.98712	2.695	2.62387	3.97535	1.43357	0.388268	3.73203	2.82517
ASAH2	G6	-1.17263	-1.17263	-1.17263	-1.17263	-1.17263	-1.17263	0.00645554	-1.17263	-1.17263	-0.527821	-1.17263	-0.166202	0.530568	-1.17263	-1.17263	-1.17263	-0.095629	-0.147046	-1.17263	-1.17263	-1.17263	-1.17263	-1.17263	-0.139359	-0.156352	0.00874807	-1.17263	-1.17263	0	-1.17263	-1.17263	-1.17263	1.1387	2.8596	0.32224	1.93796	2.25285	1.17427	-1.17263	0.649367	2.03016	2.02282	1.96329	3.50616	0.337166	-1.17263	0.538429	1.78245
NOVA1	G6	-0.999471	-0.999471	-0.999471	-0.999471	-0.0582636	-0.999471	0.627254	-0.999471	-0.999471	-0.354658	-0.999471	-0.280753	-0.999471	-0.999471	0.435995	-0.999471	0.0775334	-0.999471	2.38551	-0.999471	-0.999471	0.0623861	-0.999471	-0.999471	-0.999471	-0.999471	0.696018	-0.999471	-0.999471	0.162848	0	-0.999471	-0.999471	-0.999471	-0.999471	-0.999471	6.3902	6.80037	-0.0581721	-0.999471	7.77988	6.26453	6.75941	6.1695	3.5201	3.50507	6.56198	6.89137
SLAIN1	G6	-4.01086	-2.54722	-1.83358	-2.0109	-3.78299	-3.09566	-2.48668	-2.12241	-3.01156	-4.79483	-2.92207	3.14373	-0.499043	-3.46682	-3.46676	-2.36591	-3.48053	-2.11433	-3.11353	-4.38279	-0.0826075	1.90234	-3.47285	0	1.2249	-0.534255	-1.68659	-3.39151	-3.27846	-2.81877	-3.1207	0.840313	-2.53137	2.78726	2.31237	2.89563	2.68791	1.79228	-2.88859	0.786529	-3.97373	1.66652	3.64424	2.69697	2.29919	2.08506	2.93526	2.02905
FAM92A1P1	G6	-1.5842	-1.5842	-1.5842	-1.5842	-1.5842	-1.5842	-1.5842	-1.5842	-1.5842	-1.5842	-1.5842	-0.363202	0.118999	0.303074	-1.5842	-0.184728	-1.5842	0.555968	0.512997	-1.5842	0	-0.522345	-1.5842	-1.5842	-0.173891	0.0455462	0.111287	0.930263	-1.5842	-1.5842	1.72178	-1.5842	0.540159	-0.569804	0.985728	-1.5842	2.15346	1.97243	-0.131493	-0.255925	-1.5842	2.81385	-1.5842	3.60069	-0.0744024	1.55341	2.47599	2.32349
KCNG3	G6	-1.07959	-1.07959	-1.07959	-1.07959	-1.07959	-1.07959	-1.07959	-1.07959	0.118399	-0.434781	0.513433	-1.07959	-1.07959	0.0595732	-1.07959	-1.07959	1.15485	-1.07959	-0.0771943	-1.07959	-1.07959	-1.07959	-1.07959	-1.07959	-1.07959	-1.07959	0.615895	-1.07959	-0.239329	0.082725	-0.0801229	0.426453	0.560958	3.24077	0	-1.07959	-1.07959	1.84934	-0.408201	-1.07959	-1.07959	3.41977	2.78722	1.97881	0.430206	0.217505	3.54089	2.38796
FAM149A	G6	-0.619388	-1.92812	-0.741594	-1.92812	-1.92812	-1.92812	0.0200178	-0.0815636	-0.730123	-1.0235	-0.774548	-0.0170163	-0.51273	-0.788949	-1.92812	-1.92812	-0.436692	-0.902529	-1.92812	0.318881	0.613915	0.985219	-1.92812	-0.894842	0	-1.92812	-0.232627	-0.277426	-1.92812	-0.765797	3.46187	-0.42207	-0.858399	0.191354	-0.433243	0.0722876	-1.92812	1.46766	3.08978	-0.599839	4.24202	4.93478	0.292905	5.15194	1.59595	2.91778	5.15076	4.7445
IL4	G6	-1.49487	-1.49487	-1.49487	-1.49487	0.084373	-0.00417597	-1.49487	-0.147677	-1.49487	0.64718	-1.49487	2.37295	-1.49487	-1.49487	-1.49487	-1.49487	-1.49487	-1.49487	-0.492474	-0.410965	-1.49487	-0.0236387	0.387917	0.462506	-0.478591	-0.313492	-1.49487	0.381737	-1.49487	-1.49487	0.596879	2.16646	-0.198573	-0.0870848	0	-1.49487	0.625315	2.56843	-0.351614	0.952367	0.442141	6.91876	-1.49487	4.30568	-1.49487	7.20553	2.89095	0.38885
CHRNB4	G6	-2.34134	-2.34134	1.47534	-2.34134	-1.40013	-0.310111	-2.34134	-2.34134	-2.34134	-0.820152	-2.34134	-1.12034	0.108824	-0.204194	-0.380864	0.219122	-2.34134	-1.31575	-2.34134	0.0816049	-2.34134	-1.27948	0	-1.30807	-1.32506	-2.34134	-0.0512798	-0.690649	-2.34134	-2.34134	2.04625	2.20834	1.4968	0.668907	-0.304778	-0.874744	0.809799	0.936063	-1.19808	-2.34134	1.56532	0.548743	-0.859731	2.39686	0.841844	1.1721	3.1553	1.95145
OR10K1	G6	0	0	0	0	0	0	1.17909	0	0	0	0	0	0	0	0	0	0	0	0	0	0	0	0	0	0	0	0	0	0	0	0	0	0	1.0144	0	0	0	1.52848	0	1.32828	1.41722	4.09212	0	1.961	0	0	0	0
AC018359.1	G6	-1.69728	-1.69728	-0.510761	-0.71205	-0.756076	2.00326	-0.518195	0.502469	-0.499291	1.09632	-1.69728	-1.69728	-1.69728	-1.69728	-1.69728	-1.69728	-1.69728	-0.274511	-0.694884	-1.69728	-1.69728	-1.69728	-0.561048	-1.69728	0	0.254332	-1.69728	-1.69728	-1.69728	-0.534965	-1.69728	5.39162	-0.932421	1.216	1.01199	-0.230688	-0.243296	0.649621	1.60089	-1.69728	0.891111	2.60586	0.698335	4.18445	0.562236	0.0841502	2.2188	3.71241
CD8A	G6	-1.72317	-1.24912	-1.66601	-0.011772	-2.72888	-1.44354	-1.59121	-0.744719	-1.00747	-1.57139	-1.51108	-2.75722	0.881993	-0.0751639	-0.988579	-2.51913	-2.44518	0	-2.70839	-1.91391	-0.243506	-1.23643	-2.93594	-1.45052	-1.77932	1.57873	-0.739245	-1.41197	-0.47725	-2.15807	-0.245513	-0.557625	2.02148	1.90557	2.10324	0.44413	-0.273524	1.27793	0.614289	0.873125	1.65913	3.78297	3.07431	2.8191	0.0125577	4.20524	1.36666	0.0507962
PLCL1	G6	-2.823	0.306789	-1.20876	2.02944	-3.32174	-2.22158	-1.99471	-2.56062	-2.51864	-3.5527	-4.31199	-1.93688	0	-1.37452	-1.74247	-1.27818	-3.4334	-1.82636	-2.68323	-1.04107	-2.37089	-0.517621	-3.33333	-2.07755	-2.27499	1.51222	-1.10641	-1.80848	-2.15458	-1.70314	4.54548	-0.844117	1.38073	4.60863	6.74743	-0.608669	-1.64997	2.29659	-1.27471	1.28218	4.90239	4.54703	3.39599	4.95162	1.35316	3.79226	3.91017	3.1526
RASSF6	G6	-3.84764	-2.44452	-2.21112	-1.97329	-3.84764	-2.35694	-3.84764	-3.84764	-3.84764	-3.84764	-2.25461	-1.83607	-1.39748	-3.84764	-2.12104	-3.84764	-1.4379	-2.82205	-2.45594	-2.34702	-2.26344	0	-3.84764	-1.52224	-2.43733	0.932819	-3.84764	-2.47723	0.0777055	-1.92502	4.49284	-0.670725	0.416218	4.04975	6.89921	-0.257072	0.783997	3.10068	3.7329	0.0263282	4.71754	5.1109	6.19049	5.58293	3.30475	-0.0373297	2.8977	0.965595
RP1-161N10.1	G6	0	0	0	0	0	0	0	0	0	0	0	0	0	0	0	1.91415	0	0	1.0024	0	1.5842	1.06186	0	0	0	0	0	0	0	0	3.37774	0	0	2.80906	6.1178	0	0	0	1.30952	0	3.20279	3.36748	1.78027	3.66357	2.85939	2.98619	2.4604	4.14023
SDR42E1	G6	-3.45615	-0.453953	0.954508	-0.113789	-1.8769	-1.96545	-1.82942	-2.10895	-2.25816	1.21751	-2.30258	-2.05904	-0.747516	-2.31698	-1.29848	-1.542	1.63437	-2.03338	-1.35895	0.195511	-1.55706	0	-3.45615	-1.3018	-1.33319	-1.8264	-1.76066	2.81688	-2.03791	-1.53353	4.33341	-0.378973	3.09934	-1.16752	2.50742	-0.790646	2.88645	3.48736	-1.10225	-3.45615	2.86308	0.860945	2.53358	-1.12665	3.19199	2.14824	3.98808	4.02896
ULBP1	G6	-1.2963	0.106815	-0.109777	-1.2963	-1.2963	-1.2963	-1.2963	-1.2963	-1.2963	-1.2963	-1.2963	-0.577582	-1.2963	-0.157133	-1.2963	1.69961	-1.2963	-1.2963	0.379268	-1.2963	0.287902	-1.2963	-1.2963	-0.263026	0.114012	0.911271	-1.2963	-1.2963	-1.2963	2.39096	-1.2963	1.29031	0	4.63962	-0.216706	0.170296	-1.2963	-1.2963	-1.2963	-1.2963	-1.2963	4.17154	2.17821	4.44747	0.759306	0.829249	0.414763	1.7773
LINC01115	G6	-4.94016	-4.94016	-4.94016	-2.87496	-2.29647	-1.78896	-2.33821	-0.504832	-2.70507	-0.023713	-1.12628	-2.14884	-3.52478	-3.36619	1.12566	-4.94016	-0.533237	-2.99601	-1.62701	-0.260865	-3.04107	-3.87831	0	-2.46321	-0.313059	0.31254	-2.24223	1.1181	0.502727	-0.739729	-1.87435	-3.85218	-1.32235	3.05367	3.01958	0.46907	2.2994	1.76874	2.50637	2.57506	3.00256	-0.236019	2.25931	-1.70452	2.42125	2.85115	4.08091	1.88165
ZFYVE9	G6	-5.00929	-4.39917	-3.26172	-4.08668	-3.23119	-3.37305	-2.94295	-2.94809	-3.68117	-2.62979	-2.50413	-3.32619	-1.74242	1.1141	-1.26804	-2.72246	-2.90373	-1.11816	-1.31267	-2.73639	-2.32503	-1.87267	-3.97668	-3.08733	-3.61759	2.08286	-1.85376	-2.14922	-3.05924	1.59925	-3.54223	-4.2672	-3.92225	1.59178	1.46473	2.60002	3.27777	2.33677	2.81665	2.13421	2.51357	2.50692	2.08531	1.57992	0.515948	1.74447	2.38543	0
CNN3	G6	-4.66409	-2.38229	-2.04839	-1.46835	-2.52027	-2.2554	-2.24653	-0.228763	-3.01246	-0.544824	-3.07107	-0.607986	-0.528526	0.899108	-2.93749	-0.603326	-0.339021	-0.697109	-3.66169	0.493298	-3.07989	0.571298	-0.372768	-0.582729	-0.130692	0	0.787538	-1.91733	-2.87534	-3.0595	7.2116	-2.23336	1.69298	3.39806	6.92265	2.87083	-0.637371	5.65348	-1.6551	-1.79245	-2.21114	4.01561	5.32995	0.603704	1.97539	3.20395	4.52384	2.38839
RP4-639F20.1	G6	-0.38676	-0.684578	-1.69549	-1.69549	-0.116243	-1.69549	-0.0687634	-1.69549	-0.497496	0.298431	-0.541921	-0.474489	-0.675418	1.13474	-0.660413	-1.69549	-0.204064	-0.669901	-1.69549	-0.61158	-0.548594	-0.633632	-1.69549	-0.262432	-1.69549	-0.514107	0	-0.708954	-1.69549	-1.69549	6.86134	-0.189442	0.428873	2.193	5.94181	1.75243	2.1201	4.90773	0.370346	-0.367211	1.23373	3.66217	2.87868	3.09976	1.1639	0.43006	3.54385	1.68338
CHAT	G6	-1.18138	-0.17047	0.00514116	-1.18138	-1.18138	0.309316	-1.18138	-1.18138	-1.18138	-0.276762	-0.0278136	-1.18138	2.01816	-1.18138	-1.18138	-1.18138	0.310043	-1.18138	-1.18138	-0.0974728	-0.0344863	-1.18138	-1.18138	-1.18138	0.746735	0	-1.18138	-1.18138	-1.18138	-0.0190625	1.3606	1.24935	-1.18138	1.25723	-0.101788	0.285214	3.2428	0.347097	-0.0381222	0.146896	0.951126	1.31667	1.03964	0.779621	1.07814	1.21568	2.83236	2.19749
RPL39L	G6	-3.3392	-3.44689	1.0503	-2.90444	-3.55653	1.45582	-2.53382	-3.28922	-2.90068	-2.47814	-5.13578	2.72562	-2.31414	-5.13578	-4.1007	-3.45114	-3.10362	-0.514	-5.13578	-0.880145	-0.971686	-0.0610269	-0.106283	0	1.26889	-1.75583	-2.43784	0.707176	-2.17166	2.97265	1.6699	2.55414	3.60992	-0.673506	0.786511	-3.13537	2.98208	0.161736	-3.06994	-5.13578	-2.8334	-0.875312	-1.38813	2.98469	1.17373	3.4329	3.81028	3.11538
OGDHL	G6	-2.94615	-2.94615	-1.75962	2.48624	-2.94615	-0.914917	1.29343	-2.94615	-0.711054	-1.42496	-1.79258	-1.54904	5.25774	-1.80698	-1.51068	-1.26151	0	-2.94615	-2.94615	-2.94615	-2.94615	-1.17793	-1.80991	-2.94615	-1.24886	1.35184	1.61605	-1.95961	-2.94615	-1.34155	4.8883	5.36393	-0.3248	1.87324	-2.94615	0.644422	4.43399	-1.41767	-0.963538	-2.94615	0.909105	0.366289	-0.550527	1.31306	2.25313	2.93713	4.82456	2.78105
LRP6	G6	-2.84362	-2.23351	-1.53665	-1.51967	-1.61733	-0.908372	-0.681502	-1.67484	-1.91726	-2.52049	-1.78007	-0.0743553	0.485068	1.39067	-1.82345	-0.331179	-1.4484	-0.51315	-2.24823	0.0577697	5.42733	0.566132	-0.378235	-1.82694	-1.57482	-0.275435	-0.667388	0.299506	-0.563116	0.789503	-2.0606	-2.6463	3.70668	-1.71374	0	4.06687	-1.7966	3.98273	-0.614264	2.05357	-2.21533	-2.06426	5.29151	3.0058	2.41601	0.176792	5.13861	2.4148
MYO1C	G6	-1.89309	-1.50437	-1.05298	-0.327403	-1.53155	-0.886484	-0.355967	0.18405	-1.78034	-0.44635	-0.383008	0.020533	-0.128682	-1.3318	-1.89959	0.514373	-1.59523	-0.101169	-1.79199	-1.05846	0.0513631	0.390201	-0.0445632	-0.393488	0.296645	-0.124585	2.84098	-1.04782	-2.00455	-1.76312	-0.21185	0.359457	-0.696171	2.38529	0.0489433	-0.224779	0.0885275	-0.596377	0.20996	-0.663827	0	-0.262669	-1.17501	0.555244	1.41318	0.583303	2.10942	2.16195
PIPSL	G6	-0.283561	-0.237349	-0.147485	-0.293446	-0.638747	0.486901	-0.722357	0.151486	-0.125573	0.0301961	0.0632694	0.0182247	0	-0.39857	-0.185125	0.325356	-0.0957924	-0.205565	-0.143792	-1.4255	-0.0804103	-0.719308	0.356822	-0.0753191	-0.00857265	0.453825	-1.23063	-0.858485	-0.0997664	-0.355303	-0.262264	-0.671719	-0.0522691	-0.806652	-1.13045	-1.45953	0.284316	2.32546	-0.230952	-1.10412	0.19127	-0.196679	0.00409576	0.964678	0.671738	0.472782	0.36595	1.2141
PLA2G16	G6	-0.8928	-0.874514	0.0918976	0.711705	-1.63543	-1.10736	0.340923	-0.820993	-1.10541	-0.85016	-4.05232	2.27455	1.06874	-1.52477	-0.659986	-1.05641	-0.999246	-0.2953	-2.37675	-0.0943517	0	0.275538	0.420055	-1.09645	1.57855	0.080094	-0.379343	-0.778155	0.144968	-0.0855891	0.587753	-0.260341	1.24699	-0.503721	3.20271	-0.332114	-0.236732	-0.714497	-0.57052	-2.23032	-1.02586	-0.919217	-1.36355	1.21548	-1.61621	3.23954	1.96195	1.03532
KCNC2	G6	0	0	0	0	0	0	0	0	0	0	0	0	0	0	1.43547	0	0	0	0	0	0	0	0	0	0	0	0	0.986535	0	0	0	1.08799	0	1.0144	0	0	0.862537	0	1.45271	0	3.50053	0	0	2.3295	0	4.19904	1.02511	2.95509
UBXN10-AS1	G6	-1.41539	-1.41539	-1.41539	0.815955	0.382059	3.10478	-1.41539	-1.41539	-1.41539	1.78678	-1.41539	0.934389	0	-1.41539	-1.41539	-1.41539	-0.338382	0.0073861	-1.41539	-1.41539	-0.268491	-0.353529	-0.279151	0.541993	-1.41539	-0.234005	-1.41539	0.235304	-1.41539	1.46109	2.66565	2.10211	3.03131	-0.400988	-1.41539	-1.41539	-1.41539	1.1542	-0.743993	-0.0871088	-1.41539	-0.190467	-1.41539	2.36631	0.397603	-1.41539	4.85653	2.05216
ORAOV1P1	G6	0	0	0	0	0	0	0	0	1.19799	0	0	0	0	0	0	0	0	0	0	0	1.14689	0	0	0	1.01628	0	0	0	0	1.16232	1.38777	0	0.764862	1.0144	0	0	0	0.909201	1.57939	0	1.02144	1.94272	0	1.43588	1.09081	2.39706	2.13928	2.82557
RP11-669N7.3	G6	0	0	0	0	0	0	0	0	0	0	0	0	0	0	1.03508	0	0	0	0	0	0	0	0	0	0	0	0	0	0	0	0	0	0	2.57356	0	0	0	3.50501	0	1.32828	0	0	2.55008	1.43588	1.09081	4.12928	1.42213	0
TMEM155	G6	0.0116299	0.106017	1.13359	-1.2971	-1.2971	-1.2971	0.906666	0.0500977	-0.0991056	-1.2971	-1.2971	-1.2971	2.05906	0.590178	-1.2971	-1.2971	-1.2971	-0.271511	0.37847	-1.2971	0.287104	-1.2971	-1.2971	-1.2971	-0.280817	1.98005	-1.2971	-1.2971	-0.456834	-1.2971	-1.2971	-1.2971	-1.2971	4.62663	-0.217505	1.07687	-1.2971	2.65537	-1.2971	-1.2971	-1.2971	-0.0721791	-1.2971	4.97424	1.13901	0	4.03949	1.04533
TBC1D8B	G6	-2.21873	-1.20782	-1.03221	-0.344383	-0.236297	-1.14227	-0.270597	-2.21873	-2.21873	-0.95877	-1.06516	-0.821621	0.366779	-2.21873	-0.258255	0.464138	-0.427062	-2.21873	2.89537	0.0282663	-1.07184	0.579511	0.605611	-0.785674	3.51389	1.34683	-2.21873	0.0151787	-1.37847	-0.29611	5.5245	-2.21873	-1.14901	-1.20433	-0.423059	-0.752135	-1.01582	4.96369	-0.152896	-2.21873	-1.19729	0	4.52649	5.48456	3.00391	1.75993	1.74702	3.21299
FAM173A	G6	0.615485	-0.0127875	-0.0736295	-1.76801	-0.633292	-1.11657	-0.506429	0.687363	0.20753	-0.160889	-1.07679	0.140552	-0.771776	-0.676395	-0.937193	-0.496017	-1.20748	-0.331296	-1.79783	0	0.0571311	-0.433558	0.39699	-1.02349	-0.107708	-0.11364	-1.1482	0.213164	-0.692241	-2.92898	0.183542	-0.909515	0.0745623	-0.482047	-0.656778	0.430439	-0.708369	-0.910728	-0.431814	0.76249	-0.139404	0.224609	0.625085	1.50125	0.123354	1.94233	1.40838	-0.317931
RPSAP63	G6	0	0	0	0	0	0	0	0	0	0	0	0	0	0	0	0	0	0	0	0	0	0	0	0	0	0	0	0	0	0	0	1.50605	1.06972	1.0144	0	0	0.862537	0.909201	0	0	0	1.22492	1.06964	5.49125	1.09081	0	1.94333	1.13684
ISL2	G6	-1.36866	-1.36866	-1.36866	0	-0.0592662	-1.36866	-1.36866	-0.0214627	-1.36866	0.968151	1.18584	0.179721	-1.36866	4.80603	-0.333583	-0.360464	1.19612	-0.343071	-1.36866	0.131959	-1.36866	0.399557	-1.36866	-1.36866	-1.36866	-0.187277	-1.36866	-0.382124	-1.36866	0.235933	4.31577	0.137388	-0.0723588	2.70846	-0.289065	-1.36866	-1.36866	-1.36866	0.0840501	-1.36866	-1.36866	-1.36866	-1.36866	2.29491	1.90775	5.49028	4.85325	6.3847
TNIP3	G6	-1.04517	-0.950782	0.570475	-0.479549	-1.41269	-0.322668	0.807655	-2.3539	-0.118805	-2.3539	-2.3539	-2.3539	0.572225	-0.466621	-2.3539	-2.3539	-0.862473	0.366659	-1.3515	-1.26999	-0.203806	0.444345	-2.3539	-0.92084	-0.425781	0.923253	-0.658408	-0.119987	-0.735688	-0.749306	0.525425	-0.847851	1.15795	2.41179	1.21755	0.551875	-2.3539	-0.133955	0	-1.02562	-0.0515221	0.287626	-2.3539	1.30967	1.56462	1.26552	3.60037	2.20261
RND2	G6	-1.17132	-1.53208	-1.19818	-1.58254	-0.887784	-0.569909	-1.39633	-0.908949	-1.01334	-0.677683	0	-0.285205	-1.10525	-1.12668	-0.578963	-0.914686	-0.399595	0.498461	-2.13832	-0.232255	-1.27185	-1.14118	-0.860054	-1.07676	-1.88577	-1.20769	1.00752	0.927806	-0.502908	-1.24307	1.73853	0.154064	2.09546	0.506474	-0.562802	0.134859	1.84675	-0.476059	-1.66988	0.701467	1.39499	0.087439	-0.67796	0.924317	1.73874	2.66641	2.38752	2.63946
THEMIS	G6	-3.13694	-0.339827	-0.0383147	0.924792	-2.69268	-0.141735	0	-0.868602	-0.569389	-2.2871	-2.11188	-1.63779	0.266668	-1.80459	-0.985083	1.84833	-0.0741954	0.607181	-2.39452	-1.71529	-0.534021	0.653731	-0.808945	0.69138	-0.585041	1.08874	-3.08157	1.43771	-2.23302	-0.495498	-2.03397	-1.5592	-0.851081	-0.153987	0.624771	0.762084	-0.434739	-0.19594	0.343213	-2.20443	-2.09061	2.76998	-2.74266	3.24934	0.2676	2.20635	1.28809	1.50242
TMSB15A	G6	-0.0195492	-1.32828	-1.32828	0.0403813	-1.32828	0.462547	-0.149189	-1.32828	-1.32828	-1.32828	-1.32828	-0.321846	0.0871088	-1.32828	-1.32828	-1.32828	0.163147	-1.32828	-1.32828	-1.32828	-0.181382	-1.32828	-0.192042	-0.295003	-0.311996	1.09333	-1.32828	-1.32828	-0.488013	7.92172	2.3049	-1.32828	5.21836	4.32705	-1.32828	4.35833	-0.46574	3.90767	-0.656884	0	-1.32828	-0.449524	1.60194	6.68221	6.54194	6.53442	8.13828	7.22859
TSPAN6	G6	0.0933792	0.215642	-0.516679	-1.7032	0.71369	-0.626743	0.244933	1.00456	-1.7032	-0.603827	-1.7032	1.03312	0	-0.564034	-0.668125	-1.7032	-1.7032	0.436968	-1.7032	1.01493	-0.556306	2.54063	0.638139	-0.669927	1.91271	0.50437	-0.00771251	-0.0525108	-1.7032	-0.0986098	3.78642	-0.197155	0.42116	-0.688803	0.535953	-0.236605	-0.0450971	-0.437041	-0.00970633	-1.7032	-1.7032	-0.634819	-0.221592	-0.267324	0.352405	4.87169	4.18846	-0.132302
RP11-445O3.2	G6	0	0	0	0	0	1.07646	1.17909	1.3472	0	0	0	0	0	0	0	0	0	0	0	0	0	0	0	0	0	3.72972	0	0	0	0	1.38777	1.50605	0	1.0144	0	0	0.862537	1.26616	0.671393	0	0	1.58812	1.48161	6.36841	3.08334	7.36176	4.97505	5.14212
JAKMIP1	G6	-0.592824	-0.287079	0.254734	0.0655736	-2.58009	-1.06031	-0.979778	-1.18173	-0.689101	-2.3683	-2.29646	-1.61646	1.31556	-1.05926	-0.35549	-1.78152	-1.32471	0.0278274	-2.21392	-0.237828	0.474976	-0.678755	-0.261025	-0.359897	-0.784154	-0.323929	-3.88949	-0.475877	0.307804	-0.365607	-1.01016	-1.03602	4.50669	-1.45087	1.13166	0.0592575	0	-0.283041	1.1576	-0.846215	2.87333	-0.522004	3.52959	4.22539	0.242118	3.9297	4.53767	3.44013
CHN1	G6	-0.354686	-1.08991	-1.46053	0.0178337	-0.353371	-2.10039	-0.618868	-1.18345	-2.23958	-0.452291	-0.672714	-0.394806	0.061521	0.454645	1.08675	0.412495	0.155897	-0.191884	-0.908729	0.173	-1.0455	0.974907	-0.608268	-0.579675	-0.973663	-0.161496	-1.19327	-0.856041	-0.742995	-0.76438	-1.01189	-1.63681	1.2166	0.185904	0	0.254535	-1.53546	-0.495438	-1.35599	-1.7194	-1.43826	0.411932	-0.0243986	3.36151	0.240393	0.30783	2.47581	2.68585
GULOP	G6	0	0	1.18652	0.985233	0.941207	0	0	0	0	0	0	0	1.41539	1.13917	1.03508	0	0	1.02559	0	0	1.14689	0	1.57009	0	0	0	0	0	0	0	0	0	0.764862	0	1.49487	0	0	0	1.30952	0	0	0	0	1.961	2.43611	2.39706	1.42213	0
LINC00086	G6	-1.0144	-0.00348729	-1.0144	1.05081	-0.0731911	-1.0144	0.16469	-1.0144	-1.0144	-1.0144	-1.0144	-0.00796693	0.00567212	-1.0144	-1.0144	0.670242	-1.0144	-1.0144	-1.0144	-1.0144	-1.0144	0.0474585	0.121837	-1.0144	-1.0144	0.61535	0.68109	0.356009	-1.0144	-1.0144	-0.0149275	-1.0144	-0.249536	0	1.02216	-1.0144	-1.0144	-0.105197	0.43831	-1.0144	-1.0144	0.345683	-1.0144	2.044	3.8702	1.60831	2.74141	2.26987
PAX9	G6	-1.98425	-1.98425	-1.98425	-1.98425	-0.674854	-0.49355	-0.0361129	1.62784	-1.98425	-1.98425	-0.830679	-0.587137	1.7012	-0.84508	-0.0237713	1.1871	0.0479112	0.612859	-0.592544	-1.98425	0.861465	0.0220957	-0.848012	-0.0268677	-0.286963	2.31374	0.305813	0.397273	-1.98425	-0.821928	4.55319	1.67709	4.37283	-0.969848	-0.188575	-1.98425	0	-0.0626321	-0.404856	-0.655969	-0.962805	-1.10549	-0.502638	-1.98425	2.24309	4.16811	4.48062	4.51153
ANXA5	G6	-1.10085	-0.879355	0.387729	0.676817	-1.57605	-0.636423	-0.0709927	0.0591425	-0.568138	-2.50981	-1.5945	0	0.357593	-1.84725	-0.406566	-0.370329	-1.54301	-0.0353616	-2.9305	-1.17672	0.382227	0.893912	-0.705724	-0.929584	-0.582509	0.697025	1.21759	-0.140196	-0.761797	1.33108	-2.06147	-1.66246	-0.370433	-1.25987	1.37909	0.774337	-0.419646	0.737434	-0.246401	-1.82313	-2.5424	-0.0889174	-2.14271	2.80732	2.38689	3.38398	4.99686	4.4064
EPHX2	G6	-0.542913	-1.26694	0.876851	0.66293	-2.07055	-1.34872	-0.00487565	0.232136	-0.433031	-0.98409	-2.22638	-0.700915	0.245461	-1.49267	-0.322247	-0.480747	-0.970206	0.681489	-1.47582	-1.57761	-0.0739087	0.523643	-0.30763	-1.2256	-0.365357	0	1.44146	-0.744412	-1.44162	-0.142914	5.0942	-1.57131	2.6359	-0.683603	0.0403518	-1.91335	-1.54799	0.125066	0.130277	-1.20814	-0.668348	-0.452449	-0.449729	5.68699	3.02451	5.31746	6.04964	4.95246
TMC2	G6	-1.75672	-0.864524	-1.3372	-1.04161	-1.57086	-1.76247	0.0916631	-1.35354	-2.3553	-2.03211	-1.39205	0.314529	-0.273276	1.83992	-1.59282	-0.557384	2.08594	-0.832741	3.84177	-1.5094	-1.40321	0.175407	-0.728956	-2.12024	0	-1.13169	-0.541356	-0.518127	0.558954	0.592187	2.25206	-2.04725	-1.6475	0.908973	0.691493	-2.0867	-0.668132	-0.983708	-0.585024	-3.5533	4.77911	-0.0817471	-2.48366	0.99878	2.37099	1.3769	3.1562	2.86739
SLC25A4	G6	-4.56219	-1.46944	-0.20101	0.149344	-0.598273	-0.325296	-1.96023	-1.06603	-0.514196	-1.46016	-2.96916	-0.971078	0.298938	0	0.0218094	-0.906791	0.0992748	0.0283179	0.853262	0.816593	0.0188622	0.124855	-1.48987	-0.118663	0.00313043	0.0187457	-1.55025	-0.0785758	-1.88882	-0.954277	0.810498	0.285498	-1.68834	-0.529953	-0.0339708	-1.4516	-1.47296	-1.11075	1.07677	-0.987112	-0.511547	-0.881103	-0.434796	-0.671389	0.0664676	-0.506237	1.91978	1.80236
CELF2-AS2	G6	0	0	0	0	0	0	0	0	0	0	0	0	0	0	3.534	0	0	1.02559	0	0	0	0	0	0	0	0	0	0	0	0	1.89905	0	0	0	0	0	0	0	3.59222	0	0	0	0	2.61763	2.73226	3.61942	1.02511	4.59611
VWA2	G6	-2.23134	0.33486	-1.04482	0	0.0560334	-0.740644	-0.283207	-2.23134	-1.03335	-0.318479	-1.07777	2.53943	-0.815955	0.115243	-0.795875	-0.317192	3.16951	0.0791131	-1.22894	0.936493	-1.08445	-0.760107	0.72249	-1.19807	-2.23134	-2.23134	1.44164	-0.354731	-1.05871	-2.23134	-1.23187	-1.14335	2.83987	4.57886	0.604453	-0.230938	-0.573237	-0.702863	-1.29004	-2.23134	-2.23134	-0.87126	-2.23134	7.13017	1.68718	1.48672	3.6345	2.19935
LAMP3	G6	-2.18843	-0.808382	-1.53774	-1.43195	-1.91791	-1.46593	-1.29339	-1.6506	-1.52035	-2.59254	-0.781978	-0.652926	0	2.14407	2.70125	-1.38919	-2.00573	-1.78534	-2.10545	-1.99654	-3.49715	0.292255	-0.672813	-0.760033	0.445759	-0.330877	-0.0121947	1.63323	0.0920775	-0.926336	2.58845	-3.49715	0.606412	2.216	-0.545423	-0.831653	-0.0716761	1.21326	1.10158	-0.0374867	-1.56014	1.58689	0.630238	0.987111	2.79037	6.32352	3.97301	6.14357
RP11-586D19.1	G6	-0.626097	0.777017	-0.626097	-0.626097	-0.626097	-0.626097	-0.626097	-0.626097	0.571895	-0.626097	-0.626097	-0.626097	-0.626097	-0.626097	-0.626097	-0.626097	-0.626097	0.39949	0.765605	-0.626097	-0.626097	0.435759	1.25669	-0.626097	0.390184	-0.626097	-0.626097	-0.626097	-0.626097	-0.626097	0.761676	0.46189	1.49826	-0.626097	-0.626097	-0.626097	0.576814	0.283104	0.517161	0.70218	-0.626097	0	-0.626097	2.60954	-0.626097	1.99661	1.8343	1.25762
RP11-586D19.2	G6	1.30873	1.01091	0	0	0	0	1.17909	0	1.19799	0	0	0	0	0	0	0	1.077	1.02559	0	0	1.14689	0	1.13623	0	0	0	0	0	0	1.16232	0	1.50605	2.62135	0	1.07959	0	0	0	1.14326	0	0	0.878753	0	1.961	0	2.62271	1.94333	2.68268
RP11-475O6.1	G6	0	0	1.18652	0	0	0	0	0	0	0.644812	0	0.718717	0	0	0	0	0	0	0	0	0	1.06186	0	1.43306	0	0	1.69549	0	0	0	2.4081	0	0	2.57356	0	0	1.6581	0.909201	0	0	1.93701	0.878753	0	0	0	3.27429	0	0
BTC	G6	0	0	0	0	0	0	0	0	0	0.644812	0	0	0	0	0	0	0	0	0	0	0	1.06186	0	0	0	0	0	0	0	0	5.1471	0	1.2963	1.92487	0	0	3.65523	0	0.671393	0	0	0	0	1.43588	2.43611	3.61942	1.42213	1.13684
RP11-81H14.4	G6	0	0	0	0	0	1.4907	0	0	0	0	0	1.00643	0	0	0	0	0	0	0	0	0	0	0	0	0	0	0	0	0	0	3.74554	0	0	0	0	1.4666	1.45399	0	0.671393	0	0	0.878753	0	1.961	0	1.78143	0	0
CDS1	G6	-1.03508	-0.0241648	0.601449	-0.0498426	-1.03508	0.0413823	0.591649	-1.03508	0.162917	-1.03508	0.118492	0.185924	-0.0150054	-1.03508	0	-0.026881	-1.03508	-0.00948841	0.640492	0.465542	0.111819	1.63763	-1.03508	-1.03508	-0.0187942	-1.03508	-1.03508	-0.0485409	-1.03508	-1.03508	0.863976	-1.03508	-0.270214	-0.0206775	-1.03508	-1.03508	0.418911	-1.03508	-0.363683	-1.03508	-1.03508	0.189843	0.0345619	0.400801	1.22444	1.95112	0.387054	2.03852
2003-09-01	G6	-1.52949	-1.8273	-1.20169	0.104253	0	0.405763	-2.83821	-2.83821	-0.86141	-1.31703	-0.28371	0.52121	0.0879083	0.796898	-0.0972163	-1.15357	-1.04654	1.35416	-1.16265	-0.415269	0.00749797	-0.631399	0.711428	0.473323	-0.260682	-0.232015	-0.140276	-0.456694	-1.41998	1.93298	0.312294	0.015253	1.53008	-1.43043	-0.801651	-2.83821	-1.00625	-0.916599	-0.421124	0.033431	-1.13287	-0.619482	-0.617192	1.15395	1.38912	0.436079	4.34365	1.87055
TMBIM7P	G6	-1.60459	0.314252	-1.60459	-1.60459	0.192854	-1.60459	-1.60459	-1.60459	0.04704	1.49743	1.25445	-0.59816	-0.584521	-0.465424	-0.169125	-1.60459	-0.113167	0.10722	-1.60459	-0.520683	-1.60459	-1.60459	-1.60459	2.22737	-0.58831	-1.60459	1.09335	0.463045	1.06878	0	0.803508	-1.60459	-0.122877	0.514879	2.10348	-1.60459	-0.40168	-0.0761132	-0.295075	-1.60459	-1.60459	0.893457	-0.534954	3.49232	4.50648	-0.307493	2.31149	1.67968
PRKAA2	G6	0	0	0	0	0	0	2.60196	1.3472	0	0	0	1.221	0	0	0	0	0	0	0	0	0	2.20681	0	1.43306	1.69728	0	0	0.986535	0	0	0	0	0	0	0	0	3.77716	0.909201	0.671393	0	0	0	1.06964	5.68467	0	3.13761	3.29207	0
SH3GL3	G6	0	0	0	0	0	0	1.17909	0	0	0.644812	0	0	1.02007	0	0	0	0	0	1.0024	0	0	1.06186	0	0	0	1.18138	0	0	0	0	2.87932	0	0	0	0	0	0	3.21428	0.941299	0	0	6.52208	1.06964	0	2.43611	0	3.03488	1.13684
SLC6A15	G6	1.30873	0	0	0	0	0	1.17909	0	0	0.904619	0	1.00643	0	0	0	0	0	0	0	0	0	0	0	0	0	0	0	1.37041	0	1.16232	0	0	0	0	0	0	0	0.909201	0.941299	0	0	0	0	0	0	0	4.19111	0
SYT1	G6	-1.3472	-0.336285	-0.160674	-0.361963	-0.405989	-1.3472	1.07036	0	-1.3472	-0.247822	-1.3472	0.201184	1.23831	-0.208029	0.0882703	-1.3472	-1.3472	-0.321609	-1.3472	-1.3472	0.802895	-1.3472	-0.210961	-0.313922	0.0631154	-0.165815	-1.3472	0.720441	-0.506932	0.575425	-0.347725	0.46144	-1.3472	1.22637	-0.267602	0.1194	-1.3472	0.393857	-0.203937	-1.3472	0.0700259	0.0128849	1.46755	1.27043	-1.3472	-1.3472	3.03862	-1.3472
TRPC3	G6	-1.03327	-1.03327	0.153249	-0.0480406	-0.0920667	-1.03327	-1.03327	-1.03327	0.164719	0.59858	-1.03327	0.648607	-1.03327	0.854002	-1.03327	-0.025079	0.0437303	-1.03327	-0.0308745	0.0506345	1.66896	0.734942	-1.03327	0	-0.0169923	0.918342	-1.03327	-1.03327	-1.03327	-1.03327	-0.0338031	0.0547138	0.263026	0.374514	0.0463198	-1.03327	-0.170737	0.232887	-0.361881	-1.03327	-1.03327	-0.154521	-1.03327	-1.03327	-1.03327	-1.03327	1.90422	0.850449
SSTR3	G6	0	-1.13986	1.40791	-0.150707	-1.84241	-0.857974	-1.79494	0.190422	-1.77003	0.376568	0.958796	-0.999312	1.122	-0.734454	-1.46119	-0.170183	-0.591332	0.217537	-2.02996	-0.576775	-0.217346	-0.303229	-1.08032	-1.9886	-0.0746861	-0.375743	1.14054	-0.907196	-0.920482	-0.294829	-0.757804	0.0958315	0.528621	-0.00714248	0.631871	-1.42126	1.50053	1.82992	0.248093	-0.225518	-0.710063	0.0991938	-0.285736	-0.363261	-0.0578007	0.557004	1.896	1.00903
RP11-90E5.1	G6	-1.077	0.326111	-1.077	-1.077	0.720441	-1.077	1.12676	0.270192	-1.077	-0.172385	2.33851	-0.358286	-1.077	0.0621627	0.358462	-1.077	0	1.23345	-1.077	-1.077	0.0698908	-1.077	0.0592307	-0.0437303	-1.077	-1.077	-1.077	2.19716	-1.077	-1.077	-1.077	-1.077	-1.077	2.18941	-1.077	-1.077	-1.077	-0.167803	-0.135705	0.744996	2.77825	0.865716	-1.077	2.15864	-1.077	0.220094	-0.0518967	-1.077
FA2H	G5	-1.03786	-0.0647808	-0.387165	-0.472236	-1.03719	-2.34658	0.0709749	-0.146832	-0.369781	-0.613638	-0.185335	-0.798204	0.676729	0	-0.619984	-0.0700985	-0.85516	-0.923812	-0.954882	-1.26268	1.6464	0.451658	-0.776493	-2.34658	-0.418468	-0.139013	-0.651096	0.688586	-1.17395	-0.741993	-2.34658	-0.840538	0.583805	2.14908	-0.310022	0.559188	-0.68848	4.18801	1.29779	-1.01831	2.79975	0.81804	2.29576	-0.910708	2.94396	0.791026	5.63715	3.17004
RP11-572C21.1	G5	0	0	0	0	0	0	0	0	0	0	0	0	0	0	0	0	0	0	0	0	0	0	0	0	0	1.95162	0	0	0	0	0	0	0	4.35717	0	0	0	5.95221	0	1.32828	0	0	2.01961	0	2.05561	5.75057	3.36834	4.63465
TMEM132D	G5	-1.50062	-1.50062	-1.50062	-0.131959	-0.191225	0.290207	0.126108	-1.50062	-1.50062	-0.401243	0.0924092	-0.7819	-1.50062	-0.361451	-0.465542	-1.50062	-0.423613	-0.47503	-0.498218	0	-1.50062	-0.438761	-1.50062	-0.467344	0.941833	5.76991	0.789442	-0.514083	1.00056	0.103974	1.47506	-1.50062	-0.735756	6.26638	-1.50062	-0.0340218	-0.297706	7.73233	-0.191102	2.46053	-0.0833956	-0.621865	6.46831	-0.0647408	3.67491	8.15053	5.91275	6.66444
RP11-174M13.2	G5	0	0	0	0.985233	0	0	0	0	0	0	0	0	0	0	0	0	0	0	0	0	0	1.06186	0	0	0	1.62975	0	0	0	0	0	1.08799	0	1.69434	0	0	0	3.21428	0	1.32828	0	0	1.78027	0	1.09081	4.44842	1.02511	1.13684
RP11-483C6.1	G5	0	0	0	0	0	0	0	0	0	0	0	0	0	0	0	0	0	0	1.90412	0	0	0	0	0	1.01628	0	0	0.986535	0	0	0	0	0	0	0	0	5.10325	4.73289	0.671393	0	5.63034	3.82511	4.17427	2.85544	2.5922	2.62271	4.73916	5.49586
CEP128	G5	-0.40046	-0.585787	-0.752576	-0.775421	-0.677653	-0.580638	0	-0.237685	-0.54096	-0.920163	-0.461493	0.0737761	-0.503426	-0.4708	-0.120254	0.357653	-0.642191	-0.966653	-0.693738	-0.577322	-0.602397	0.318543	0.271667	-0.249692	-0.293902	-0.117132	-1.64494	-0.477124	-0.981387	0.406231	-0.110607	1.40936	0.973554	1.23576	-0.624707	-1.0493	-0.489958	0.194771	-0.306177	-0.141164	0.652484	2.17964	1.59597	0.375376	0.536828	1.83003	1.55741	2.074
SLC35G1	G5	-2.39562	-0.282614	-0.759094	-0.164278	-1.08623	-0.36439	0.206336	0.97431	-0.418816	-1.29624	-0.486341	-0.593763	1.8233	0.291588	-0.960153	0.0303339	0.169155	-0.451463	-2.39562	-1.31171	-0.245528	0.402623	-0.512829	-1.36234	0.181913	1.16994	-0.105559	-0.327982	-0.977381	-1.2333	0.982122	-1.30763	-0.489825	-0.987831	1.60583	-2.39562	-0.275431	4.1517	-0.177876	-2.39562	-1.37418	0.0510281	0	-2.39562	2.45937	2.31377	3.59495	3.70594
NUP62CL	G5	-2.34658	-0.657696	-1.16006	-1.36135	-0.202764	-0.55576	-0.719859	1.14958	-0.694953	-0.948108	-0.753558	-0.435485	1.74542	0	0.394413	0.980721	0.21819	-1.321	-0.671016	-2.34658	0.629148	-1.28473	0.175465	-0.913528	-0.418468	2.39612	0.665357	-0.278948	-0.928347	-0.423963	-0.958811	-1.2586	-0.222223	-0.0579604	-0.550913	-2.34658	-0.226396	5.20126	1.84427	-1.01831	-0.929362	4.82663	4.76559	-2.34658	3.68738	4.32933	4.06574	4.27905
IGHV1-45	G5	-1.69434	-1.69434	-1.69434	-0.709107	0.593034	-0.203643	-1.69434	-1.69434	0.282463	-1.04953	-1.69434	-0.975623	-0.67427	-1.69434	-1.69434	-0.686146	-1.69434	-1.69434	-0.302638	-1.69434	-1.69434	-0.632484	-1.69434	0.263039	0.428618	-0.512959	-1.69434	1.25117	0.0944185	-0.532022	-0.69487	0.892269	0.325409	0	-0.614747	-1.69434	-0.0362364	0.652564	-1.02295	-0.366063	1.50845	1.40653	0.526681	0.635159	0.565179	0.92837	2.06147	0.43891
IGHV3-47	G5	-0.862537	-0.862537	-0.862537	-0.862537	0.07867	-0.862537	0.316552	0.484659	-0.862537	-0.862537	-0.862537	-0.862537	-0.862537	-0.862537	-0.862537	-0.862537	-0.862537	-0.862537	-0.862537	-0.862537	-0.862537	-0.862537	-0.862537	-0.862537	0.153744	0.318844	-0.862537	0.788153	0.755672	-0.862537	-0.862537	0.946099	-0.862537	1.94652	0.217056	-0.862537	0	1.05908	-0.862537	-0.862537	0.842804	2.50495	1.35848	-0.862537	1.39698	0.918896	1.08079	-0.862537
EDNRB-AS1	G5	0	0	0	0.985233	0	0	0	0	0	0	0	1.54838	1.7032	1.13917	0	0	0	0	1.0024	0	2.36039	1.06186	0	0	1.41031	0	0	0	0	0	0	0	0	3.67112	1.49487	0	0.862537	0.909201	0	0	0	0.878753	1.06964	0	2.73226	2.39706	1.02511	1.5709
PSAT1	G5	-0.950686	-0.956046	-0.141565	0.881105	-0.949468	0.278653	-0.233609	-0.139279	-0.356688	-0.63275	-0.542729	-0.14163	-0.272795	-1.27103	-0.900541	0.790342	-1.7238	-0.145765	-1.69312	2.59135	-0.468379	0.524221	-1.1339	-1.34502	0.812624	0.174176	-0.946299	-1.57672	0	-1.5704	-2.57047	2.8756	2.18642	5.18123	-1.24897	-0.66894	3.90741	2.06855	-0.505437	-1.511	-1.50529	4.99752	-2.17797	-2.52236	0.955373	1.36382	4.77941	3.92063
AC104820.2	G5	-0.0902542	-0.161457	-0.511077	-1.16412	0	-2.00561	-1.84302	-1.15568	0.305516	-0.919039	-0.233218	-0.0532806	-2.06769	0.341575	-0.715778	-0.139913	0.530299	1.29338	-3.04003	-0.32796	-1.62576	-1.74286	-2.01539	-0.287829	-2.62528	0.184653	-0.66218	0.0916105	-0.371418	-0.351448	-1.19535	1.25951	-1.2606	0.243389	-0.339732	0.688282	-1.29938	0.887656	-0.0199335	-0.484328	0.483988	-0.158428	0.377831	0.309674	2.28125	2.38514	0.873005	0.938206
RP11-189E14.4	G5	0	1.01091	0	0	0	0	0	0	0	0	0	0	0	1.13917	0	0	0	0	0	0	1.14689	1.06186	1.13623	0	0	0	0	0	0	1.16232	0	2.85347	0	2.80906	1.07959	0	0	1.26616	0	0	0	0	0	0	1.81299	1.2971	1.71106	3.18287
LINC00202-2	G5	-2.58839	-1.18528	0.0273087	-2.58839	-1.279	-0.354945	-2.58839	-0.110884	-0.137508	0.955552	-0.0338911	-1.86968	-0.885193	-0.701118	1.01146	-0.903754	-0.178654	-1.16562	-0.912826	-1.08778	0.506277	0.867754	-0.247054	-0.434043	-0.660278	-0.636778	-2.58839	-0.206874	-0.650072	-0.412538	-0.180295	0.381402	-1.51868	1.24877	2.40643	-0.214423	1.26462	-1.05992	0.294678	-0.416586	0	3.89101	0.547531	1.89587	0.494951	2.3418	8.15043	2.19085
AP002387.1	G5	-1.04847	-1.04847	-1.04847	-1.04847	0.260925	0.027991	-1.04847	0.298729	-1.04847	0.0509069	0.544559	-1.04847	-1.04847	-1.04847	-1.04847	-0.0402723	-1.04847	-0.0228798	0.343235	0.0354412	0.0984278	-1.04847	0.521625	-1.04847	-1.04847	0.581281	-1.04847	-1.04847	-0.208203	-1.04847	-1.04847	-1.04847	-1.04847	0.645873	0.0311265	0.418128	0.40552	-0.139266	-0.107168	-1.04847	-0.0270257	0.0199149	1.64031	-1.04847	1.00714	2.22583	2.81616	2.2358
RP11-16L9.3	G5	-0.115507	-1.57539	-3.85719	-0.58624	-0.434236	-1.29351	-0.132562	-2.01064	-0.910279	-0.826128	-0.0433084	1.34976	-1.92254	1.80289	-1.89672	-0.770826	-0.704769	2.59174	-1.44309	0.949705	1.28317	-0.837556	0.775953	0.960043	-1.27966	0.0879978	-1.15926	-0.145238	0	-1.12509	-1.76544	1.31093	0.5895	0.0808309	-1.14792	0.882877	-2.99466	-1.2876	3.54677	-0.813922	-0.830728	-0.288688	-0.926976	-3.85719	2.43034	0.471947	2.86675	0.699309
ATRNL1	G5	-0.172881	-1.48161	-1.48161	0.167037	-1.48161	-1.48161	-0.30252	-1.48161	-1.48161	-0.57699	0.111418	0.709953	-0.461539	-0.342442	6.08839	-0.473414	-0.404605	-0.058837	-1.48161	-0.397701	-1.48161	-0.419752	-1.48161	1.66331	0.215674	-1.48161	-1.48161	-1.48161	-1.48161	-0.31929	1.6689	-0.393621	-1.48161	4.59311	-0.402015	3.37528	6.24047	1.18698	-0.33835	-1.48161	-1.48161	7.13199	0	7.60258	7.98137	7.3395	7.20902	6.86246
AC011738.4	G5	0	0	0	0	0.941207	0	0	0	0	0	0	0	0	0	0	1.00819	0	1.02559	0	2.04389	0	0	0	0	0	0	0	0	1.17263	1.92262	0	0	0	1.69434	0	0	0	0.909201	0.671393	0	2.58839	2.59535	0	0	2.05561	1.2971	2.83279	3.77552
RP11-18H21.1	G5	-2.44907	-0.935941	-1.94052	0.281654	-0.0137885	-0.871196	-0.625323	-1.25281	-0.379617	-0.311087	-2.49262	-2.37369	0.617587	-3.29092	-1.39996	1.94695	1.07803	-2.40352	-0.540082	-2.02001	-1.88916	-2.33038	-1.09078	-1.55336	-1.18901	-0.854537	-0.877073	-2.35043	-1.04304	1.7175	-0.196162	0.524702	0.193904	1.02162	-3.06922	-1.14469	0.371236	0.0945191	-1.1457	-2.18911	0	0.773402	0.347248	2.29325	2.83693	1.9393	4.62826	1.88863
FAM127C	G5	-1.45399	-1.45399	-0.267465	-1.45399	-0.51278	-0.377529	0.172738	0.745765	-1.45399	-0.809174	-1.45399	0.650704	0.675984	-0.31482	-0.418911	0.971966	0.0374373	-0.4284	-1.45399	-0.370079	0.696104	1.08053	0.887353	-1.45399	0.838317	1.92596	-1.45399	-0.467452	-1.45399	-0.291668	-1.45399	0.354649	0.0277277	-1.45399	-1.45399	-1.45399	0	-0.187826	-0.782594	-1.45399	-1.45399	-0.229068	-0.384349	-1.45399	3.64784	0.943074	3.47188	0.116912
CXADR	G5	-4.29277	-3.28186	-2.65625	-1.91393	-2.0054	-0.299071	-1.52838	0.203863	-2.64114	4.51926	-1.92049	0.800912	2.20831	-1.60556	-1.438	-0.697209	-1.88303	-2.58096	-2.38865	-0.228559	-0.64018	0.92074	0.0919324	-1.14785	-0.0439859	0.932837	0.269428	3.09746	-0.180519	-2.11691	-0.915031	-0.775279	2.05414	-0.681591	-0.954552	-4.29277	-0.637541	0	0.0154463	-2.47077	-2.87555	2.8099	-1.06429	1.80822	5.2349	2.28212	5.86968	4.55767
AC018359.3	G5	0	0	0	0	0	0	0	0	0	1.09937	0	0.718717	0	0	0	0	0	0	0	0	0	0	0	0	0	1.18138	0	0	0	0	0	6.69129	0	1.40779	0	0	0	0	3.76697	0	0	2.15505	1.78027	1.43588	2.05561	1.2971	3.12594	3.28427
NUDT11	G5	-0.823779	-1.1216	0.646129	-0.763849	-2.13251	-0.64181	-0.505782	-0.785311	-2.13251	-2.13251	-0.97894	-1.41379	0.317656	5.51334	-0.405906	-0.447867	-0.100349	-1.10692	-1.13011	-2.13251	-0.233417	-0.661273	-0.996272	-0.699451	-2.13251	-0.502759	1.70655	6.18243	6.43555	0.438312	-0.233455	-2.13251	-0.650792	-0.724719	1.28779	0.241464	3.46367	5.97062	5.84129	-2.13251	0	-0.652572	6.1184	-2.13251	6.91761	6.5004	7.86662	7.2684
RALGPS1	G5	-1.2071	0.0664131	0.143431	1.11437	0.26987	-0.221526	-2.13603	-1.76813	-1.71819	-1.66221	-0.43356	-0.864136	-1.62787	0.897134	-0.936513	0	-2.01065	0.632483	1.08434	0.880558	-1.70517	0.356491	-1.49621	-0.844159	-0.0273395	-0.26028	-0.0409984	-0.976215	-2.45501	0.156345	0.0235506	-1.03534	-2.30816	-2.17123	-0.39741	-0.955899	-3.96025	0.0184609	1.23575	-1.52528	-0.387646	-1.62097	-1.13247	-0.612264	3.54839	0.622879	0.847044	2.60342
DMBT1	G5	-1.32828	-1.32828	0.631142	1.41556	-0.38707	-0.251819	-0.149189	-1.32828	-1.32828	-0.683465	1.3869	-0.60956	-1.32828	-0.18911	-1.32828	2.64141	0.163147	0.811892	-0.325878	-1.32828	-1.32828	-0.26642	0.554513	2.65848	-1.32828	-1.32828	-1.32828	0.04213	-1.32828	2.10629	0.342703	-0.24029	-0.563415	-1.32828	-0.248684	-1.32828	1.02747	-0.0621167	3.01178	0	-1.32828	-1.32828	-1.32828	-1.32828	2.70074	1.48806	9.99138	4.77328
BARX2	G5	0.273652	-1.03508	-1.03508	-1.03508	-1.03508	-1.03508	-1.03508	-1.03508	-1.03508	0.363401	0.118492	-1.03508	-0.0150054	0.104091	0	0.649564	0.456349	-1.03508	-1.03508	0.465542	-1.03508	0.026781	0.101159	-1.03508	-1.03508	-1.03508	-1.03508	-1.03508	-1.03508	-1.03508	-1.03508	0.0529119	-1.03508	0.372712	0.0445178	-1.03508	0.167835	0.231085	-0.363683	-1.03508	-1.03508	-1.03508	-1.03508	-1.03508	4.01544	1.09047	6.42218	2.74044
LINC00087	G5	0	0	1.18652	0	0	0	0	0	0	0	0	0	1.02007	0	0	0	0	1.71181	0	1.50062	0	1.47123	2.34134	0	0	0	0	0	0	0	1.38777	0	0	0	0	0	0.862537	0	0.671393	0	0	0.626097	1.06964	1.961	4.2729	2.62271	5.0226	1.88372
RASGRP1	G5	-1.83096	-2.03587	-1.89135	-1.35688	-0.798188	-0.268145	-0.996696	-1.12562	-0.868518	-1.03947	0.130236	-1.59712	-0.493701	-1.92577	-0.544925	0.585613	-0.987672	-0.146026	-0.184815	-0.605183	-1.31335	-0.18354	-1.8955	0	-2.19191	0.724548	0.531588	0.643679	0.339413	-2.05242	-1.90658	0.520119	-0.217084	0.295947	-0.453861	-1.06204	-1.24339	0.643656	0.505601	-0.293964	0.170583	1.04302	1.2172	-0.356395	1.5693	2.41842	1.89851	1.72351
GUCY1A2	G5	-1.13917	-0.128256	0.0473556	-1.13917	-1.13917	-1.13917	0.808967	-1.13917	0.0588257	-0.234548	-1.13917	1.0524	-1.13917	0	0.821309	-1.13917	-1.13917	-1.13917	-1.13917	-0.0552584	-1.13917	2.23981	-0.002932	-0.105893	-1.13917	3.64129	-1.13917	0.23124	-0.298903	0.0231519	-1.13917	-0.0511792	-1.13917	1.29945	-1.13917	0.861237	-1.13917	0.389311	-1.13917	0.18911	-0.117725	-0.0707848	-0.0695291	-1.13917	0.673823	4.46523	3.76147	1.93443
PCDH19	G5	0	1.01091	0	0	0	0	1.17909	0	0	0.644812	0	0.718717	0	0	0	1.00819	0	1.42277	0	0	0	1.06186	0	0	0	1.18138	0	0	0	1.60459	0	0	0	0	0	0	0	0.909201	0	0	0	0	1.06964	0	0	5.1216	5.70035	0
RASEF	G5	-1.06964	-0.0587267	-1.06964	-0.0844044	0.727807	-1.06964	-1.06964	0.277558	-1.06964	0.328839	0.83964	-1.06964	-1.06964	-1.06964	1.25927	-0.0614429	0.00736646	-1.06964	1.19549	-1.06964	-1.06964	-1.06964	0.0665971	-1.06964	-0.0533561	-1.06964	-1.06964	-1.06964	-1.06964	0.534954	-0.0701669	-1.06964	0.570914	7.44063	-1.06964	-1.06964	0.384349	-0.160436	0.239878	-1.06964	-1.06964	-1.06964	0	0.366239	4.03219	-1.06964	7.04591	3.0159
SKAP1	G5	-0.528453	-0.140971	0.250797	0.523184	-1.91677	-0.694539	0.601423	-0.779378	-0.357794	-1.67076	-0.881836	-1.29744	1.41343	-0.693259	-0.448528	-0.874231	-1.38827	1.01871	-1.90156	-1.10019	0.607801	0.105027	-0.972453	-1.13334	0	0.885826	-0.316329	-0.828559	-0.0105375	-0.556548	-1.52424	1.64158	3.48979	-0.175778	4.55045	1.10087	-0.479565	-0.672307	0.528931	-0.819156	-1.52581	-0.458499	-1.59709	-0.476507	1.01637	4.41614	4.54081	5.08802
SLAMF6	G5	-1.7678	-0.708498	0.207803	0.245393	-1.62576	-1.4296	-0.0989621	-1.52383	0.93935	-0.382711	-1.9323	-0.793632	-0.240395	-1.3821	-0.462804	-1.12021	-1.72096	0.606966	-2.15475	-1.52478	-1.00236	-0.649903	-1.27403	-1.08085	0.24192	1.81808	-1.71073	-0.803009	-1.00471	-0.152282	-0.813761	3.64472	0	-0.421471	2.04894	0.392556	0.401636	2.12582	1.58182	-2.00399	-1.71722	0.250167	-0.759289	-0.0254131	3.95255	2.03018	3.7968	3.11515
CTD-2330J20.2	G5	0	0	0	0	0	0	0	0	0	1.09937	0	0	0	0	0	0	0	0	0	0	0	0	0	0	0	0	0	0	0	1.92262	0	0	0	0	0	0	0	0	0	0	0	0	0	0	1.81299	3.13761	1.94333	1.13684
KCNN2	G5	0	0	0	0	0	0	0	0	0	0.904619	0	0	0	0	0	1.00819	0	0	0	0	0	1.06186	0	1.03327	0	0	0	0	0	0	0	1.08799	0.764862	1.0144	0	0	0	0.909201	0	0	0	1.06838	1.06964	0	4.18027	2.39706	2.4604	3.28427
ALDH1A2	G5	-1.883	-2.34799	-1.269	1.81379	0	-0.48706	-1.96523	-0.031056	-1.138	-1.47585	-0.7053	-3.42111	-1.4338	-2.69557	-1.30858	-1.18532	-2.19352	1.44961	-1.35392	-2.1777	-2.82356	-2.06965	-3.18446	-1.49096	-3.08335	-1.8758	-0.871908	-1.56726	-2.69944	-1.2214	5.15297	1.85395	1.41475	4.505	1.58361	4.9844	-1.91365	2.96582	4.13785	-1.84398	-4.10858	4.36416	2.39255	3.27513	8.58563	8.31688	8.85169	7.69756
MAPRE1P3	G5	0	0	0	0	0	0	0	0	0	0	0	0	0	0	0	0	0	0	0	0	0	0	0	0	0	0	0	0	0.840264	0	0	0	0	0	0	0	0	1.92161	0	3.19614	0	0	0	0	4.85499	5.84038	2.4604	0
RP11-1042B17.3	G5	0	0	0	0	0	0	1.17909	0	0	0	0	0	0	0	0	0	0	0	0	0	0	0	0	0	0	0	0	0	0	0	0	0	0	0	0	0	0	0	0	0	0	0	0	0	5.10183	1.78143	4.23222	3.0736
SALL4P7	G5	0	0	0	0.985233	0	0	0	0	0	0.904619	0	0	0	0	0	0	0	0	0	0	0	0	0	0	0	0	0	0	0	0	0	0	0	0	0	0	0	0	0	0	0	0	0	0	7.15845	2.62271	4.31107	1.88372
TFAP2C	G5	-0.909201	-0.909201	-0.909201	-0.909201	-0.909201	-0.909201	0.269887	-0.909201	-0.909201	-0.00458227	-0.909201	-0.909201	0.110869	-0.909201	0.526265	0.0989933	-0.909201	-0.909201	0.0931979	-0.909201	-0.909201	-0.909201	1.91514	0.523855	0.50111	-0.909201	-0.909201	-0.909201	-0.0689373	0.253117	-0.909201	0.178786	-0.909201	3.77199	0.170392	-0.909201	-0.909201	0	-0.909201	-0.909201	-0.909201	-0.909201	-0.909201	3.7696	4.64342	6.1778	6.50861	6.2194
RP11-86K22.1	G5	0	0	0	0	0	0	0	0	0	0.644812	1.15357	0.718717	0	0	0	0	0	0	0	1.08391	0	0	0	0	0	0	0	0	0.840264	0	2.87932	1.50605	0	3.10092	0	2.0004	0	2.3469	3.83577	0	0	1.36008	0	0	7.66821	7.37685	5.31766	4.51578
SIX6	G5	-1.077	-1.077	-1.077	-1.077	-1.077	-1.077	0.102085	-1.077	-1.077	-1.077	-1.077	-1.077	0.338382	0.0621627	-1.077	-1.077	0	-1.077	-0.0746047	0.423613	-1.077	1.12981	-1.077	0.356052	-1.077	-1.077	0.618484	-0.0904692	-1.077	0.0853145	-1.077	-1.077	-1.077	0.330784	0.417869	0.9234	-0.214467	-1.077	-1.077	0.744996	-1.077	0.786242	-1.077	-1.077	10.866	5.03986	10.347	7.51695
C14orf39	G5	0	0	0	0	0	0	0	0	0	0.644812	1.15357	0.718717	1.02007	0	0	1.00819	0	0	0	0	0	1.06186	0	1.03327	0	1.18138	0	0	0	1.16232	0	1.50605	0	0	0	1.4666	0	0	0	0	1.02144	0	0	0	10.1628	8.29464	8.46204	8.13853
MFHAS1	G5	-0.433122	-0.899772	-0.462775	0.326773	-0.475542	0.65695	-0.416857	0.130389	0.166106	-0.105398	-1.5311	-1.41522	0.44335	-1.29032	-0.0631089	1.31317	-0.14138	0.259696	-0.260392	-0.938601	-0.0918109	-0.0223642	-1.02466	0.428241	-0.472377	0	-0.272138	0.573006	-0.543095	-0.360865	-0.250598	1.18588	1.26985	-0.280202	-0.788753	-0.892827	1.38751	-1.51155	-1.35129	-0.211045	-2.38506	0.163021	-2.81883	-2.2246	2.26569	1.07569	3.31394	1.91157
RP11-624L4.1	G5	1.15515	-0.670969	-1.68188	-0.313222	-1.68188	-1.68188	0.521884	-1.68188	-0.483888	-0.283404	-0.0888538	0	-1.68188	-1.68188	0.647023	-0.282406	0.109788	0.915226	-0.0063122	1.03625	-1.68188	-0.210646	-0.545646	-0.648607	0.441078	-1.68188	2.15718	-0.695346	-1.68188	-1.68188	-1.68188	-1.68188	0.223913	-1.68188	-0.187007	0.692091	-1.68188	1.07904	0.383954	-1.68188	-1.68188	-1.68188	-1.68188	3.16824	5.64224	3.57641	4.99829	5.47343
RP11-265N7.1	G5	1.30873	0	0	0	0	0	0	0	0	0	0	0.718717	0	0	0	0	0	1.02559	1.0024	0	0	0	0	0	0	0	0	0	0	0	0	0	0	0	0	0	0	0.909201	1.14326	0	0	0	0	0	4.35992	3.13761	1.94333	3.96946
RP11-462P6.1	G5	0	0	0	0	0	0	0	0	0	1.09937	0	0	0	0	0	1.00819	0	0	1.67557	0	0	1.06186	0	0	0	0	0	0.986535	0	0	0	0	0	0	0	0	0	0	0.941299	0	0	0	0	0	5.0764	1.2971	1.71106	3.37887
RP11-515E23.2	G5	0	0	0	0	0.941207	1.07646	0	0	0	0	0	0	0	0	0	1.00819	0	0	0	0	0	0	0	0	0	0	1.69549	0	0.840264	0	0	1.08799	0	0	0	0	0	0.909201	0	0	0	0	0	0	3.44622	1.2971	1.02511	3.62984
C10orf35	G5	-1.57939	0.109498	0.0571339	0.0692552	-1.57939	-1.57939	-0.400302	-1.57939	-1.57939	-0.674772	-1.57939	-0.57296	0.550581	-1.57939	-0.544315	-1.57939	-1.57939	-1.57939	-0.576991	-0.0787734	-1.57939	0.426952	-0.443156	-0.546117	-0.16908	0.372225	2.09359	-1.57939	0.209368	0.0252004	-1.57939	-0.0733447	4.20745	0.114949	0.659764	-0.112795	4.2308	0.161662	0	-1.57939	-0.162169	-1.57939	-1.57939	-1.57939	3.33422	3.61217	3.07169	4.61527
CD40LG	G5	-0.762824	0.376938	-0.543563	0.565404	0.09458	-1.03617	0.271897	-1.12235	0.242285	0.414135	-0.610467	-0.70467	0.772515	-0.912651	0	-0.700659	-0.108042	-0.157983	-0.527131	-0.251756	-0.505187	-0.389126	-0.527542	-1.27445	0.0760255	0.532559	-0.114898	-0.400935	-1.296	-1.21201	-0.936001	-0.746392	4.54235	-0.589611	0.041539	-1.59945	-0.789941	3.01549	0.167115	-1.42805	-2.18264	-1.05229	-1.58024	-1.27036	3.88256	5.45255	3.57151	3.90615
PROX1	G5	0	1.40311	1.18652	0.985233	0	0	1.17909	0	0	0.644812	0	0	1.02007	0	0	0	0	0	0	1.80234	0	1.06186	0	0	0	0	3.01194	0	0	1.16232	0	0	0.764862	0	0	0	0.862537	0.909201	0	0	0	0	0	0	3.52406	3.71806	5.11325	6.62563
HUNK	G5	0.169561	-1.13917	0.0473556	-0.153934	-0.19796	-1.13917	0.0399219	-1.13917	0.0588257	0.25931	0.0144008	-0.420449	-1.13917	0	-0.104091	-0.130972	0.352258	-1.13917	-0.136767	-1.13917	0.0077281	0.332067	-0.002932	-1.13917	-0.122885	0.0422144	-1.13917	0.23124	-0.298903	-1.13917	-1.13917	-1.13917	-1.13917	0.268621	-0.0595732	1.52634	-1.13917	-0.229965	0.440224	-1.13917	-1.13917	-1.13917	-1.13917	-1.13917	5.22386	0.642267	5.3257	5.418
RP11-478C1.7	G5	-0.157867	-1.4666	-0.280073	-1.4666	-1.4666	-1.4666	-0.287507	-1.4666	-1.4666	0.0545924	-1.4666	-1.4666	0.663376	-0.327429	-1.4666	0.218044	0.565562	-0.0438235	0.798528	2.25181	0.432495	0.00463867	-1.4666	-0.0335392	-0.450314	-1.4666	0.823464	0.767314	-1.4666	-0.304277	-0.0788219	0.342041	-1.4666	0.227745	0.569966	0	-0.0126086	-0.557394	-0.795203	-1.4666	-1.4666	-0.587843	-0.396958	-1.4666	1.3928	1.93231	1.65934	1.21609
AMER2	G5	0	0	0	0	0	0	0	0	0	0.644812	0	0	0	1.13917	0	0	0	0	0	0	0	0	0	0	0	0	1.69549	0	0	0	0	0	0	0	0	0	0.862537	0	1.14326	0	0	0	0	0	1.09081	1.78143	0	0
LRRC2	G5	-2.68209	-3.99082	-1.77472	0.213024	-1.57393	-2.91436	-1.57326	0.00881267	-1.75572	-0.854614	-0.882205	-1.19949	-0.710794	0.530634	0.593183	-1.43035	-0.35559	-0.0735019	-0.918089	-2.4902	-0.0597269	0.295647	-0.613286	-2.55776	0	1.26189	3.64249	3.23579	2.85081	-0.753784	1.41626	3.46439	0.377476	-1.87135	-2.19514	-1.61684	2.88707	0.240051	-2.19321	-2.16882	-2.0538	-3.36472	-0.675486	-2.55494	4.60698	-1.17447	4.76804	5.02909
CPLX1	G5	-0.299356	-1.02629	-0.28449	-1.06653	0.445595	1.52172	-2.71518	-0.868624	-2.71518	0.777227	0	1.46749	0.713232	-0.187625	-1.27971	0.0800805	0.530038	-1.2924	-1.03961	-0.468179	-1.13097	-0.334511	-0.193127	-1.6819	-0.0147495	3.66866	3.70368	-1.34477	-0.776855	-2.71518	-0.307077	-1.62719	0.557577	-0.426553	0.782707	0.574125	-1.05707	-1.44902	-0.497433	-1.3869	-0.00357841	-0.0736539	4.29121	-1.2793	3.01091	2.63774	5.50086	4.69981
TRIM59	G5	-2.85987	0.169704	-1.84437	0	-0.529579	-0.817615	-0.818605	-0.754241	-2.51578	-0.160609	0.48713	-0.738457	-0.108716	-1.84095	-1.85335	-1.07128	-0.503406	-2.62022	0.0552281	-1.83756	-0.35075	0.312413	-0.385723	-0.18185	-0.143228	0.268446	-0.829836	-0.045124	-0.0657438	0.0706251	-0.373873	0.615408	0.803343	1.23381	0.994766	-1.42101	0.625548	0.285344	-2.15755	-1.5995	-2.929	-0.075775	-0.456803	0.590653	1.77556	0.272531	1.18112	1.16725
KIF5A	G5	-2.54203	-0.429026	0.0736719	-0.31069	-0.12514	-1.05133	-0.593897	1.69193	-2.54203	-1.02084	0.317011	-1.32103	1.96897	-0.195447	-1.10656	4.77211	-0.132291	-1.51644	-2.54203	-1.04141	0	-0.773815	0.282311	-0.38768	1.07388	1.90438	1.29703	-0.474394	-1.3694	3.59715	0.433649	-1.45404	1.72183	-0.617165	-0.302876	-1.07544	-1.08804	-0.462636	-0.00680756	-2.54203	-0.836689	-0.855005	-2.54203	0.992716	3.59385	2.54327	1.0332	3.09324
LRRC10B	G5	-1.00643	-1.00643	-1.00643	-1.00643	-1.00643	-1.00643	-1.00643	0.340765	-1.00643	0.625423	-1.00643	0	-1.00643	0.132735	0.0286444	-1.00643	-1.00643	-1.00643	-1.00643	0.795907	-1.00643	-1.00643	-1.00643	-1.00643	-1.00643	-1.00643	0.689057	-0.0198964	-1.00643	1.72567	-1.00643	-1.00643	1.80849	0.00796693	-1.00643	1.65907	-1.00643	0.259729	0.303085	0.321846	-1.00643	-1.00643	0.0632063	-1.00643	1.25309	0.290667	2.80482	1.12682
LINC01105	G5	0	0	0	0	0	0	0	0	0	0.644812	0	0.718717	0	0	0	0	0	0	0	0	0	0	0	0	0	0	0	0.986535	0	1.16232	3.44604	1.50605	0	0	0	3.11059	0	0	0	0	1.02144	0	0	0	2.25952	4.32914	3.638	3.84313
ZFPM2	G5	-1.24717	0.446297	-0.339798	1.44374	-0.573464	-1.47944	-0.352134	-1.2087	-2.5559	-1.03471	-1.40233	1.09502	0.800261	1.00033	3.33807	-1.5477	-1.47889	-1.13313	-1.1642	-1.05528	3.48669	0.242344	-1.41966	-2.5559	2.39478	-0.604282	-2.5559	-0.174378	-0.252044	-1.39358	2.74545	4.5075	-1.79104	0.630199	-2.5559	-2.5559	0	-0.0930661	-1.24638	-2.5559	-2.5559	-1.33098	-2.5559	1.3349	5.81516	2.63567	4.35008	6.01592
NEO1	G5	-1.70444	-0.713286	-0.339856	0	-0.282643	-0.657925	-0.741381	-0.237199	-1.34108	-2.20466	-2.16919	-0.463476	2.10179	3.77943	3.88789	-1.37013	-1.59532	0.905116	2.16589	-1.47323	-0.273697	0.604332	-0.402695	-0.765068	0.456718	0.446803	-0.295741	-0.725719	-1.51326	-2.15363	-2.13337	-1.02398	0.197634	-0.297697	0.651602	5.39197	-0.419816	-1.20364	-0.517177	0.649339	-2.40896	-1.54203	-1.61125	3.36296	3.82959	0.214875	5.70654	2.16767
C14orf37	G5	-1.2333	-0.429026	-1.35551	-0.476826	-0.559597	-0.510802	-0.593897	-0.342278	-0.565228	-0.809085	-2.54203	-0.350468	-0.0918671	0.417834	0.417888	0.629312	0.288298	0.396545	-0.866463	-0.498136	0	0.256211	0.4118	-0.38768	1.24672	-0.12042	-2.54203	-0.891341	0.0479587	0.695001	-1.15426	-1.03598	1.1744	-0.84769	-0.505469	2.61735	0.103863	-1.63283	-0.188134	-0.370223	-1.12481	-0.95391	0.593894	1.34877	2.28272	1.72353	1.76904	1.16251
RP5-892K4.1	G5	-1.52848	-1.52848	-0.341956	-1.52848	0.050768	-0.45202	-1.52848	-1.52848	-1.52848	-0.883665	1.88703	-0.307478	3.30652	-1.52848	1.62062	1.79883	-0.451474	0.611691	-1.52848	-0.44457	2.58082	-1.52848	0.60375	-1.52848	-0.118167	0.423138	0.167011	-0.541943	-1.52848	-1.52848	-0.529007	-0.44049	0.377315	0.396388	-0.0336051	-1.52848	1.49598	0	0.269128	-1.52848	-1.52848	-0.168397	-1.52848	-1.52848	3.13477	4.72542	1.83986	1.54512
PRKCZ	G5	-1.44773	-0.901795	-0.0138374	0.00608891	-0.581795	-0.645601	-0.318224	-1.39082	-3.59057	-0.207227	0.223318	-1.09936	4.35122	-1.06302	3.69644	0.952722	0.0446586	0.559474	-2.19886	-1.01206	1.5768	0.00837427	0.112579	-2.15751	-0.171432	-0.544649	0.873689	-0.955033	-1.39753	-0.353535	-1.91959	-1.15984	2.5541	-0.248165	0.608747	0	0.67654	-0.376289	0.472447	-0.718923	-1.00217	-0.861124	-1.19495	-1.26107	4.32692	6.23699	0.758365	2.39667
ANKRD36BP2	G5	-3.76802	-0.862654	-0.591164	0.231617	-0.230184	-0.437001	-0.392954	1.39032	-0.967476	-1.62597	-0.0253966	0.770443	0.899334	-0.80816	-0.105218	0	2.72578	-0.829448	-1.67083	0.0141441	0.642447	2.6073	0.316065	0.525692	0.85908	-0.601746	0.354544	0.0477253	-0.739815	-0.760778	-0.321988	-2.26198	-0.953106	-0.581927	-0.932231	-2.30143	-0.112795	1.09282	4.7583	-3.76802	-2.06268	0.114624	-1.547	-3.76802	3.68014	0.287928	-0.399687	-0.300475
AC018445.1	G5	-2.3254	-2.3254	-2.3254	-0.260199	-2.3254	0.503772	-0.698679	-0.978208	0.311446	0.810798	0.0468758	-1.31897	0.954617	-0.188259	0.529365	1.27016	-0.533736	-0.0149499	-1.323	-0.28151	0.0349827	-0.319062	0.0159355	0	-0.915093	-0.695656	-0.0353444	0.794027	-1.15277	-2.3254	1.30778	0.528062	-0.843689	0.113209	-0.288842	-2.3254	0.230494	-1.05924	-1.01589	-0.997127	-1.30396	-2.3254	-2.3254	-0.364402	1.53449	2.8316	2.06041	0.357278
KIAA1324	G5	-1.49035	-1.35138	1.87832	0.608227	-0.47241	-0.804005	-0.868794	-1.78663	-0.686267	-1.23733	-0.414684	-1.36015	0.109874	-0.945975	-0.0991851	2.26044	-1.39874	0.284133	-1.53598	-0.125207	-0.232253	0.214458	-1.11113	-0.782379	-1.05565	0.0168186	0.354641	-0.434258	-0.543686	-2.02859	0	-0.906693	0.0182659	0.895112	1.10016	-0.185264	-0.543952	0.934459	0.625906	-0.299147	-0.808506	-0.407562	-1.23756	-0.240107	1.72221	2.98043	1.91309	2.82016
GAPDHP37	G5	-1.17263	-1.17263	-1.17263	-1.17263	0.809801	-0.096175	-1.17263	-1.17263	-1.17263	0.348555	-0.0190656	-1.17263	-0.152563	-1.17263	0.262833	-1.17263	-0.095629	-1.17263	-1.17263	-1.17263	-1.17263	-1.17263	-1.17263	-1.17263	-1.17263	1.24898	-1.17263	0.703977	0	-1.17263	-0.173162	3.44881	-1.17263	0.235155	1.66316	1.20134	1.55771	2.384	0.406758	0.155644	-1.17263	0.690613	-1.17263	-1.17263	5.67642	3.75757	4.73177	5.18043
MCHR1	G5	-0.621554	-0.845544	-2.76439	-1.11574	1.07113	1.28137	0	1.14776	-1.11276	0.561103	-0.603139	-1.21601	-1.74432	-1.62522	1.07213	-1.75619	-1.27296	-1.7388	-0.860264	-2.76439	-2.76439	-2.76439	-0.632159	-1.73111	-1.35408	1.04082	-1.0689	-0.0176229	0.19973	-1.1598	-1.76492	3.54835	-2.76439	0.0446687	0.573831	0.955822	2.44326	3.43353	-0.286942	-0.59258	-0.0527895	1.59376	-2.76439	2.03086	6.50337	4.65679	5.30949	6.017
LDOC1L	G5	-0.610903	-0.198191	0.630501	0.4862	-0.519589	-0.195454	-0.105251	-0.848025	-0.188916	-0.920499	0.0127076	-1.60636	0.097164	-0.60867	-0.773303	-0.588198	0.604421	-1.05847	-0.315738	-1.47357	-1.88786	-1.25483	-3.93534	-0.360001	-0.417113	0	-1.47248	-0.236312	-0.591715	-0.855641	-0.0789032	0.466362	0.0948177	0.323011	0.712871	1.49649	0.660353	-1.23247	-0.77841	-0.321937	2.19803	0.0204007	-1.27509	2.33963	1.99414	1.04327	3.05316	1.79423
RP11-669N7.2	G5	0	0	0	0	0	0	0	0	0	0	0	0	0	0	0	0	0	0	0	0	0	0	0	0	1.01628	0	0	0	0	0	0	0	0	1.0144	0	0	0	3.39577	0	0	0	0	1.06964	0	1.09081	3.61942	1.02511	1.13684
RP11-174M13.1	G5	0	0	0	0	0	0	0	0	0	0	0	0	0	0	0	0	0	0	0	0	0	0	0	0	0	0	0	0	0	0	0	0	0	2.69634	0	0	0	2.76092	0.671393	0	0	0	2.22102	0	1.5098	3.71806	2.30952	1.13684
RP11-337L12.1	G5	0	0	0	0	0	0	0	1.3472	0	0	0	0	0	0	0	0	0	0	0	0	0	0	0	0	0	0	0	0	0.840264	0	0	0	0	4.35717	0	1.4666	0	5.20415	0	1.822	0	1.47994	2.55008	1.43588	1.09081	5.52534	0	3.0736
RN7SL534P	G5	0	0	0	0	0	0	0	0	0	0	0	0	0	1.13917	0	0	0	0	0	1.08391	0	0	1.13623	0	0	0	0	0	0	0	0	0	0	1.0144	0	0	0	1.92161	0	0	0	0	1.06964	0	0	3.3989	0	0
SPOCD1	G5	-2.41756	-2.41756	-2.41756	-1.0489	-2.41756	-0.626735	0	0.660048	-2.41756	-0.785705	-1.26399	-0.735679	0.167951	-0.530283	-0.457084	-1.01809	-0.926135	-0.473403	-1.41516	-1.33365	0.677112	-0.946325	0.865384	-0.984503	-2.41756	-0.787811	0.850618	-0.0360395	-1.5773	0.15326	-0.158185	-0.608923	-0.397809	3.17752	-0.621888	-2.41756	4.5437	2.22324	0.743444	-0.595559	0.941918	1.05399	1.93024	-0.981683	2.9795	7.07473	4.29194	0.537526
MIR1203	G5	-1.00819	-1.00819	-1.00819	-1.00819	-0.0669877	-1.00819	0.170894	-1.00819	-1.00819	-1.00819	-1.00819	-1.00819	0.407191	0.130972	-1.00819	0	0.0688093	0.0173926	-0.00579543	-1.00819	-1.00819	0.053662	-1.00819	-1.00819	-1.00819	-1.00819	0.687294	-0.0216599	-1.00819	0.154124	-1.00819	0.497851	0.772198	0.00620348	2.15002	-1.00819	0.445792	-0.0989933	0.571196	-1.00819	-1.00819	-1.00819	-1.00819	-1.00819	-1.00819	2.12942	0.0169127	0.875528
RNU6-1152P	G5	-0.985233	-0.985233	-0.985233	0	-0.0440261	-0.985233	0.193855	-0.985233	-0.985233	-0.985233	-0.985233	0.563147	0.0348372	-0.985233	-0.985233	-0.985233	-0.985233	-0.985233	0.406469	0.0986752	-0.985233	-0.985233	-0.985233	0.0480406	-0.985233	-0.985233	0.710255	0.00130169	-0.985233	-0.985233	0.0142375	-0.985233	0.0844837	0.0291651	1.72404	-0.985233	-0.985233	-0.985233	0.467475	-0.985233	-0.985233	-0.985233	-0.985233	-0.985233	0.524566	2.15238	0.436897	1.14802
RP1-86D1.5	G5	0	0	0	0	0	0	0	0	0	0	0	0	0	0	0	0	0	0	0	0	0	0	0	0	0	0	0	0	0	1.16232	0	0	0	0	2.95173	0	3.15114	0	0	0	0	0	0	0	3.85989	3.61942	2.30952	2.95509
RP1-86D1.4	G5	0	0	0	0	0	0	0	0	0	0	0	0	0	0	0	0	0	0	0	0	0	0	0	0	0	0	0	0	0	0	0	0	0	0	1.79567	0	3.3747	0	0	0	0	0	0	1.43588	3.79875	3.27429	1.42213	1.5709
RP1-86D1.3	G5	0	0	0	0	0	1.07646	0	1.3472	0	0	0	0	0	0	0	0	1.077	0	0	1.08391	0	0	0	0	0	0	0	0	0	0	0	0	0	0	2.56993	0	1.83196	0	0	0	0	0.626097	0	1.961	2.73226	2.39706	1.71106	1.13684
RP1-86D1.2	G5	1.30873	0	0	0	0	0	0	0	0	0	0	0	0	0	0	0	0	0	0	0	0	1.06186	0	1.03327	0	0	0	0	0	2.17586	0	0	0	0	2.56993	0	2.35575	0	0	0	0	0	0	0	3.85989	1.2971	1.71106	2.82557
PTPRK	G5	-0.894922	-0.92475	-0.422053	-0.0952893	-1.72836	-0.474069	0.337315	-1.69056	-1.38612	-0.895702	-1.44473	0	0.16179	-3.03776	-0.708852	-2.02956	0.847125	0.879559	-2.03536	0.310346	-0.677368	1.51618	-0.905527	-1.31396	0.23318	-1.08614	-1.34227	-0.523291	-1.86512	3.39251	-1.64998	-1.22912	-0.562546	-1.62997	4.37955	-0.663784	6.51057	-0.574923	0.1935	-1.21575	-3.03776	0.55399	-1.25748	5.1534	6.23421	6.25627	6.20512	5.62064
RP11-103C16.2	G5	0	0	0	0	0	0	0	0	0	0	0	0	1.02007	0	0	0	0	0	0	0	0	1.06186	0	0	0	0	0	1.37041	0.840264	1.60459	0	0	0	0	1.49487	0	1.20291	0	0.941299	0	0	0	0	2.85544	3.73488	2.62271	1.02511	1.13684
RN7SL455P	G5	-1.00643	-1.00643	-1.00643	-0.0211981	-0.0652242	0.784393	-1.00643	-1.00643	0.6452	0.819761	1.15482	0	-1.00643	-1.00643	-1.00643	-1.00643	-1.00643	-1.00643	-1.00643	-1.00643	-1.00643	0.0554255	-1.00643	-1.00643	-1.00643	-1.00643	0.689057	0.644259	0.611778	0.59816	-1.00643	-1.00643	-1.00643	-1.00643	1.5635	-1.00643	0.825529	0.522047	-1.00643	1.66935	-1.00643	-0.380334	-1.00643	0.429445	4.45095	4.95898	2.20502	-1.00643
RP11-445O3.1	G5	-0.999471	-0.999471	-0.999471	-0.999471	-0.999471	-0.999471	0.179618	1.47804	-0.999471	0.0999033	-0.999471	-0.999471	-0.999471	-0.999471	-0.999471	-0.999471	-0.999471	-0.999471	-0.999471	1.04442	-0.999471	-0.999471	-0.999471	-0.999471	-0.999471	0.952145	-0.999471	-0.999471	-0.999471	0.162848	0	0.506575	-0.999471	-0.999471	-0.999471	-0.999471	3.2397	0.922144	-0.0581721	0.82253	-0.999471	0.58865	0.7808	3.55261	1.97638	4.72774	3.01428	2.96999
RP11-433M22.1	G5	0	0	0	0.985233	0	0	0	0	0	0	0	0	0	0	0	0	1.077	0	0	0	0	0	1.13623	0	0	0	1.69549	0.986535	0	0	0	2.43073	1.06972	0	2.03656	0	0	0	0	1.32828	0	0.626097	0	0	1.81299	3.51344	1.42213	2.34243
AC090627.1	G5	-0.117569	-1.91415	-0.277624	-0.265503	-1.91415	-0.423452	1.2474	-0.0675965	-0.716156	-0.282295	-0.00487082	-0.232268	-0.894078	-1.91415	0.0463265	0	0.7898	0.396305	-0.522446	0.129746	-0.0150586	0.292665	-0.0313589	-0.880875	-0.897867	-0.284401	-1.91415	-0.543742	-1.91415	0.00847224	-0.526375	2.25911	1.86443	0.0107167	3.62688	-0.447553	-0.256045	-0.173096	1.62394	0.761633	-0.892707	-1.91415	-0.844511	-1.91415	1.88461	3.63803	2.23464	2.93229
RP11-456D7.1	G5	0.5136	-1.62923	-1.62923	-0.260575	-0.688027	-1.62923	0.972721	-0.282038	-0.431241	-0.984421	-1.62923	-1.62923	-0.609164	-1.62923	-0.193768	-0.22976	0.605209	0.68122	-0.626835	-0.545326	0.269856	0.57758	-1.62923	-1.62923	-1.62923	0.000514108	0.0662546	0.0214563	-1.62923	-0.0246427	-1.62923	0.957376	1.18568	-1.62923	2.14253	-1.62923	-1.62923	0.292381	0.2643	-1.62923	-1.62923	-1.00314	-1.62923	-1.62923	1.45411	2.63633	1.09029	2.2139
CTA-398F10.2	G5	0	0	0	0	0	0	0	0	0	0	0	0	0	0	0	0	0	0	0	0	0	0	0	0	0	0	0	1.37041	0	0	0	0	3.58336	0	3.33822	0	1.98425	0	0	0	2.45295	0	2.68878	0	1.5098	1.2971	2.13928	0
C15orf54	G5	0	0	0	0.985233	0	0	1.62672	0	0	0.904619	0	1.39711	2.2997	0	0	0	0	1.02559	1.0024	1.08391	1.89909	0	1.13623	0	0	0	0	0	0	1.60459	0	0	0	0	1.07959	1.4666	0	0.909201	0	0	0	0.626097	0	0	4.85499	2.39706	1.42213	2.34243
RP11-195F19.9	G5	-1.09081	0.312306	-1.09081	-1.09081	-1.09081	1.31789	-1.09081	-1.09081	-1.09081	0.979307	-1.09081	0.457571	-1.09081	-1.09081	-1.09081	-0.0826141	-1.09081	-0.0652215	-0.0884095	-1.09081	0.493393	-1.09081	-1.09081	-1.09081	2.7512	-1.09081	-1.09081	1.54473	-1.09081	0.831812	1.57305	-0.00282126	0.928941	0.316979	1.14835	-1.09081	3.1763	-0.181607	0.3619	-1.09081	-1.09081	-0.0224269	-0.0211712	-1.09081	0	1.03474	0.331321	2.19346
RP11-799D4.4	G5	-5.20464	-2.92284	-3.24522	0	-1.16112	-4.12819	-2.44026	-1.97331	-2.96955	-3.29178	-1.98615	-3.29354	-2.27852	-0.45446	-1.42371	0.874084	-2.05222	0.0360309	-3.10744	-3.40231	-1.40602	0.00886781	-1.12055	0.191825	-1.78551	-0.806019	0.141101	0.777982	-1.1219	-0.850962	1.53514	1.1402	1.39432	1.8262	1.378	-1.91534	1.72646	-3.12525	-3.22204	-0.747943	0.230315	-1.73309	-3.42437	-0.354519	1.95985	2.75641	2.05859	2.1768
AVPR1A	G5	-0.626097	-0.626097	1.01043	-0.626097	-0.626097	-0.626097	1.32204	-0.626097	-0.626097	0.018715	-0.626097	-0.626097	-0.626097	0.513069	-0.626097	-0.626097	-0.626097	0.39949	-0.626097	0.87452	0.520797	-0.626097	-0.626097	-0.626097	0.390184	-0.626097	-0.626097	1.02459	-0.626097	-0.626097	0.761676	0.46189	-0.626097	-0.626097	1.94383	-0.626097	1.20586	0.90238	0.953293	-0.626097	-0.626097	0	-0.626097	-0.626097	4.61953	-0.626097	3.99438	2.19947
BEND4	G5	-2.11157	-1.50145	-0.804595	5.57555	-1.62285	-0.856612	-0.510589	-1.22055	-1.4435	-0.626699	2.33167	0.782419	0.20511	-2.28113	-1.26263	-2.02082	-1.62863	0.15612	4.5381	-1.91968	-0.718063	-1.03963	-2.28406	2.77301	5.45451	-0.0403518	5.94544	-1.54369	-1.48198	0.342122	-2.03252	-1.1659	-0.666932	-0.846737	0	0.0276196	5.80937	0.031146	-0.675704	-1.5983	-1.11792	-0.872727	-1.64003	-3.4203	5.50374	5.84565	6.59213	5.84618
EFEMP1	G5	-2.64369	-1.63278	-0.684274	-1.65846	0	1.29599	-0.695559	0.0640673	-2.64369	-2.64369	-1.49013	1.53898	-1.62362	-0.756417	-2.64369	-1.24422	0.409385	7.06952	-0.968125	0.864282	2.0532	1.36563	1.64763	3.05008	1.19832	-1.01394	0.054244	-1.65716	-1.80343	4.01894	-0.972712	-1.13765	-2.64369	-2.64369	-2.64369	-2.64369	7.40149	-0.423751	-1.33418	-2.64369	-2.64369	-1.57531	-0.624078	-0.0260619	-0.0514885	3.95713	3.27334	1.54921
MIR4269	G5	-2.34243	-2.34243	-1.15591	-1.3572	-0.359996	-1.26597	0.0751291	-2.34243	-1.14444	0.216458	-1.18886	-0.66055	-0.407779	-1.20326	-0.615829	-0.65779	-0.310272	-0.202261	-1.34003	-1.25852	0.359805	-0.871196	-0.45964	-0.909374	-2.34243	-0.712682	1.78014	1.61611	1.82707	-0.419809	-0.67145	0.834484	-0.860715	0.0961829	1.90236	-0.875835	3.10335	2.25001	-0.198427	0.991604	-0.0400554	0.0507781	1.27519	-0.0129309	0.249774	2.50346	2.30865	0
RP11-104D21.3	G5	0	0	0	0	0	0	0	0	0	0	0	0	1.41539	0	0	0	0	0	0	0	0	0	0	0	0	0	0	4.00313	2.07197	0	0	0	0.764862	0	2.03656	0	1.98425	2.46283	2.69517	0	0	0	0	0	4.35992	3.81031	2.4604	3.37887
RP13-346H10.2	G5	0	0	0	0.985233	0	0	0	1.3472	0	0	0	0	0	1.13917	0	0	0	0	0	0	0	1.06186	0	0	0	0	0	4.79326	2.50118	0	0	0	0	0	2.70927	0	2.64589	3.33783	3.56541	0	0	0	2.22102	0	4.79387	4.05595	3.36834	3.0736
RP11-348F1.3	G5	-1.17909	-1.17909	0.00743369	1.05225	-1.17909	-1.17909	0	-1.17909	-1.17909	-1.17909	-1.17909	-0.460371	-1.17909	2.79582	-0.144013	0.505551	-0.102085	0.532723	-0.176689	-1.17909	-1.17909	-0.117232	-1.17909	-0.145815	-1.17909	-1.17909	-1.17909	4.22429	0.759233	-1.17909	1.08029	-1.17909	-0.414227	-0.16469	3.0657	-1.17909	3.1687	3.38855	2.78508	-1.17909	-1.17909	-1.17909	2.21806	-1.17909	4.80108	4.70419	3.37816	4.13895
RP11-348F1.2	G5	-0.840264	0.170647	0.346258	-0.840264	-0.840264	-0.840264	-0.840264	-0.840264	-0.840264	-0.840264	-0.840264	-0.121547	0.179806	2.54371	-0.840264	-0.840264	-0.840264	-0.840264	-0.840264	-0.840264	-0.840264	0.221593	-0.840264	-0.840264	-0.840264	-0.840264	-0.840264	3.54589	0	-0.840264	-0.840264	-0.840264	-0.840264	-0.840264	2.80113	0.626331	2.97533	2.23859	2.28425	-0.840264	0.181177	-0.840264	2.63424	-0.840264	2.01913	3.54975	2.73496	2.78958
NUDT10	G5	-0.317997	-1.62672	-1.62672	-0.641492	-1.62672	-0.550267	0	1.45088	-0.428733	-1.62672	-1.62672	-0.405725	0.0764759	5.93639	-0.591649	0.0579146	-1.62672	-0.203953	-1.62672	-0.126108	-0.47983	0.14149	-0.49049	-1.62672	-1.62672	-0.445344	-1.62672	6.09784	5.92762	-1.62672	0.781374	-1.62672	-0.861863	-0.612327	5.25043	-0.16013	5.59515	5.39179	3.34117	-0.298448	-1.62672	-0.558343	4.21161	-1.62672	7.07858	6.02895	6.36299	6.30718
RP11-559N14.5	G5	-1.32828	-1.32828	-1.32828	1.05056	-1.32828	-1.32828	-0.149189	-1.32828	-1.32828	-0.228903	-1.32828	-0.60956	-1.32828	-1.32828	-1.32828	-1.32828	-1.32828	-1.32828	-1.32828	-1.32828	-1.32828	0.678065	0.554513	-1.32828	-1.32828	-1.32828	0.367211	0.548333	0.743691	-1.32828	1.82223	0.722543	0.691473	0.079511	1.38099	-1.32828	2.93883	1.01863	0.124431	0	-1.32828	-0.449524	-1.32828	-1.32828	0.484712	0.797272	1.70661	1.01415
NAP1L3	G5	-2.0652	-1.05429	0.713432	0	-0.755812	0.498481	-0.886116	0.412305	-0.088402	-1.16059	-2.0652	-0.263349	0.756434	-2.0652	-0.629739	-0.151056	-2.0652	0.655351	-0.161082	0.181792	-2.0652	0.607497	-0.495113	-0.341411	0.227099	0.540994	0.946737	3.37096	5.15963	-0.142584	-2.0652	-0.977217	-0.0454551	0.0542651	1.27301	-0.0648013	6.95943	1.27262	-0.267599	-2.0652	-0.647983	-0.705124	-0.995567	-2.0652	-0.00959918	-2.0652	5.06879	5.26441
ZDBF2	G5	-0.643363	-0.316996	0.942186	1.18843	-1.1159	0.232626	-0.275847	0.653352	-0.450532	-1.73806	-0.935741	0	2.59672	-0.0158059	5.1369	0.61505	-2.57391	0.316067	-1.97535	-0.483083	1.25294	1.47159	-1.51869	-1.49657	0.0825176	-0.0853599	-0.165958	-0.37675	-0.240998	-0.524086	-0.987061	-1.84228	-1.25515	-0.102316	2.18509	-0.985416	6.25612	0.181401	-0.00654172	-3.65092	-1.19797	-0.921475	-1.4299	-1.68992	4.43835	5.60282	-0.075689	5.71754
BEX2	G5	-0.625463	0.678475	-0.116911	0.433911	-1.05885	-0.477597	0	-0.563774	-0.590397	-1.64281	-0.880035	-1.3594	0.959393	-1.15401	-0.883613	-2.03309	-1.54986	0.251934	-1.36572	-0.0802574	0.532268	-0.127948	-1.90505	-2.00801	1.52404	0.903908	0.797774	-0.00611314	-0.0771663	-0.865427	-2.04181	-0.990464	-0.566074	0.225128	6.61796	-3.04128	6.46603	1.97419	-0.563838	-0.365501	-1.10427	-1.09856	0.935516	-1.08028	4.78769	6.3891	6.45503	6.23891
FLRT3	G5	-1.57009	-1.57009	-1.57009	-1.57009	-1.57009	0.663358	-0.391003	-1.57009	-1.57009	-1.57009	-1.57009	-0.56366	0.133109	2.40482	2.72836	-1.57009	-1.57009	-0.544504	0.105476	-1.57009	-0.423197	0.810574	0	-0.137035	-1.57009	-1.57009	0.719968	0.0805985	1.79122	-1.57009	-1.57009	-1.57009	-0.500375	-1.57009	6.74359	-1.57009	6.19658	0.170961	-0.117383	-1.57009	-1.57009	-0.943994	-1.57009	4.72119	3.80628	2.87833	6.47244	3.67517
TCEAL5	G5	-1.47994	-0.469024	-1.47994	-1.47994	-0.538728	-1.47994	-1.47994	-1.47994	0.496868	-0.835123	-1.47994	-1.47994	-1.47994	-1.47994	-1.47994	-0.471741	-1.47994	-1.47994	2.32623	-0.396027	-1.47994	-1.47994	0.0901564	-1.47994	1.0976	3.66119	-1.47994	-1.47994	3.12233	-1.47994	3.24445	-0.391948	-0.410218	-0.0721471	4.83148	3.06493	6.19353	4.363	0.807631	-1.47994	-1.47994	0	6.188	-1.47994	4.19627	4.98632	6.31833	4.62162
RBM11	G5	-0.162839	-1.95942	0	-0.0850708	-0.650026	-0.468722	-0.78033	-1.95942	-0.761426	-1.95942	-0.805851	-1.2407	2.48394	-1.95942	0.369485	-0.04527	-1.95942	-0.536647	0.305705	-0.875511	-0.0603286	0.575097	-1.95942	-1.95942	-0.549108	-1.95942	1.71356	0.787346	-1.11915	-0.7971	-1.95942	-1.95942	-1.95942	-0.0345533	3.99052	0.706083	4.76616	1.25486	-0.50671	0.212389	0.173088	-0.272393	1.78823	-0.523542	2.0696	1.02677	0.873367	2.12612
TMIE	G5	-1.37041	-1.37041	-1.37041	0.278239	-0.4292	-1.37041	0.256318	-0.0232113	-0.172415	0.455785	-0.21684	0.821155	-0.350337	-1.37041	0.065059	-1.37041	-1.37041	0.940047	-1.37041	-1.37041	0.213795	0.397808	-0.234172	-1.37041	2.36303	-1.37041	0.919653	0	1.30297	-1.37041	-1.37041	-0.28242	-0.605545	-1.37041	-0.290814	-1.37041	3.80817	0.158071	-0.699014	-1.37041	-0.348966	-1.37041	-1.37041	-1.37041	0.685198	1.2523	2.94067	1.45516
CD2	G5	-2.98191	-1.63569	-1.65652	-1.40499	-1.86634	-1.53633	-1.54302	-2.06015	-2.44476	-2.67338	-4.1283	-3.68728	-0.966724	-3.10987	2.06546	-1.5105	2.05538	1.72175	-0.240138	-3.5541	-1.93642	-1.97586	-2.42065	-1.19808	3.04169	0	-3.07127	1.54753	0.359236	-0.924414	-3.72092	-2.1725	-0.208539	-1.92697	2.27269	-0.599644	2.91733	-1.70397	-1.40501	2.47992	2.29927	1.83477	1.5214	2.76573	1.37978	2.16101	3.34641	3.48653
CLCA1	G5	-1.60459	-1.60459	-1.60459	-0.619358	-0.663384	-1.60459	-1.60459	-1.60459	-1.60459	-0.959779	-1.60459	-1.60459	1.32153	-0.465424	2.05821	-1.60459	-1.60459	-1.60459	1.17774	-1.60459	-1.60459	1.41505	-1.60459	-0.571317	-1.60459	1.56169	-1.60459	-1.60459	0.0136179	0	-0.605121	-1.60459	0.301202	3.10532	13.6035	3.00833	0.515597	5.37222	1.62666	-1.60459	0.10075	-0.0164709	-1.60459	-0.168715	4.15382	5.53642	8.12611	10.4635
TTC22	G5	-3.12706	-1.01405	-0.348421	0.469598	-1.81767	-0.563372	0.0344936	-1.77986	-1.15025	0.692189	-3.12706	-1.02237	0.301351	-0.780474	-1.40046	-1.01909	-0.892615	0	-1.22293	-1.32472	0.925265	0.0836738	-0.445564	-0.801654	0.606377	-0.0811398	0.860764	1.35656	-0.230117	-0.000226589	-2.12759	-1.31842	1.20037	-0.430715	1.75737	-0.461556	0.440675	0.0211367	1.16497	-1.30506	-1.70984	-1.10958	-3.12706	-0.797559	2.8114	1.84351	1.61211	2.81487
PLEKHA1	G5	-2.83688	-1.09908	0.189242	0.00778222	-2.3266	-1.06126	-0.908876	-1.43374	-1.65115	-2.37536	-2.88042	-0.0961331	1.17167	1.83403	0.111595	-1.9254	-0.137659	1.40645	3.01652	-1.47053	-0.255543	-0.0391918	-2.29887	0.426065	2.99265	0	2.02535	0.231281	-0.550211	0.17606	-2.47692	-1.89528	-1.01068	-0.236577	2.23702	-2.14211	3.38731	-1.12001	0.616019	-1.37873	-1.5638	-1.14444	-2.02422	-2.01706	1.37808	-1.8538	2.88998	1.36334
FAM127A	G5	-1.92869	-2.28944	-0.909966	0	-1.41048	-1.86842	-0.386788	0.426947	-2.12036	-2.01236	-2.41	-0.471698	1.4635	-1.09853	-1.51355	0.380884	-0.869393	-0.932049	-2.30612	-2.1483	0.0098049	0.208119	-0.32899	-1.11068	3.25156	1.32118	0.16884	-0.151869	-1.48175	-0.123795	-2.90027	-2.76261	-0.919799	-1.38515	0.55064	-0.980679	4.73593	3.18543	3.05188	-1.6996	-2.11829	-0.597566	3.36077	-1.51285	3.24627	3.75481	4.32626	3.24204
FAM127B	G5	-2.268	-1.65789	0	-0.460438	-1.43291	-0.747554	-0.415179	0.0353525	-0.776182	-1.84378	-1.02223	-0.368981	1.20453	-2.00276	-0.835733	0.689238	-0.630584	-0.540744	-2.57433	-2.07611	-0.372416	0.151975	-0.395165	-1.61935	3.58473	0.613027	-0.0917698	-0.377807	-0.372146	-0.0528501	-1.90575	-2.07068	-0.702878	-1.13812	0.951489	-3.57673	4.99512	3.58102	4.33765	-2.24845	-1.27436	3.85492	1.36507	0.415431	3.95793	3.31408	4.52783	3.28618
WDR17	G5	-2.47751	-1.07439	-0.518091	-0.412305	-0.33369	-1.40105	-1.29842	0	-2.47751	0.0813783	-2.47751	-2.47751	1.82019	-2.47751	-2.47751	-1.07804	-1.40051	-1.05474	5.1369	-0.433615	-0.578419	0.0570064	-2.47751	-1.44424	5.56493	0.568408	0.534432	-0.0959899	-1.05927	0.0933091	1.72628	-2.47751	-1.71265	-1.46311	0.680701	-2.47751	4.61411	0.860316	2.54039	-2.47751	-1.06029	-1.40913	-2.47751	-2.47751	2.69801	2.84455	1.58268	1.76621
EIF5A2	G5	-0.0978686	-3.37214	-1.98696	-1.63838	-2.57262	-1.52269	-1.31638	-1.43235	-2.72427	-4.54368	-2.69503	-2.72142	0.46365	1.35114	-2.20378	-0.122447	0.699481	-2.51042	-2.73091	-4.0013	-1.10675	1.25653	0.363443	-2.34308	-1.27024	0	-2.31868	-2.60472	-3.21365	0.944216	-3.39554	-3.07715	1.09925	0.630387	1.65756	1.00748	2.18632	1.25541	-2.13389	-3.12786	-3.50127	-2.87614	-0.525794	2.31682	1.49873	1.71595	2.94465	2.20907
CDC42BPA	G5	-3.55598	-2.44079	-1.1492	-1.18775	0.353447	-0.561101	-0.228423	1.65992	-2.7519	-1.81831	-0.0791113	-0.615884	2.6688	-0.879812	0	1.73897	0.34968	-1.38647	-1.69814	-1.39907	0.971981	0.394605	-0.430428	-0.775854	-0.295913	2.25522	0.820836	0.30583	-2.60932	-1.44546	-2.06563	-2.72902	-0.388993	-1.76079	-0.872933	5.48425	5.5179	-0.543722	5.17404	-1.91769	-3.24586	-0.361501	3.65276	-0.601902	-0.261261	3.39981	2.90468	0.571119
MAGI3	G5	-0.545024	-1.81673	1.03863	-1.42104	-0.750786	-2.02287	-0.782104	0.193006	-1.38841	-0.665455	-0.694293	-0.536283	0.457341	-0.983711	3.4938	4.36541	-0.83648	-0.924708	0.632075	0.175319	-0.270655	0	-0.229828	-0.313437	1.132	-1.6948	-1.40177	-1.02837	-2.17781	1.92553	-1.12799	-0.808898	-0.119289	-0.229252	-0.78588	2.58588	4.6269	-0.843882	-0.0180637	2.28941	-2.04828	-0.0745418	2.32971	1.67142	-0.312438	1.76254	3.07864	0.897544
RP11-151M7.1	G5	0	0	0	0.985233	0	1.79082	0	0	0	0.644812	0	0	0	0	0	1.39947	0	1.02559	1.0024	0	1.89909	1.06186	0	0	0	0	0	1.65069	0	0	0	0	0	0	0	0	0.862537	0	1.30952	0	0	0	0	0	1.09081	0	0	0
RP11-397O4.1	G5	0	0	0	0	0	0	0	0	0	0	0	0	0	0	2.15767	0	1.077	0	0	0	1.89909	0	0	0	0	0	0	0	0	1.16232	1.67098	0	0	0	0	0	0	0	3.4528	0	1.41722	0	0	1.43588	3.36386	4.44842	0	5.00186
RP11-768G7.1	G5	0	0	0	0	0	0	0	0	0	0	0	0	0	0	0	0	0	0	0	0	0	0	0	0	0	0	0	0	0	0	0.999471	0	0	0	0	0	0	0	0.671393	0	1.02144	0	0	0	2.05561	0	0	3.70454
NKX3-2	G5	-0.181969	-0.087582	-0.304175	-1.4907	-1.4907	0	-1.4907	-1.4907	-1.4907	-0.391323	0.670552	-1.4907	-0.470627	-1.4907	-0.0552308	-1.4907	1.56238	-1.4907	-1.4907	0.00992039	-1.4907	-0.42884	-0.354462	-1.4907	-1.4907	5.58889	0.799363	-1.4907	-0.650433	-1.4907	2.59034	-0.402709	-1.4907	0.434169	8.29857	6.95962	4.03801	-0.581496	-0.549398	-1.4907	-1.4907	5.18778	2.31778	3.51251	8.62454	7.57806	7.80269	5.08636
LINC01096	G5	-1.221	-1.221	-1.221	-1.221	-0.279793	-1.221	-1.221	-1.221	-0.0230073	0.410854	2.19451	0	-1.221	-0.0818331	-1.221	-1.221	2.92487	-0.195412	1.56133	0.581338	-0.0741049	-1.221	-1.221	-0.187726	-1.221	2.15895	-1.221	-1.221	-0.0483667	2.30288	4.7196	-1.221	-0.456138	-0.206602	3.63445	3.57867	5.04082	-1.221	-0.279701	-1.221	-1.221	3.44009	0.55927	3.33108	4.86482	3.16902	4.76957	3.02272
LINC01152	G5	0	0	0	0	0	0	0	0	1.19799	0.904619	0	0.718717	0	0	0	1.00819	2.40974	0	0	0	0	0	0	0	1.41031	0	0	0	0	0	4.28016	1.50605	0	0	2.56993	0	4.73514	0	1.89353	0	1.02144	0	0	1.961	3.91852	2.12555	4.8488	2.52319
TRAV19	G5	-0.884306	-0.0800293	-0.233616	0.5508	-1.25183	-1.11658	0.408921	-0.845839	0.0420572	-0.933073	-0.600008	-1.1866	-0.777648	-0.61906	-0.466434	-2.19303	0.216706	0.11742	-0.288911	1.15507	-2.19303	-2.19303	-2.19303	-1.15976	-0.782723	-0.241419	-2.19303	-0.822627	0	-0.270413	1.03735	1.88125	1.49127	-0.0735644	0.758698	0.712737	2.69364	0.0269078	-0.613644	-2.19303	-0.775813	-0.17556	-2.19303	0.865366	0.066485	1.08126	3.83294	0.989834
ROR1	G5	0.226489	-0.559181	-0.383569	0.661249	-1.57009	0.220732	-1.57009	-1.57009	-0.372099	-0.470718	-1.57009	-0.172982	-0.550021	-0.430925	0.156509	-0.561897	-0.493088	-0.544504	-1.57009	0.232246	0.328999	-0.0988575	0	-0.536818	-0.55381	-0.388711	3.98018	-0.199685	-0.397459	-0.407773	-0.182318	0.86064	-0.500375	-1.57009	7.33704	-1.57009	7.48781	0.351523	-0.628793	-1.57009	-0.15287	0.0180287	-1.57009	3.16811	5.47506	4.56463	3.8576	5.57859
RP11-24J23.2	G5	1.30873	0	0	0	0	1.07646	0	0	0	0	0	0	1.02007	0	0	0	1.077	0	0	0	0	1.06186	0	1.03327	0	0	3.67298	0	0	1.16232	0	0	0.764862	0	5.36731	0	2.95655	0	0.941299	0	0	0.626097	0	1.961	3.79875	3.13761	1.02511	2.34243
LPAR3	G4	-1.01091	0	-1.01091	-0.0256778	-0.0697038	2.14029	1.59104	1.69685	1.22418	2.67732	-1.01091	-0.00447964	0.69229	-1.01091	0.0241648	-1.01091	-1.01091	-1.01091	-1.01091	0.489706	0.135984	-1.01091	0.559181	-1.01091	-1.01091	0.618837	-1.01091	-1.01091	0.927411	0.151408	8.34175	0.0770767	6.13117	3.80847	0.483962	-1.01091	0.192	-1.01091	-0.339518	0.317366	0.0105304	-1.01091	-1.01091	-1.01091	0.0798979	-1.01091	-1.01091	-1.01091
RP11-301N24.3	G4	0	1.40311	2.77864	4.12562	0	0	3.16155	2.19975	3.41512	5.09869	0	0	0	1.88728	0	0	0	0	0	2.42294	0	0	0	0	0	1.62975	0	3.86495	2.89694	0	3.89905	4.84769	2.12436	2.28862	0	0	0	2.3469	2.74459	0	1.02144	0	0	0	0	0	0	1.88372
RP11-266A24.1	G4	0.0257089	2.51484	1.88267	0	1.46536	2.27973	1.2611	2.39342	2.22259	3.24571	0.908901	1.61569	-1.3363	-0.583747	1.2125	-0.371755	0.0613238	-1.84818	0.817881	-2.18705	-0.295222	2.16671	-0.317122	0.0405829	-0.570526	-0.849343	-0.573017	2.72272	1.74363	-3.27095	4.35679	3.41199	1.61594	4.14644	-1.0318	-0.605451	-0.181725	-0.602367	1.65566	1.68624	2.1287	-1.40771	-0.234108	-1.30995	1.13058	-0.873893	-0.810553	-0.74776
RP11-17A1.3	G4	-0.447765	1.60965	0.745212	-1.15738	0.313876	1.28757	0.469179	1.27497	1.28051	2.11001	0.560417	0.987485	-1.26333	-0.214541	1.05722	-1.91297	-0.0921094	-1.59235	0.240233	-0.759161	-0.883414	1.72575	-0.486304	-0.0630248	-0.701651	0.000305848	-0.516471	2.86318	1.25344	-1.45735	2.96878	2.55094	3.52094	2.94023	-1.35366	-0.0437044	-0.098748	0.0094331	1.97379	2.50861	1.3465	-0.821968	0.237836	-0.953809	0.0378828	-1.37311	-0.821113	-1.84702
AC017060.1	G4	-1.0024	-1.0024	1.2137	1.50929	2.69204	5.41315	1.90731	4.92902	5.72092	3.51342	0.151168	4.05878	4.57765	0.136767	-1.0024	0.00579543	3.32267	4.79813	0	1.0415	1.69984	1.00394	0.133835	-1.0024	-1.0024	-1.0024	-1.0024	-0.0158645	0.61581	2.83142	8.61623	5.15027	7.5818	7.60061	-1.0024	-1.0024	0.200512	-1.0024	-1.0024	0.325878	-1.0024	-1.0024	0.0672383	-1.0024	-1.0024	-1.0024	-1.0024	0.134445
AC019117.1	G4	0	0	0	1.36866	2.41689	4.55644	1.62672	3.49616	3.98261	3.26517	0	3.91727	3.11419	0	0	0	2.23444	3.3695	0	1.08391	0	1.06186	1.57009	0	0	0	0	0	1.41824	1.92262	6.613	3.96795	6.66999	5.72725	0	0	1.45399	0	0	0	0	0	0	0	0	0	0	0
RP11-787P24.1	G4	0.59001	0.292193	-0.718717	-0.718717	0.22249	1.68998	1.48505	2.77744	1.51637	4.17817	1.19056	0	0.696668	-0.718717	0.716749	-0.718717	1.07295	-0.718717	0.956851	-0.718717	-0.718717	1.95398	0.417517	-0.718717	-0.718717	-0.718717	0.976771	1.6628	0.121547	0.443601	2.51167	2.00777	2.46442	2.89246	-0.718717	0.747878	0.14382	-0.718717	-0.0473248	0.60956	0.698504	-0.718717	-0.718717	-0.718717	-0.718717	-0.718717	-0.718717	-0.718717
PRKRIRP4	G4	1.79658	1.01091	1.18652	0	0.941207	2.56369	1.62672	3.23133	2.63685	5.40585	0	1.54838	0	0	2.95992	0	1.077	0	0	0	0	3.29736	1.57009	1.03327	0	1.62975	0	1.87661	1.17263	0	2.66386	2.05082	1.2963	4.76569	0	0	1.6581	0	0.941299	0	0	0	0	0	0	0	0	0
RP11-787P24.4	G4	0	0	1.18652	0	0	2.40869	1.62672	3.07761	2.45089	4.7736	1.15357	1.00643	0	1.13917	2.15767	0	1.077	0	1.67557	0	0	2.79824	0	0	0	0	0	2.06764	0.840264	0	2.77578	2.85347	2.22117	4.65188	0	0	0	0	0.671393	1.32828	0	0	0	0	0	0	0	0
RP1-170O19.21	G4	0	0	1.18652	2.51169	0	2.70283	2.41756	1.3472	3.76637	4.43667	3.74263	3.08222	0	0	1.03508	1.68464	0	0	0	0	2.84571	1.06186	1.13623	2.47696	0	0	0	2.74676	0.840264	1.16232	6.14792	4.98996	4.07913	3.98591	0	0	0	1.26616	0	0	1.02144	0	1.06964	1.43588	0	0	0	0
HOXA-AS3	G4	-1.45677	-1.45677	2.50004	3.30725	1.38144	5.08152	3.55783	3.45413	4.74358	8.45967	6.01305	3.76985	-0.0413875	-1.45677	-1.45677	3.71499	-0.379769	-1.45677	0.957325	-1.45677	5.38292	3.56858	1.82617	2.9138	-1.45677	0.494842	0.238715	3.91306	-0.616509	-1.45677	8.21318	7.09937	6.29079	6.70476	0.0380995	-1.45677	-1.45677	1.82063	-0.313515	-1.45677	1.97499	-0.830676	1.67915	-1.45677	-1.45677	-1.45677	-1.45677	0.676477
HOXA5	G4	0	-2.64256	5.70014	5.47804	1.54803	6.163	5.38582	4.8869	6.29317	8.55487	5.33145	6.60723	0.47163	-1.50339	-0.48489	4.26406	-0.408118	-2.64256	1.1636	-1.55865	6.53583	4.2557	3.49805	3.78412	-0.350257	-1.01281	0.0553759	5.45149	0.90392	-0.71994	8.27285	8.28784	8.02852	6.44731	0.193233	-2.64256	-1.78002	2.89072	-1.06317	-0.82056	2.77485	-1.05444	1.86004	-0.02493	-1.55175	-0.517012	-1.22043	0.183005
HOXA6	G4	0.165469	-1.14326	5.152	5.49235	1.60112	5.58949	5.2101	4.52111	5.78423	8.27427	4.95952	5.44147	-1.14326	-1.14326	-1.14326	3.96606	-0.0662548	-1.14326	0.248444	-1.14326	5.62772	3.44513	3.14807	3.46792	0.267052	-1.14326	-1.14326	4.50362	-1.14326	-1.14326	7.76355	7.09172	6.24664	6.26103	-1.14326	-1.14326	-1.14326	2.92004	0	0.185018	2.81302	-1.14326	1.40682	-1.14326	-1.14326	-1.14326	-1.14326	-1.14326
HOXA4	G4	0	0	2.6157	2.8467	0	3.88354	2.90971	3.71927	3.31182	6.85972	3.94655	3.24722	1.02007	0	0	3.32731	0	1.02559	1.3917	0	4.93564	2.53452	1.88279	2.61322	0	0	0	3.03517	0	0	5.55241	5.32665	4.57437	5.03893	0	0	0	3.70113	0	0	2.13251	0	2.39562	1.43588	0	0	0	1.13684
HOXA7	G4	0	-1.30873	4.24735	4.78719	0.673706	4.39511	6.10078	3.95903	6.39087	6.68144	4.72148	5.45486	0.394473	1.21882	1.17188	3.5196	-1.30873	-1.30873	0.36684	-0.22482	5.25441	3.27966	4.34384	3.48082	-1.30873	-1.30873	-1.30873	3.89966	-1.30873	0.613893	7.7969	6.69783	6.95866	5.3405	-1.30873	-1.30873	0.145259	3.48956	-0.637335	-1.30873	4.21088	-0.68263	4.93218	1.02077	-1.30873	-1.30873	-1.30873	-0.171884
HOXA-AS2	G4	0	0.122263	3.69211	3.75994	1.74126	4.96747	4.26809	3.81344	5.06902	7.85098	4.61125	3.93566	-0.381194	-1.79658	-1.79658	3.84105	0.235578	-1.79658	2.33438	-0.712672	5.0598	3.65983	2.83657	3.04782	0.131536	-1.79658	3.02483	4.08258	-1.79658	0.935522	7.4462	6.7912	4.57059	5.11587	-0.716987	-1.79658	-1.79658	2.79586	-0.653321	-1.79658	1.76955	-0.436499	0.892196	-1.79658	-1.79658	-0.0151468	-1.79658	-0.659736
HOXA3	G4	-0.00575787	-0.399223	5.51399	5.22511	1.78964	5.86403	4.51315	4.95118	5.86653	8.03431	4.5824	5.01734	-0.782268	-1.80234	-1.80234	4.5067	0.22982	-1.80234	2.48574	0	5.10296	4.31483	3.56071	3.47964	-0.392027	-0.17259	3.30497	4.23471	-1.80234	-0.197747	8.03685	7.18172	4.81366	5.70766	-1.80234	-1.80234	-1.80234	3.38564	-0.492822	-1.80234	2.92684	-0.923585	1.42614	0.158665	-1.80234	-0.50524	-1.80234	-0.665494
HOXA2	G4	-1.48201	-0.0788913	3.38345	2.93377	1.05301	3.72571	2.24263	2.51762	3.09455	5.88335	3.43834	2.38582	-0.461936	-1.48201	-0.0465401	2.99681	0.927734	-0.456419	2.76838	-1.48201	3.38936	2.57739	2.06763	1.97856	-1.48201	-1.48201	4.28884	2.05855	-0.641742	-1.48201	6.23406	5.03239	3.77448	3.89783	0.757148	-1.48201	-1.48201	2.35031	-0.540708	-0.153729	1.34267	-1.48201	0.913612	-0.0461297	-1.48201	0.299427	-1.48201	0.0888925
AC019117.2	G4	-1.2971	-1.2971	1.99081	3.24437	3.66032	6.2663	2.57466	5.9768	6.47175	4.38482	-0.143531	5.00682	5.09182	-1.2971	0.429503	0.102376	4.30794	5.55868	-0.294699	1.12585	3.11337	1.08357	2.40605	0.660281	-0.280817	-1.2971	-1.2971	-1.2971	0.491661	3.73821	9.53894	6.00847	8.04642	8.34747	-1.2971	-1.2971	-0.434561	-0.0309376	-1.2971	0.524902	-1.2971	-0.671001	0.923923	-1.2971	-0.206289	0	-1.2971	1.04533
HOXA10	G4	5.0536	6.21129	5.64318	5.72084	5.65249	6.71747	5.89602	5.3302	7.54163	6.29843	6.31137	5.65133	0.881592	-1.02833	-0.548485	-0.370218	-0.6007	-1.45366	4.28038	-2.08157	4.94152	4.62057	4.03382	3.46202	-1.04252	0.484526	-0.153533	3.56929	-1.54727	5.90318	7.70176	7.20948	6.15356	7.76613	-0.106704	-3.16547	-1.18123	3.31709	-1.47198	-3.16547	4.57354	-1.07738	4.4736	3.77	-2.07467	-3.16547	-1.74334	-1.28175
HOXA9	G4	3.47036	5.51096	5.55893	5.78023	4.70804	6.43096	5.58929	5.38821	6.69031	7.99774	7.19608	5.55948	1.14301	-2.70873	-1.67365	-0.0258577	-0.676568	-1.68314	4.07957	-0.906388	6.69631	5.36209	4.61928	4.852	-1.69244	1.02099	-0.0107894	5.13664	-2.70873	6.19847	9.19545	8.18507	7.39031	6.63783	-0.29403	-1.24213	-1.05062	4.08269	-1.12934	-2.70873	4.60676	-1.82997	4.8357	-0.747724	-2.70873	-1.41163	-1.68362	-0.366296
HOXA10-AS	G4	3.43892	3.77068	4.00358	3.03481	3.88696	4.09395	3.30244	3.82009	4.09055	6.0788	5.4997	3.83248	-0.0707385	-1.09081	-1.09081	-1.09081	-0.0138048	-1.09081	3.91453	-1.09081	5.87723	4.32786	3.10064	3.0793	-1.09081	-1.09081	-1.09081	4.95689	-1.09081	4.03226	6.466	6.61567	4.57856	5.39389	-1.09081	-1.09081	-1.09081	4.22169	-1.09081	0.237468	4.44515	-1.09081	3.51785	-1.09081	0	-1.09081	-1.09081	0.0460353
AC004540.4	G4	0.159388	4.55604	3.2547	1.13285	-0.4042	3.00313	2.02169	3.09705	4.37932	3.82939	0.73173	3.95959	-0.0487953	0.1537	0.633543	0.699422	1.16898	-0.560674	-0.981047	-0.482829	2.55682	3.98496	2.40126	1.95355	-1.98345	-1.98345	-1.98345	2.75825	-1.14318	-0.821127	5.83193	0.603164	2.64236	2.40962	-0.903853	-0.516851	-1.98345	0.363459	-0.000838699	-1.98345	0.728152	-0.395326	2.14395	-0.547569	-1.98345	-0.202013	-1.98345	-0.412547
TBCAP2	G4	-0.566662	-0.0771121	1.27431	2.67453	1.70522	3.98347	2.09386	1.57295	1.18795	1.9911	3.22931	1.35324	2.68894	0.652629	2.62387	3.76935	4.17391	-2.98248	0	-2.98248	-1.83559	-0.97614	-0.158141	-1.94921	-2.98248	0.493301	0.690498	2.48574	-1.80985	-0.10601	3.21538	3.08296	1.40581	3.91134	-2.98248	0.608085	-1.15052	1.58516	2.63719	1.97471	0.819443	-2.98248	0.940381	-1.54661	0.615377	0.735574	-1.56035	-0.156917
C7orf71	G4	0	0	0	2.0652	1.30939	1.07646	1.62672	2.70776	0	4.2486	0	2.34978	0	0	0	2.79526	0	0	3.38498	0	2.15009	3.45615	2.95383	2.15435	1.01628	0	0	2.23391	0	0	4.24249	2.43073	2.12436	1.69434	0	0	0	2.92894	0.671393	0	1.02144	0	1.06964	0	0	0	0	1.5709
RP11-219E7.3	G4	0	0	0	0.985233	0	1.4907	0	2.70776	0	4.23305	0	3.20775	0	0	0	1.00819	0	0	1.3917	0	0	0	3.90627	1.95738	1.01628	0	0	0.986535	0	1.92262	5.2643	3.51749	1.06972	1.69434	0	1.4666	0	1.52848	1.14326	1.32828	0	1.58812	0	0	0	0	0	0
IL12RB2	G4	-1.35842	2.17548	4.37946	2.76833	-0.846007	5.44472	1.93791	4.20247	5.23991	2.72955	1.41802	3.41877	4.24187	-1.36611	0.418476	-1.46812	-0.594295	-0.508823	-1.04675	-0.886706	1.30692	2.92585	-0.0306616	-1.01447	-1.98663	0.168617	-0.102842	0.791996	-0.337984	-0.59989	-0.0974225	5.07468	2.96461	3.69431	1.65879	-0.855475	-0.0616011	2.7166	-0.429033	-0.48587	4.18895	0.441441	-1.68589	1.57654	-0.599693	-0.611202	-1.49166	0.4305
SKAP2	G4	-2.25449	-2.37691	2.92599	2.34339	-1.59357	1.85516	3.17883	2.54854	3.36875	3.88137	1.68487	2.93109	0	-2.04186	-1.4818	1.63863	-2.54318	-1.28764	2.20516	-3.40772	2.43819	3.79129	2.66386	2.11843	-1.69639	-0.138725	0.709897	1.74167	-1.92875	-0.316999	5.45149	3.31934	2.24676	2.50362	0.23205	-1.33464	-1.19823	2.2612	-0.960979	-3.30753	2.30175	-1.09753	3.06136	0.480158	-3.80617	-3.17904	-1.24581	-1.20969
HOXA1	G4	-2.02012	-2.02012	0.90425	1.32224	-0.71073	1.6138	2.27252	1.34981	2.55644	3.86888	2.10487	1.47628	-0.604737	-2.02012	-0.985047	2.58487	-0.528698	-0.994535	1.93435	-2.02012	2.67677	1.93731	1.52952	0.716999	-2.02012	-0.838741	3.37954	1.79563	-0.847489	0.155734	4.69243	2.85717	4.54417	3.35972	0.0164394	-2.02012	-1.15759	2.62068	-1.07882	-2.02012	2.42691	-0.951741	3.05088	2.46414	-2.02012	0.376938	-0.597993	-0.883278
HOTAIRM1	G4	-2.62232	0.467783	1.36039	0.537831	-2.43646	1.42337	0.1566	1.3484	1.3311	2.96763	0.987952	0.883836	-1.83339	-2.53162	-2.6923	0.812713	-0.273023	-2.99612	1.87328	-2.375	2.10301	1.12777	0.581432	0.25423	-1.84137	-2.46728	2.7235	0.691313	-2.63014	-1.29207	2.5738	1.28323	2.39086	1.62236	-0.586161	-4.4189	-2.58694	1.58037	-1.94145	-3.09062	1.70873	-2.3308	1.75459	1.96817	-2.36329	1.1855	-2.10938	0.36035
RP11-617B3.2	G4	2.83703	0	1.95942	2.74383	3.23102	2.94497	1.17909	2.90494	2.94691	2.39586	2.85904	1.39711	1.41539	0	0	3.5331	2.03216	0	0	0	1.5842	0	0	0	0	0	0	0	0	0	2.54198	0	1.06972	3.26641	3.83274	0	0	0	1.45271	0	0	0	0	0	1.09081	0	0	0
SPAG6	G4	1.59602	2.2001	5.21783	6.53731	-1.41649	-0.647165	4.22809	3.31493	6.12324	6.22907	0.827639	-1.9555	-0.317132	1.77608	-2.62472	-1.7837	-2.26852	0.362874	-1.17418	2.03226	-1.35795	-1.67952	-2.92395	-0.530598	-1.14264	4.27254	3.28806	3.94658	3.58246	-2.4556	5.96682	5.0096	4.47227	1.83884	-2.98059	-4.06019	-2.22823	2.6656	3.16395	-1.61295	1.61512	-0.747753	0.960513	1.68358	0.167146	-2.76309	0	2.38235
KLRF1	G4	-0.933541	-0.790909	1.28477	-0.768063	-0.156144	-0.322933	1.44165	1.16372	3.98968	1.97922	-0.953819	-0.711596	1.65666	-0.469319	1.47232	-0.99968	-1.13248	-1.12851	-0.0908554	-0.122157	2.02076	0.0411634	1.14162	1.46721	-0.234302	1.05414	3.01503	0	1.73396	0.661058	6.72806	1.72775	0.817675	1.29595	3.2487	-2.1022	0.42548	-0.935386	1.15447	-1.08588	-1.13887	-1.06513	-0.688771	-0.876905	-1.58452	-1.25427	-0.45663	0.728157
SOX5	G4	-1.87661	5.73301	-0.240085	2.7524	3.16054	3.35371	-0.249885	1.84266	0.100193	4.87848	0.284639	3.08241	0.0580409	0.650942	-0.441144	-0.868415	-0.0849416	0.263559	4.64595	-1.87661	1.77598	3.70463	1.19571	4.55902	-0.466299	-1.87661	-1.87661	0	-0.0878512	1.64727	4.70664	2.94085	2.38725	3.70301	1.07512	-1.87661	-0.422623	-0.135557	0.189225	-0.548333	-0.855169	-0.997857	-0.0963397	0.0843927	-0.0636205	2.96928	-1.87661	-1.87661
RP11-444D3.1	G4	0	4.83585	0	2.94247	2.9261	1.07646	0	0	1.19799	4.67366	2.16125	2.01157	0	0	0	0	0	1.42277	4.83781	0	1.14689	3.11843	1.57009	4.64249	1.01628	0	0	0	0	1.60459	3.06582	4.17326	2.98472	3.26641	1.49487	0	0	0	0	0	1.02144	0.626097	0	0	0	2.81634	0	0
MIR1202	G4	1.81111	-1.02593	-1.02593	-1.02593	1.39097	-1.02593	3.04151	2.05168	1.92099	1.89146	0.567101	2.43745	-1.02593	-1.02593	-1.02593	0.888223	2.30635	1.28453	3.62225	0.776412	1.94981	2.93151	1.49612	2.119	-1.02593	1.18165	-1.02593	2.00924	0.592284	0.136393	1.63793	2.56531	-1.02593	1.78313	-1.02593	-1.02593	-1.02593	2.12227	0.867608	0.302352	-0.00448427	-1.02593	-1.02593	1.59171	0.0648832	-1.02593	-1.02593	-1.02593
RP11-168K11.2	G4	0.771565	-1.11832	-1.59481	1.04669	1.21466	0.402594	1.38633	0	-0.151962	0.362355	0.511298	1.01066	0.511726	-1.65736	-1.50473	0.829438	1.85919	0.735655	1.05675	-0.808385	0.258532	0.0660269	1.70883	-0.494208	-2.21505	-1.60158	-0.219388	1.63596	-0.267212	0.107913	1.93598	1.2035	0.420118	1.16174	0.71606	-3.23133	0.336403	1.09142	-0.640685	1.88574	1.4691	-0.379696	0.74547	1.02788	-2.14052	-3.23133	-2.20622	-2.09449
RP4-764O22.2	G4	0	1.01091	0	1.64865	3.00877	5.89977	1.62672	2.19975	4.96214	3.73325	0	0	0	0	0	0	0	0	3.64065	0	0	0	1.13623	0	0	0	0	0	0	1.16232	4.82963	0	0	0	0	0	0	0	3.76697	0	0	0	0	0	0	0	0	0
RP4-764O22.1	G4	0	0	0	1.36866	2.28737	5.37931	1.17909	2.19975	4.33647	3.20216	1.15357	0	0	0	0	0	0	0	3.58092	0	0	1.06186	0	0	0	0	0	0	0	0	4.28016	0	0	0	0	0	0	0	2.96827	0	0	0	0	0	0	0	0	0
TBL1Y	G4	0	1.01091	0	8.84432	9.31501	2.23345	2.90971	2.70776	6.17141	7.95281	0	0	0	0	0	1.00819	0	1.02559	0	2.247	0	0	0	0	1.41031	0	0	1.37041	0	8.36673	7.97282	0	0.764862	0	0	3.11059	0	2.76092	0.941299	0	0	0	0	0	1.5098	0	0	1.13684
EFCC1	G4	0.31993	6.17122	2.85972	2.18843	2.6752	-0.291402	3.8162	0.908699	1.09249	0.513469	-1.16906	2.27752	-0.61943	-2.32263	-0.16496	-0.637991	2.88654	-0.378475	0.750096	0.638395	4.81875	2.04547	1.9687	-0.889575	-0.91232	-0.371015	1.16233	-0.952224	-2.32263	-0.146775	1.99424	4.31783	4.9078	0.25093	0.386641	-0.856035	1.53039	-0.102689	4.63336	-2.32263	-1.30119	0.711442	4.29314	-0.361628	-0.267025	0.0744297	1.11807	-0.18938
KIAA1257	G4	2.19313	3.67977	1.97623	1.73957	1.2995	0.0274149	1.92565	-0.824709	-0.223913	0.815498	-1.87089	0.370469	-2.00439	-1.45049	-0.169692	-0.916496	2.80454	-3.02446	4.49831	-1.52384	1.74478	0.431687	0.52518	-1.06708	-3.02446	0.985897	0.963361	-1.14785	-3.02446	-0.0172143	1.52605	3.02807	3.70932	-0.0142145	-1.22879	0.26484	0	0.0543902	3.08449	-0.577221	-0.722087	1.85891	3.21644	0.211181	-3.02446	-0.20812	0.613539	-0.682031
RP11-13K12.5	G4	3.20924	4.49417	6.49375	5.26078	5.55104	5.92151	5.79214	4.39644	4.34552	6.51427	-0.0290436	2.69171	4.45954	-1.93832	-0.903246	0.338164	-0.861318	6.02869	-0.935922	-0.135984	2.114	1.59102	0.583727	1.2066	3.41066	-1.93832	1.07362	0.295588	0	1.8241	5.7325	4.78589	-0.0325284	0.181148	-1.93832	0.96745	5.07732	-0.197269	6.01637	-0.610044	-0.5211	-0.713403	-1.93832	-1.93832	-0.428522	-0.641224	-0.913214	-0.0545991
RP11-13K12.1	G4	3.19131	3.76494	6.33951	5.63105	5.5149	5.71963	5.95138	4.20095	4.75092	6.5543	-0.921438	3.13278	4.59952	-0.940491	-0.787864	1.19836	-0.104724	6.20669	-2.51446	-1.43056	2.14484	1.89278	0.16703	1.5669	3.41465	-0.306894	0.970496	0	0.158908	1.88687	5.53651	4.79653	0.0357735	0.586459	-1.01959	-1.04787	5.14593	-0.0516327	6.47941	-1.18619	-1.49302	-0.49699	-0.734194	-2.51446	-1.00467	0.108246	-0.803402	-0.381214
THEM4	G4	1.47849	2.04931	-1.48412	2.62962	2.74635	2.21713	1.42377	0.866278	2.07826	2.68191	-3.44526	2.52047	-0.445406	-3.63289	-2.6955	-2.23856	2.92916	-1.16009	-4.76874	-3.19941	1.75689	1.89202	0.00664497	0.0433843	-2.54453	1.83827	-3.4625	-0.379927	-2.65803	1.80507	2.90272	-3.19064	2.26742	-1.91667	2.35173	1.35687	-1.94975	1.60171	-1.47247	-2.70077	-2.6599	-2.90528	1.3434	0.35086	0.782982	-4.03489	0.11148	-1.0453
PCBD1	G4	1.99011	1.78722	0.968687	1.69923	0.898648	0.537555	1.82568	1.83353	1.58686	0.745402	-0.12752	0.953493	0.847134	-0.0262684	-0.402931	0.86847	-0.0848844	0.482578	0.647165	1.45904	-0.310517	0.184915	-1.05425	-1.06679	1.13329	0.432605	0.175229	-0.149794	-0.376218	-0.258465	1.29327	0.890786	1.7639	0.677529	0.140056	-0.761773	-0.0953983	-1.0233	-0.349483	1.18339	0.698045	-2.29448	0.906821	2.04237	-0.980287	-0.382308	-0.139266	-0.311661
RP11-525K10.3	G4	3.11772	5.14428	1.606	4.30757	5.98816	4.65489	5.14286	4.3809	7.31524	1.89436	0.736645	4.78812	-0.152563	-1.17263	1.30797	1.51024	0.619035	0.771523	-0.170234	0.327984	-1.17263	1.7407	-0.0363983	-1.17263	-1.17263	0.00874807	1.83931	0.478057	0	0.431958	1.49122	0.878187	0.73316	0.235155	-0.0930395	0.293962	1.47326	-1.17263	-1.17263	-1.17263	-1.17263	-1.17263	-0.102995	0.263244	-0.0818242	-1.17263	-1.17263	-1.17263
RP11-399K21.10	G4	3.74169	3.33392	3.28791	3.03207	2.9261	2.40869	3.16155	3.49616	3.51139	3.03107	0	3.39493	1.7032	0	0	0	0	0	0	0	0	1.06186	0	0	0	0	1.69549	0.986535	0	0	2.66386	0	0.764862	1.0144	0	0	1.20291	0	0	0	0	0	0	0	0	0	1.02511	0
C10orf11	G4	5.45101	4.30857	5.43292	4.17558	3.90175	2.75285	4.24281	5.94334	5.40386	4.83951	-1.05336	5.6259	0.907267	-1.06776	-0.480323	1.04455	-2.20692	-1.18134	-1.20452	-1.12302	0.153463	0.706411	-0.636832	-0.773867	-0.509641	0.707312	2.25733	0.539841	-0.268602	0.669549	3.80242	-2.20692	-0.0825627	-1.19253	-0.170362	-0.20652	-0.222677	-0.465871	-0.513429	-2.20692	-1.18548	0.130629	-0.725315	-0.771047	-1.11611	-2.20692	0.253477	0.135506
RP11-367B6.2	G4	3.83416	0	1.18652	2.0652	3.23102	2.03123	3.56057	3.81896	3.41512	4.23305	0	4.16234	0	0	1.03508	0	0	0	0	1.08391	0	1.47123	0	1.03327	0	0	2.69794	0	0	1.92262	3.63318	0	1.48171	0	1.07959	0	0	0.909201	0.941299	0	0	0	0	0	1.09081	0	0	0
RP11-310J24.3	G4	2.64256	0	1.63652	1.64865	2.64369	1.07646	3.87175	4.37129	2.45089	4.18539	0	4.35375	1.02007	0	1.7266	1.39947	0	0	0	0	1.14689	0	0	1.03327	0	0	1.69549	0	0	0	1.89905	0	1.2963	0	0	0	0	0.909201	0.671393	0	0	0	0	0	0	0	0	0
SH3BP4	G4	5.83027	5.40714	4.40906	6.5503	4.4929	6.73941	6.58879	5.01967	5.30903	6.56755	-3.07232	5.62013	1.95956	-3.07232	-1.34572	-0.511855	-1.58089	-3.07232	4.09458	-1.26998	-1.48811	0.225041	0	6.34763	-0.949357	-0.466118	4.92658	-1.42163	-1.65408	-0.501497	1.05082	-1.56627	-0.676545	-0.952846	0.178767	-3.07232	-1.41421	-0.725411	-1.92906	-1.74404	-3.07232	-0.260226	-1.0527	-1.11131	3.62665	-1.77522	4.85948	2.60043
CCL13	G4	4.5666	2.03864	3.36561	3.74829	3.77666	-1.13917	5.34511	1.33834	4.04219	3.43942	-1.13917	3.21458	0.276219	0	-0.104091	1.65609	0.352258	-0.113579	-1.13917	-0.0552584	0.759924	1.65908	1.38288	-0.105893	0.558116	-1.13917	-1.13917	-1.13917	-1.13917	0.783454	0.759885	-1.13917	0.501385	-0.124769	-0.0595732	0.861237	-1.13917	0.126994	1.556	1.53662	-1.13917	2.17327	-1.13917	0.29671	-1.13917	0.642267	-1.13917	-1.13917
LINC01122	G4	4.08555	4.52758	2.63753	1.72574	2.36425	1.16451	1.29921	0.985812	3.01848	2.86884	-0.209845	4.39056	-1.01876	1.90757	-0.169357	-1.91898	0.728652	0.873915	1.17712	-0.739947	-0.472746	2.31314	3.05591	1.55261	-1.90815	-2.13708	0.669365	2.10141	0.31228	1.37838	0.961703	-0.887725	-0.697111	1.627	-1.28189	0.401753	-0.858928	-1.78998	-1.25262	-0.122314	-0.389237	-3.31846	-0.0899785	-1.35745	0.349561	0.300962	-1.37513	-0.976027
LINC00639	G4	7.64685	2.85776	3.24533	-0.180094	3.61801	1.66385	0.0137614	1.31218	0.486304	0.355861	-0.0117597	1.25702	-1.16533	0.408647	-0.130251	0.519313	-1.16533	0.257445	1.38287	-1.16533	-1.16533	0.841015	0.404764	-0.132053	0.531956	-1.16533	0.530161	0.20508	-1.16533	-1.16533	5.47683	-1.16533	1.146	5.18919	-1.16533	-1.16533	-1.16533	0.100833	-0.493934	-1.16533	-1.16533	0.194754	-0.0956896	0.795675	-0.0745184	-1.16533	-1.16533	-1.16533
KLRF2	G4	5.722	7.5462	3.22018	5.6063	5.63397	4.89055	2.58314	6.7067	7.98379	8.25459	-0.750556	1.52544	3.05704	-1.90412	7.98466	-0.219483	-0.412699	-1.90412	0	-1.90412	0.941588	1.55202	0.228105	0.250228	0.909115	-1.90412	4.12791	7.81104	8.01497	-1.90412	9.48258	7.49355	-0.12373	0.904933	6.68916	-1.90412	0.555405	-0.637963	-1.90412	-1.90412	-1.90412	-1.90412	-0.834486	-1.90412	0.151482	-0.607025	-0.879016	-0.767279
NMNAT3	G4	2.9719	2.95388	1.74573	1.37954	1.55786	-1.77918	1.30683	1.84143	2.43068	0.205447	0.215837	1.36185	0.656456	1.72106	-1.50887	0.414838	-0.0767054	1.35908	1.513	-3.342	-1.89604	-1.25126	1.31971	-0.145392	1.71579	0.717801	-1.01915	-1.54544	-0.412499	0.687729	0.921213	0.0681534	0.422959	-0.434609	-1.39196	-3.39462	0.624718	-0.732791	-2.44159	-0.0850202	-3.13091	-2.23502	-2.66297	0.0408681	0	-0.43032	-0.0576592	-0.424852
FAM86A	G4	0.490153	-0.240295	0.835576	0.76545	0.491665	-0.306098	0.856903	0.931719	0.943071	0.418976	-0.70649	1.13424	0.112393	-0.472209	0	0.384809	0.576976	-0.861155	0.0942809	0.0193718	-2.21538	-1.51611	-2.13675	-2.94274	-0.569003	0.166934	-0.598289	-0.269408	-0.678993	-0.543699	0.578411	-0.114651	1.4302	0.335352	-2.26149	-1.97178	0.342344	-0.518611	-1.28224	-1.08801	-3.11732	-2.31883	-1.0719	0.203337	-0.977732	-0.71031	-1.31453	-0.863195
CHRDL1	G4	0.0908846	5.34465	5.43068	1.97857	5.31914	5.8294	-1.51222	4.78004	5.81321	5.36336	-1.31544	1.16977	5.56536	-2.15283	-3.25646	-3.97487	5.84998	2.40471	3.51593	0.772766	-3.39886	3.5627	0.742569	2.26868	1.52359	3.7561	-4.98306	3.03997	0	6.00043	6.24297	5.37954	5.10152	4.9704	-3.18739	-4.98306	-0.439955	-1.70566	-4.04176	-4.98306	-4.98306	-0.257865	-2.96345	-0.430986	-3.89225	-0.0124944	0.130186	-1.60419
RAB27B	G4	2.36748	2.41049	1.58348	2.31545	1.94348	1.49801	2.22745	1.60927	1.61272	1.62563	-1.32993	0.753577	0.732116	-0.163997	0.913867	1.44502	1.59763	0.910039	-1.44404	-0.299865	1.14886	1.36494	-0.594082	0.613709	-3.58491	1.23319	-1.98448	1.24885	1.52319	2.35349	1.49324	1.53502	1.83251	1.29484	-1.75641	-1.45863	-4.13315	-0.961998	-1.49515	-1.1872	-1.72974	-1.51696	-3.98745	-1.39901	-3.88129	-1.36182	-1.37005	-3.03142
ZNF503-AS2	G4	4.87155	5.1794	4.50477	4.34855	5.69504	4.62633	4.23957	4.23396	5.12205	5.89394	0	2.67903	1.41539	0	0	0	0	0	0	1.08391	1.14689	1.06186	0	0	0	0	0	0	0	4.876	6.40764	3.07717	5.82397	0	1.07959	0	0	0	0	0	0	0	0	0	0	0	1.02511	1.13684
ZNF503	G4	4.01646	4.68409	6.3296	4.82081	6.24009	5.36408	3.5447	3.99229	6.07799	7.14003	-2.35912	3.7145	-0.655923	-2.35912	-0.201453	-1.35093	-1.28212	-1.33354	-2.35912	0.0638203	-1.21223	1.17021	0.594707	-2.35912	0.0833265	-2.35912	1.6287	-1.37259	-0.570366	4.03634	8.17164	3.0098	7.13128	-0.664784	0.350147	-0.358721	-0.238936	-1.44992	-0.46559	-2.35912	-1.33768	-0.495878	-0.877515	-2.35912	-2.35912	-1.06203	0.852328	0.714473
DPYSL3	G4	3.22628	5.20993	6.94606	5.18836	1.65926	6.45873	1.9484	3.76381	2.33911	4.55907	-1.30617	1.08917	-0.964548	-1.76003	-1.86412	0	-0.664756	-0.302093	-0.351005	4.84463	-1.315	2.35775	1.43957	-0.422242	0.994153	-0.947583	0.939858	-1.91266	-0.960877	4.27538	7.8335	3.36959	4.55129	0.443203	-0.0634051	-1.4326	-0.914952	-0.32961	-2.22781	-2.8992	-1.87776	-0.505991	-1.41759	-0.5697	-0.843593	-2.8992	0.912057	1.00849
MEIS1	G4	5.38972	6.40637	5.65375	5.33163	6.13407	6.91758	5.66363	5.50899	6.25831	5.88452	-1.9822	-0.289607	1.40989	-2.43606	-0.340307	-0.579315	-0.7449	-2.54964	2.43139	-1.77289	0.641639	-0.0458913	0.198885	-1.85143	-0.560639	0.962251	0.6705	-0.939694	-1.16909	5.5809	9.30487	8.92808	6.04743	0.628659	-0.00377909	-2.10863	-1.33201	0.170984	-0.56623	-2.24695	-1.27285	-1.23768	-0.439304	2.73572	-1.76224	-0.952518	0	0.394232
AC007392.3	G4	2.41582	1.40311	2.92437	1.36866	2.64369	3.63392	0	3.36993	3.51139	3.20216	0	0	0	0	0	0	0	0	1.3917	0	0	0	1.13623	1.03327	1.01628	0	0	0	0	0	5.65612	5.04315	3.22866	0	0	0	0	0	0	0	0	0	0	1.43588	0	0	0	0
ZNF503-AS1	G4	1.30873	1.68889	0	3.59666	5.25286	4.62633	0	0	1.65163	4.11927	0	1.00643	0	0	0	0	0	0	0	0	0	0	1.13623	1.03327	0	0	3.26818	0	1.17263	2.38784	6.60562	7.16279	7.67629	1.0144	1.07959	0	0.862537	0	2.06583	0	0	0	0	2.3295	1.5098	1.78143	0	0
SPINT1	G4	5.59134	-0.403498	2.17673	4.2235	4.51367	3.53503	3.23709	2.88604	4.32153	3.18519	1.20805	0.36485	2.50347	3.22919	0.735631	3.112	3.40223	-1.12284	-1.24125	-1.65433	-0.829174	1.98413	0.344904	-0.528446	3.18592	2.09767	-0.463017	-0.133953	-1.27568	3.66512	3.61711	1.34255	3.47456	-0.429096	0.50352	-0.209243	1.59071	-0.385393	-2.12699	0.800232	-2.11057	-0.866231	-0.213504	2.57558	0.254236	-2.19945	0	-0.1134
TRAV8-5	G4	2.97098	3.1695	2.68143	1.16575	1.91314	1.97259	1.33278	2.19848	2.19215	2.55259	-2.95986	2.30532	-1.25666	0	-1.23326	-1.95167	1.36521	1.23251	-0.0738605	0.621765	-1.06077	2.82791	-1.38977	0.872098	1.28892	-1.33012	-2.95986	-1.08325	-1.02154	1.12848	0.55133	3.14361	3.75824	0.588738	-0.250593	-0.959461	2.85033	-2.05066	-2.95986	-2.95986	-2.95986	-1.59978	-2.95986	2.75466	-2.95986	-0.562804	0.166076	3.15537
RP11-209A2.1	G4	-0.718717	3.51575	3.02238	1.34649	1.92498	-0.718717	-0.718717	1.48103	3.19538	1.2752	-0.718717	0	-0.718717	1.41843	0.316358	2.87684	0.358286	-0.718717	2.26376	-0.718717	-0.718717	-0.718717	0.417517	-0.718717	-0.718717	-0.718717	-0.718717	0.65169	-0.718717	3.36963	3.56144	4.75074	3.82032	-0.718717	-0.718717	3.82615	1.5245	0.80976	2.36834	-0.718717	-0.718717	0.160035	0.35092	0.717159	-0.718717	1.06272	-0.718717	-0.718717
FAT3	G4	6.06653	8.36768	1.1238	5.58183	9.66621	2.10349	5.25755	5.85011	4.60082	6.4937	-2.96063	-0.116405	-0.660933	-2.96063	-2.96063	-2.96063	1.18524	-2.96063	-1.05651	-1.46002	-2.96063	0.704666	-0.438584	-1.92736	0.1447	-1.33089	-2.96063	-1.9741	-0.888665	-1.03801	6.04481	5.58864	3.05521	8.55189	-2.96063	-0.586662	-0.840446	2.64743	-0.168325	1.61107	3.9092	0.883915	-0.0304161	7.89441	-1.45083	-2.96063	0.407705	-0.43744
RP11-203F8.1	G4	1.14966	1.99186	-1.26616	2.38755	2.92443	1.14253	1.89539	0.580392	2.64794	2.14524	-1.26616	0.130949	-1.26616	-1.26616	-1.26616	-1.26616	-1.26616	-1.26616	-1.26616	-1.26616	-1.26616	-1.26616	-1.26616	-1.26616	-1.26616	-1.26616	-1.26616	-0.279626	-1.26616	1.12168	3.31483	2.09126	2.6569	3.12691	-1.26616	-1.26616	-1.26616	0	0.0433553	0.905647	0.151061	1.89846	0.215449	1.58928	-1.26616	-1.26616	0.444902	-1.26616
SKIDA1	G4	2.20829	6.23315	3.92726	4.7298	5.19876	4.90686	4.86053	3.0354	6.25489	-1.79483	5.10936	-2.30959	-1.61282	-1.42874	-0.835413	-1.20805	-3.31602	-1.60421	-3.31602	-3.31602	-3.31602	-0.935351	-2.17978	-2.28274	0.237281	-1.3644	-0.61808	-2.32948	-2.14338	7.12315	3.8219	7.97481	5.81222	2.81282	-2.23642	-0.0267155	-3.31602	1.69945	-2.64462	-0.272745	2.32947	2.13298	1.62578	0.0770577	-0.232672	-1.19047	-0.104564	1.28009
CASC10	G4	3.39755	4.31887	4.57795	4.51526	3.65898	3.33603	5.07262	3.43003	4.76313	-3.49076	3.93567	-2.03088	0	1.9582	0.937642	-3.12737	-2.10341	1.67855	-0.494915	-1.06733	-4.13557	-3.07371	-0.29385	0.34309	-2.72526	0.162418	-2.44008	-4.13557	-2.96294	5.38046	4.52105	5.3245	3.12766	0.574342	-2.6407	1.67198	-2.93266	2.21532	0.921117	-1.45979	2.5992	2.30622	-1.58549	-1.07717	-0.771708	-4.13557	1.02095	-0.292436
RP1-170O19.20	G4	3.00755	2.8013	1.63652	2.63268	3.53784	4.78752	3.27234	2.19975	3.84214	3.03107	4.85456	2.19156	0	0	0	0	0	0	1.0024	0	0	0	2.34134	1.03327	0	0	0	1.37041	0	5.71886	3.51119	2.43073	2.22117	6.23132	0	0	0	1.92161	0	0	1.41722	0	1.06964	0	0	0	1.02511	0
RP11-930O11.1	G4	0.59748	0.397212	1.33448	0.437679	1.80667	0.40491	0.898924	0.495258	1.30532	2.24543	1.80184	-0.590415	-0.852724	-1.52945	-0.483699	1.55593	0.362233	-1.56558	-0.0187072	0.62598	-0.475108	0.027552	-0.17289	-1.26282	-1.43359	-0.598887	0.246532	-0.218955	-1.28605	1.68426	0.287994	2.22743	0.127185	0.916749	0.497126	-3.87604	-1.63282	-0.661758	0.108457	-0.416369	-0.849571	-2.09771	-2.39443	-0.640394	0.717171	0.102628	-0.938543	-0.408487
RP11-43N5.1	G4	0.82056	0.0968426	-0.185476	0.556838	0.922378	0.880825	0.126133	0.377752	0.413091	1.09539	0.339249	-1.10328	-0.406614	-1.822	0.506903	0.285965	0.412443	-0.399228	0.275199	-0.321383	0.32809	0.184342	0.310228	0.33235	0.106116	-1.822	-0.126512	0.245636	0.851373	0.100621	0.437373	1.1478	-0.752284	-0.12766	-1.822	-1.822	-1.822	-0.0809476	1.14627	0	-0.800559	-1.1959	-1.822	-0.386124	-1.822	0.57506	0.317282	-0.685156
RP11-423C15.3	G4	0.987143	0.379253	0.614852	0.632946	1.05231	1.78646	1.06555	1.50944	1.45685	-1.66471	-2.30952	-0.507663	-2.30952	-0.172374	1.7765	-2.30952	-2.30952	-2.30952	0.576484	-1.22561	-1.16262	-1.24766	-2.30952	-2.30952	-0.612236	-0.357904	1.93621	-0.241883	-2.30952	-1.1472	-0.217768	1.1302	1.27384	0.791404	0.26041	-2.30952	-0.189332	0.696382	0.573553	-0.981242	1.04996	0.974565	0.0860991	0.926123	-2.30952	-0.183971	0	0.373163
RP11-573G6.6	G4	0.0585991	1.68224	0.560357	1.17709	0.821462	0.143053	1.02622	0.269005	2.78	0.253788	0.314588	-0.827893	0.851809	0.283055	-3.10092	-0.992958	0.664582	1.04912	0.53973	-0.382795	-1.20183	0.564376	0.448718	-0.775519	-0.523392	0.844268	-1.40544	0.0979995	-0.0727142	0.86581	1.91858	1.48508	-2.03121	0	-1.60605	-3.10092	0.273781	-1.02153	-0.510279	-1.77265	-1.39558	-1.62099	-1.61931	1.31217	-0.368661	-0.703863	0.267414	-0.57773
RP11-196O16.1	G4	0.779406	1.44029	1.53471	0.901266	1.66467	0.741933	1.09796	0.858018	2.44258	2.66076	0.0768867	0.846762	-0.691447	0.949428	-0.0839112	-1.74214	-0.907167	0.0709746	0.439306	0.576796	-0.59958	-0.121973	0.561536	1.0285	-1.01865	-0.535412	0.34335	0.458399	0.880236	1.11175	0.369584	1.58118	-2.37675	-1.73382	-1.64674	-1.67501	-1.15736	-0.473024	-0.787714	-3.14161	-3.14161	-2.07323	-2.07197	-1.70573	0.0415729	0.755354	0.150461	-0.0680137
PRL	G4	1.24545	1.7807	2.34398	0.251536	0.182136	-0.320652	-0.218021	1.6805	1.05378	3.31064	0.512168	0	-1.39711	-1.39711	-1.39711	0.28753	-1.39711	1.2	-0.39471	-0.313201	0.963277	0.0741245	0.48568	0.0359466	0.725849	3.04931	-1.39711	-1.39711	-0.224477	1.17371	2.84538	-0.309122	-0.327393	1.29923	-1.39711	-1.39711	-1.39711	0.524505	0.182281	-1.39711	-1.39711	-0.518357	-1.39711	-1.39711	-0.306301	-0.100012	1.54038	-0.260266
GLYATL2	G4	2.47535	4.40386	-2.39619	6.47825	4.4587	5.36628	-2.39619	3.66242	6.8859	4.87176	5.71429	5.09039	-2.39619	2.66925	0.661509	-1.388	-2.39619	-2.39619	0.676536	0.448695	0.579541	3.37671	1.37792	1.81632	-0.698907	-2.39619	1.08877	-2.39619	-2.39619	4.86468	-2.39619	-1.3082	-2.39619	0.704733	-2.39619	3.22591	2.64382	-2.39619	-2.39619	-2.39619	-2.39619	-2.39619	-2.39619	-0.0666915	-0.340585	-0.614757	2.28485	1.15482
CLEC2A	G4	1.08098	1.05115	0.124666	0.586789	0.247536	0.42884	0.564868	1.1379	8.32935	6.4993	-1.06186	-0.343139	-1.06186	-1.06186	6.41984	1.21463	0.0151473	-1.06186	0.842266	2.36843	0.522345	0	-1.06186	0.3712	0.866259	-1.06186	-1.06186	1.31966	1.01011	0.542734	7.86285	6.96463	-0.296995	0.863009	-1.06186	-1.06186	0.596247	-1.06186	-1.06186	-1.06186	-1.06186	-1.06186	-1.06186	-1.06186	-1.06186	0.235241	-1.06186	0.0749874
RP4-719C8.1	G4	0	0	0	0	1.79744	0	0	0	3.41512	4.10225	0	0	0	0	0	0	0	0	0	0	0	0	0	0	0	0	0	0	0	1.16232	3.89905	5.30505	3.22866	0	0	0	0	0	0	0	0	0	0	0	0	0	0	1.88372
PHACTR3	G4	-2.22102	1.31887	2.28375	1.43269	2.36424	-1.14456	0.543366	-0.374469	7.5869	6.07629	-0.627995	-0.309922	-1.20095	0.857454	0.519975	-0.821547	-0.729597	-1.19543	0.761461	-2.22102	0.62469	-0.749787	0.120318	-1.18775	-1.20474	1.05613	0.0690384	-0.570331	-2.22102	-0.2984	7.14043	7.74307	7.28374	-1.20662	-0.42535	-2.22102	-2.22102	-1.31182	1.04409	-0.892744	0.603654	-1.34227	0	-2.22102	0.038498	0.916589	1.64361	5.59227
EEF1A2	G4	4.5971	1.69821	5.40803	6.56372	6.46924	-0.339147	0.471984	-0.782776	1.28515	7.82063	-2.12997	-2.12997	0	4.91433	-0.169496	-2.12997	0.700358	1.83701	2.51821	0.714914	-2.12997	-0.123629	0.211368	-1.0967	-0.71966	-2.12997	5.88628	-1.14344	-0.957338	-0.967653	1.71972	5.47855	0.85475	-0.0105015	0.284725	0.535531	-0.298011	-0.601493	1.35183	-0.801694	-0.71275	-2.12997	-1.06033	-0.694095	1.53805	0.68637	3.91914	1.2489
AKR1C6P	G4	7.4669	8.10123	6.48542	5.97886	6.1837	7.35254	4.83291	4.5814	7.08013	4.58686	-1.45677	2.38567	-0.0413875	1.07078	-1.45677	-1.45677	-1.45677	-1.45677	4.71987	0.587121	0.442317	0.0144607	-0.320539	-1.45677	-1.45677	-1.45677	1.55517	-0.470239	-1.45677	4.08242	5.32945	5.19229	0.0249412	1.45651	-1.45677	1.99114	-0.00278653	-1.45677	0.236721	-0.128496	-1.45677	-1.45677	-0.387136	-1.45677	0.802746	-0.159675	-1.45677	0.676477
RP11-399K21.14	G4	3.42166	3.33392	2.92437	2.51169	3.16077	3.33102	1.94813	1.84655	3.51139	3.8805	0	1.221	0	0	0	0	0	0	0	0	0	1.06186	0	0	0	0	0	0	0.840264	3.00725	4.45499	1.50605	1.78039	0	0	0	0	0	0	0	0	0	0	0	0	0	0	0
RP11-598F7.3	G4	8.65711	6.44101	8.9901	8.71048	7.51393	7.10687	4.48726	4.49663	6.62001	3.90035	0	1.80186	1.41539	0	0	0	0	0	0	0	0	0	0	0	0	0	0	0.986535	0.840264	5.38211	3.89905	1.08799	2.39577	0	0	0	0	0	0.941299	0	0	0	0	0	0	0	1.42213	1.13684
RP11-624J12.1	G4	3.29666	2.2818	3.48683	3.19574	5.07542	2.82918	3.04128	2.47751	4.48528	4.33847	1.15357	2.42235	0	0	0	2.56046	0	0	0	1.08391	0	0	0	0	0	0	0	0	0	5.15117	0	5.46946	1.78039	1.69434	1.07959	0	1.45399	1.26616	0.941299	0	0	0	0	0	0	1.2971	1.42213	1.13684
RP11-439C8.1	G4	3.53652	5.35202	3.88846	1.87435	4.47495	4.23689	1.62672	3.23133	1.19799	0	0	0.718717	0	0	0	0	0	0	0	0	0	0	1.57009	0	0	0	0	0	0	0	0	0	1.48171	0	0	0	0	0	0.941299	0	0	0	0	0	0	0	0	0
FGFR2	G4	6.8482	6.2449	3.56752	2.62812	5.81272	8.4194	0.153501	5.25801	-1.02559	4.56195	0.567439	0.656293	1.99773	-1.02559	-1.02559	0.659052	-1.02559	0	-1.02559	-1.02559	-1.02559	1.18123	0.544504	-1.02559	-0.00930579	0.604161	-1.02559	-0.0390525	-0.185323	4.80171	-1.02559	0.480459	-1.02559	-1.02559	-1.02559	-1.02559	0.177324	1.05381	0.867947	-1.02559	-1.02559	-1.02559	0.0440503	-1.02559	-1.02559	0.271511	-1.02559	0.545311
CECR2	G4	5.19066	2.49007	4.04748	3.5252	5.99576	4.39083	1.30382	3.22276	-1.85773	-0.336544	4.23082	-0.309352	-0.442346	4.23604	3.84108	-0.849537	-1.85773	-1.85773	2.46708	-1.85773	-1.85773	-0.0895167	0.966609	0.0996468	0.719799	0.563878	1.62723	-0.487325	0.0805895	1.66615	3.54934	-0.351686	-0.561432	-0.843334	-1.85773	-1.85773	-0.995195	-0.948531	-0.278341	-1.85773	-1.85773	0.23036	-1.85773	2.69434	-0.0447428	2.03923	2.37449	0.484698
ARHGAP22	G4	5.7215	5.97149	4.48629	4.77615	4.66563	2.85231	5.61933	4.43908	4.63306	3.93331	0.358896	1.2158	1.38169	1.21957	3.31772	-0.47971	0.165803	-0.984922	-0.245276	-1.53463	-0.843071	-0.766956	-0.527631	-2.17026	0.834885	2.56872	0.675056	0.530881	-1.23688	2.73263	2.9036	1.89091	5.0148	0	-0.854264	4.69668	-1.4712	2.91622	3.76522	2.08395	-0.74913	-2.10245	3.80874	-3.05978	-1.7634	-1.87295	-0.797539	-1.81298
CCL1	G4	6.89981	4.92598	5.30542	5.96142	6.78835	1.29256	7.4559	2.86656	7.28251	5.96789	1.36902	4.57899	-0.931344	-0.37744	-1.95141	-1.95141	-0.159746	-1.95141	-0.949015	-0.450797	2.31636	4.71701	2.07582	0.00596439	-0.254131	1.0945	0.338645	-1.95141	-1.95141	3.72941	2.36546	-0.863427	1.76501	-0.257074	1.62004	4.14433	-0.293311	1.44436	3.41409	3.86975	1.25137	-1.32532	2.02539	-1.95141	-1.95141	-0.169981	-0.926307	-1.95141
LAPTM4B	G4	3.50381	6.12754	6.0404	6.30005	4.53063	5.00718	5.78463	0.396756	3.89075	-0.904662	-1.69656	-1.22457	0.150959	-3.44117	-1.6883	-1.8103	-1.75188	-2.74447	1.63328	-2.73343	-1.08003	-0.364809	-0.700946	-2.4334	-0.627638	2.21904	2.46358	-1.86636	1.89619	3.29134	5.407	-0.643595	6.00472	-0.732823	5.38278	-1.62958	-2.36788	2.04054	-1.90857	-2.53505	-3.27595	-1.75321	-0.748943	-1.58616	2.76904	0.366993	2.26694	0.0569548
PTPRR	G4	4.78234	1.1871	4.95506	3.1009	1.78167	-0.302642	1.03846	1.69851	3.36428	2.85395	0.530178	0.422756	-1.3791	-1.3791	-1.3791	3.39656	-0.302096	-0.353513	0.0126025	-1.3791	-0.232205	0.0921342	-1.3791	-0.345826	-0.362818	2.42611	0.316389	-1.3791	5.08884	3.19844	0.291881	1.05163	-0.614238	-1.3791	-0.299506	-1.3791	0.074887	1.46837	-0.707707	-1.3791	-1.3791	-1.3791	-1.3791	0.581903	-1.3791	-1.3791	1.45369	1.80377
CTB-36H16.2	G4	2.02618	1.88545	1.42723	1.02955	1.3929	0.9902	1.54513	1.05031	1.42953	0.771976	0.00672086	0.458223	0.00568967	0.641443	0.425577	-0.540628	-0.219642	-2.04726	1.46554	-0.0742071	-1.15363	0.241398	0.36261	-0.238619	1.27423	0.72666	-2.59105	-0.59952	0.526623	-0.146609	1.23599	0.607647	-0.453615	0.444139	-0.827574	0.366459	0.206591	0	0.732077	0.413683	0.426314	-0.275711	-0.753713	0.833416	-0.521184	-1.89491	-0.323856	-0.540859
FER1L6	G4	2.42865	0.410107	1.93136	0.88134	1.29437	1.57068	1.9167	1.71475	3.66938	1.14905	0.91627	-0.27429	-0.993008	-0.993008	-0.993008	0.691632	0.0839961	0.0325793	-0.993008	0.507609	-0.993008	-0.993008	0.143227	-0.993008	-0.993008	-0.993008	-0.993008	-0.993008	-0.152744	0.169311	0.677973	-0.993008	1.62834	-0.993008	-0.993008	-0.993008	1.73734	0.53547	-0.0517093	-0.993008	-0.993008	-0.993008	-0.993008	-0.993008	0.0978009	0.30409	-0.993008	0.577891
CTC-340I23.2	G4	3.92102	3.17781	3.88846	2.23134	4.25883	6.75629	0	0	0	1.39848	0	0	0	0	0	3.59556	1.077	0	1.0024	0	0	0	0	0	0	0	0	0	0.840264	1.16232	3.15051	0	0	2.43861	0	0	0	0	1.30952	0	0	0	0	0	0	0	0	0
RP11-657O9.1	G4	5.80006	6.1503	3.28791	0.985233	6.05226	4.04575	0	0	0	0	0	0	1.02007	0	0	0	0	0	0	0	0	1.06186	2.34134	1.72379	0	0	1.69549	0	0	0	5.53697	0	0	0	0	6.20984	0	0	0	0	0	0	0	0	0	0	0	0
RP11-366L20.2	G4	6.28575	-1.65163	4.60364	4.39223	6.87354	4.05221	-0.472543	1.05613	0	0.685179	-1.65163	0.0302491	0.798532	-0.512464	-0.616555	1.59985	1.40145	-1.65163	0.0239369	-1.65163	1.3241	-0.589774	0.231159	0.305748	-0.63535	-0.0218832	1.36031	1.19806	-1.65163	-0.489313	1.79441	-1.65163	0.368118	0.273234	-0.572038	-0.185036	-0.197644	0.568311	0.330976	-0.323354	-0.63019	-0.171696	-0.170022	5.51734	-1.65163	-1.65163	-1.65163	-1.65163
SEPT7P5	G4	2.83703	5.31541	4.5931	4.8636	1.79744	0	0	3.91215	3.07937	2.74975	3.50461	0.718717	0	0	1.03508	1.39947	0	0	0	2.04389	3.65259	0	0	0	1.41031	0	0	0	0	0	3.79856	1.50605	2.31133	0	0	0	0	0	4.06301	0	0	0	0	3.7817	3.52406	1.2971	1.71106	1.13684
ANXA2	G4	1.62022	0.0732896	0.371023	1.69495	1.43706	0.984717	-0.133574	1.22024	-0.242063	0.125664	-0.103245	0.234198	-1.26879	0.14165	-0.59063	0.344032	-2.52119	-3.24275	-1.67923	1.42957	-3.20911	-0.111524	-3.10655	-4.36945	1.79265	1.36148	1.11336	-2.00396	-1.06851	1.79493	0.910339	0.707679	1.13387	0.529718	-1.13893	-0.304132	-0.265897	0.52993	0.44021	-1.8954	-1.41092	-0.429936	-1.34129	-0.10825	-1.96868	-0.76544	1.41125	1.6247
ANXA2P2	G4	1.76487	-0.0342048	0.593167	1.76286	1.37394	0.696273	-0.0649551	1.08822	-0.130691	0.0587991	0	0.267993	-1.46031	0.0353508	-0.604067	0.438951	-2.48172	-3.17188	-1.99889	1.40914	-3.41296	-0.166246	-2.79	-2.98664	1.81247	1.44712	0.538373	-1.60009	-1.52642	1.72633	0.866042	0.701068	1.22121	0.204006	-1.11273	-0.15267	0.273106	0.401392	0.241397	-1.53092	-1.56552	-0.50559	-1.13778	-0.261225	-1.78798	-1.11301	1.53577	1.46747
CDCP1	G3	0.844592	1.71638	0.982062	1.2499	1.49389	1.31388	1.81328	0.340153	0.036	0.331804	1.66442	3.66211	0.712883	0.330734	0.401812	0.333706	0.718224	-3.37912	-1.98741	1.00498	-2.23222	-0.580875	-0.197552	-1.65532	1.12164	0.426093	-0.367176	-2.39258	-1.96088	1.35538	1.04257	-1.3283	2.29026	1.70437	-0.669846	0.939799	1.43378	-0.618195	0.522297	1.07758	2.3398	-0.214493	1.56268	-1.04962	-2.28831	-1.25357	-1.66805	-0.553552
DLL3	G3	0.938501	0.871725	2.71364	2.16153	2.25392	2.79187	2.62658	3.33251	2.00692	1.07463	3.06632	4.82851	-0.09105	0.857454	2.54516	2.70719	0.0134217	-2.22102	-0.545453	0.0259756	-2.22102	-2.22102	-0.65093	-0.787965	-1.20474	0.945257	0.476915	-1.23449	-2.22102	0.349797	0.442836	-0.412385	0.00014455	0.217592	-2.22102	-0.754426	-1.01811	-1.31182	-1.54963	-2.22102	-2.22102	-1.59492	0	-2.22102	1.57773	-0.0954724	0.498499	0.302172
RP11-61A14.1	G3	2.73673	0.846845	1.51248	1.11268	1.15073	1.14253	0.681973	1.81145	1.37069	0.466785	0.326866	0.130949	-1.26616	0.870985	-1.26616	1.63304	0.525508	-0.240573	0.125542	0.536178	-1.26616	0.205074	-0.129926	-1.26616	-1.26616	1.34004	-1.26616	0.104247	0.522598	-0.103842	-0.26669	-1.26616	0.0301392	1.02246	-1.26616	-1.26616	0.854027	0	0.0433553	0.55584	0.439181	-0.387408	-1.26616	0.169716	-1.26616	0.0309376	-1.26616	0.617562
HOXA11-AS	G3	7.5569	6.83553	8.02845	7.56438	7.24485	7.36151	6.71045	6.8545	7.7931	0.851803	7.22456	5.33024	2.71234	1.26398	0.734446	0.261415	3.09835	-0.000452786	4.71275	1.15529	-0.27633	0.0480094	0.459565	-0.389951	-1.42322	0.784346	-1.42322	-0.43669	-1.42322	7.13394	2.61443	0.385411	0.357168	7.69233	-1.42322	0.577179	-1.42322	-1.42322	-0.751832	-1.42322	-0.401783	-1.42322	-1.42322	1.43222	-1.42322	-1.42322	-1.42322	-1.42322
HOXA11	G3	7.06747	7.80373	7.14461	8.1627	7.78592	8.6063	7.64144	6.95223	9.0193	2.07012	9.2608	6.20332	2.12997	1.13917	1.03508	0	1.49142	0	4.04543	0	1.14689	1.06186	2.13223	0	0	0	0	1.37041	0	8.28672	2.66386	1.50605	1.48171	9.893	0	0	0	1.26616	0	0	1.70534	0.878753	0	0	0	0	0	0
RP1-170O19.14	G3	5.25138	4.70033	4.82957	4.73802	4.91583	5.31733	3.80009	4.99819	2.45089	0.644812	5.45201	2.27303	3.42841	1.13917	0	0	5.92916	0	3.31315	0	0	0	0	0	0	0	0	0	0	5.28401	2.09175	0	0	3.5486	0	0	0	0	0	0	0	0	0	0	0	0	0	0
HOXA13	G3	8.37694	8.23449	7.88739	8.43276	8.54	8.63325	7.57493	7.59901	2.95703	0.234374	9.18688	-1.02559	6.8441	5.12263	-1.02559	-0.0173926	9.41098	0	6.68886	1.55292	0.121308	-1.02559	-1.02559	-1.02559	-0.00930579	1.39602	-1.02559	-1.02559	-1.02559	9.11055	4.94979	0.480459	-0.260726	1.41303	-1.02559	3.12016	-1.02559	-1.02559	1.61832	0.30269	-1.02559	-1.02559	0.456022	0.410289	0.0652215	-1.02559	-1.02559	0.111257
HOTTIP	G3	8.76288	6.22762	6.3214	7.07977	7.96094	5.1121	5.58146	7.60835	0.943529	0.226687	5.99744	-1.03327	5.91405	4.52993	-1.03327	-1.03327	6.14072	-0.00768646	5.44931	0.0506345	-1.03327	0.43796	0.102961	0	-1.03327	0.148107	-1.03327	-1.03327	0.139359	8.08956	3.20921	0.775362	0.0364431	-0.0188756	-1.03327	1.3407	-1.03327	-1.03327	0.276242	0.295003	-1.03327	-1.03327	-1.03327	-1.03327	-1.03327	0.263824	-1.03327	0.10357
AC078942.1	G3	4.68626	4.15362	3.0563	1.36866	3.08683	1.07646	1.17909	0	4.22794	0	2.16125	1.54838	1.7032	0	1.7266	1.00819	0	0	2.26512	2.42294	0	0	1.13623	0	0	3.04592	0	0	0	1.16232	0	0	0	1.0144	0	1.4666	0	0.909201	1.57939	0	0	0	1.06964	0	1.81299	0	0	0
DLX1	G3	4.18498	4.88224	3.73928	3.61478	1.27314	1.58064	1.29315	1.89869	3.45668	0.738988	2.59671	-0.250234	0.978929	3.27895	1.9937	3.00758	-0.39423	0.668935	4.08959	6.05839	-1.47123	0	-0.334999	-0.43796	-0.454953	-0.289853	0.224254	-0.484699	-1.47123	1.86801	2.6098	-0.383247	-1.47123	2.95685	-1.47123	3.20667	-0.0172473	-1.47123	3.21674	1.57204	2.9758	-0.592481	-1.47123	0.858265	-1.47123	-1.47123	-1.47123	-0.33439
NOG	G3	3.95557	5.22849	3.09843	0.457318	3.9721	4.38982	3.53829	1.84243	4.72061	2.98241	1.50978	0.866399	3.39895	0.3273	0	-0.893772	0.442989	3.31472	3.79171	4.37625	-0.835092	-0.80875	2.72781	-0.880738	4.03529	0.121931	-2.47612	-2.38466	-1.93983	3.06258	-0.37859	0.328266	-0.358153	-0.144214	-1.42796	3.38612	-0.200425	-1.37041	1.49157	-4.76618	-0.0657551	2.08719	0.0921344	3.31473	-1.09816	-0.155571	0.661511	-0.680646
PHKA1-AS1	G3	2.67175	1.83543	0.116587	1.16141	1.67444	0.00652241	2.73015	0.27726	1.56691	0.328541	1.64524	2.32499	-1.06994	1.06721	-1.06994	-1.06994	1.98314	-1.06994	1.47826	-1.06994	-1.06994	1.72831	0.0662991	-0.0366619	-1.06994	-1.06994	0.625553	-0.0834008	-1.06994	-1.06994	-0.070465	-1.06994	-1.06994	0.337853	-1.06994	0.930468	-1.06994	0.851679	0.23958	-1.06994	-0.0484943	1.01816	0.411673	1.25956	-1.06994	-1.06994	-1.06994	-1.06994
ACOX2	G3	2.46835	1.58395	0.956636	4.11172	1.82213	1.42198	1.64885	0.655509	0.154802	1.20907	1.49843	3.21709	0.628163	-0.682834	0.33567	0.973256	2.22511	-0.796413	-0.430298	-1.822	0.32809	3.793	1.55553	0.135378	1.19259	-0.192252	0.875936	-0.17131	-0.981736	1.18525	-0.15102	-0.0133643	-0.181449	-0.414212	-0.0263288	-1.822	-0.619089	0.747588	-0.24261	0	-0.800559	-0.597081	-0.340391	-1.822	-0.312201	-0.524902	-0.110938	-0.685156
KIAA0087	G3	7.09634	8.89788	8.48553	8.57909	7.73447	8.32645	4.63701	6.45142	9.38097	7.24807	5.66712	9.18054	1.68736	0.605531	0.875936	6.99584	6.03451	-1.74105	0.356146	-0.657145	5.62662	7.25405	2.77323	4.43099	-1.74105	0.210563	-1.74105	4.95365	-0.900789	2.7064	7.60387	-0.235007	-0.671336	5.60047	-0.24618	-0.274457	-1.74105	0	0.0565527	-0.412776	-1.74105	-1.74105	0.278562	-1.74105	-1.74105	-1.74105	-0.715945	-1.74105
AC004947.2	G3	3.29666	2.68877	3.88846	3.27095	3.16077	3.24398	0	2.70776	2.23509	1.82619	0	7.28102	1.7032	0	1.03508	5.25102	2.23444	0	0	0	2.36039	2.79824	2.52205	2.15435	0	1.62975	0	0	0	0	3.23039	0	1.06972	0	0	0	0	0.909201	0	0	0	0	0	0	0	0	0	0
LINC01108	G3	2.10598	2.99565	8.57657	3.60952	4.05244	8.77934	3.3046	4.36538	2.94503	1.57392	0.851285	1.15475	0.276508	-0.387396	-1.24633	8.64016	2.20862	3.49375	4.87485	-0.8571	1.67026	0.752632	1.69316	2.96368	4.42121	-2.39385	0.54734	-1.50759	-3.57523	1.26668	0.846458	0.690623	-1.55548	-1.65036	-2.49564	-0.909727	-2.71269	0.377238	-0.830635	-3.57523	-1.27285	-2.94913	-1.17961	-0.0404823	1.62405	-0.952518	0	0.267904
PDGFD	G3	5.20188	-0.797638	5.31617	5.39004	5.07226	4.93431	2.14298	5.74452	5.55218	3.76464	3.95092	3.80372	1.54358	-0.520466	-0.36402	4.81341	3.79126	0.507481	-0.816612	-0.754056	0.765522	0	-2.02885	-0.545358	-0.681393	0.64595	-1.30888	-0.120442	0.62561	-1.67632	4.05409	-0.0077099	0.707606	4.5311	5.44755	1.51423	-0.953047	-1.379	0.959788	-0.55567	-1.29657	-0.373322	-1.81867	-0.540542	-0.73955	-3.59894	-0.089383	-1.25651
DDI1	G3	3.29666	0	1.18652	2.51169	3.79003	2.82918	1.62672	4.08207	1.9768	3.32549	4.55644	2.61925	1.02007	0	1.03508	4.41131	2.23444	1.71181	0	0	1.14689	1.47123	0	0	0	0	0	0	0.840264	0	2.4081	0	0	3.78394	4.24479	2.0004	0	0	1.79761	0	0	0	0	0	0	0	0	0
RP11-99A1.2	G3	1.48845	1.2516	-0.194932	1.65797	1.88918	0.996853	2.03011	1.45773	0.0807408	2.39946	-1.00078	1.27522	-0.2197	-1.01518	1.08057	1.61367	1.33747	0.307024	-0.250228	-0.110456	1.4192	1.14301	0.669991	0	-2.15435	0.0532203	-0.458862	1.25926	0.597632	1.93399	0.911466	3.06087	-0.134601	1.57429	-2.15435	0.21962	-1.29181	-0.88819	-0.844835	-0.33235	-1.13291	-1.2756	-2.15435	-0.718474	-2.15435	-0.857253	-2.15435	-2.15435
CLEC14A	G3	7.69536	8.27153	2.89458	5.73726	6.2605	-0.390137	0.481538	6.49043	2.44751	4.7207	0.442682	3.35683	7.72728	-1.4666	5.11029	6.65573	6.68859	-0.0438235	-1.4666	1.25153	1.50914	3.50761	3.94154	2.61477	2.0867	-0.285214	-1.4666	-1.4666	3.17661	3.76574	-0.467125	-0.378608	2.56238	1.22975	1.78449	0	0.517651	0.996236	-0.795203	-1.4666	-1.4666	0.980051	0.313675	-0.0307189	-1.4666	-1.4666	-0.441488	-1.4666
UNC79	G3	3.89892	8.69358	3.34627	-0.0352607	7.44313	4.88129	0.960972	4.00209	1.56851	3.50912	1.09051	1.29422	7.28204	1.93176	1.36683	1.81311	6.53434	-0.702288	0	-0.913481	0.288136	0.605539	0.658217	-0.0886946	-0.29114	0.1921	-0.124039	-0.537489	0.175891	5.99685	1.90277	0.0166333	0.983239	3.14989	-0.377537	-0.413695	-0.429852	-0.673046	-0.196356	0.0331414	0.297499	-0.396624	0.274677	-0.453096	-0.601109	-1.117	-0.470769	-0.530376
COX8C	G3	0.68263	4.44764	1.59	-0.626097	4.35167	2.20308	0.552991	2.27884	1.02553	0.473276	0.52747	0.594902	2.73006	-0.626097	-0.626097	1.48187	3.74049	0.39949	0.765605	-0.626097	-0.626097	-0.626097	-0.626097	-0.626097	0.390184	-0.626097	-0.626097	1.25051	0.214167	5.54086	0.761676	0.879948	0.670202	3.69426	-0.626097	-0.626097	0.576814	-0.626097	0.0452952	-0.626097	-0.626097	0	0.44354	-0.626097	0.464711	-0.626097	0.39901	-0.626097
C10orf128	G3	4.25374	5.46075	3.58927	4.0426	4.50633	2.40244	0.946888	2.09541	0.224716	-0.361478	-1.14418	1.42373	4.62787	-0.446991	1.28373	-0.535459	3.08673	1.76976	0.956212	0.00885535	1.65772	1.75465	0.774513	-0.473632	2.20353	2.05188	0.461035	-0.804298	1.50752	4.47023	2.24291	-1.41661	0	-0.992975	1.6764	0.315695	-0.226063	-0.725819	0.757065	-0.129254	-1.87071	-0.411476	-1.98361	-1.14778	-2.91241	-1.87767	-2.58109	-1.66079
KB-1991G8.1	G3	3.83416	4.5507	2.77864	0.985233	2.64369	4.04575	0	3.07761	3.41512	1.09937	0	3.84245	3.19954	0	0	4.30371	2.23444	0	3.07273	0	1.14689	0	0	1.03327	0	0	0	0	0	1.92262	0	0	0	0	0	0	0.862537	0	0	0	0	1.36008	0	0	0	0	0	0
TP63	G3	3.68075	5.58597	5.23769	2.67898	6.76421	5.3507	0.651923	6.07086	2.09796	3.06949	5.89032	0.472316	7.10798	0.57752	0.530572	0.47592	7.97831	3.51389	-1.95003	1.01099	-1.95003	1.95356	3.07946	-0.226238	-0.0219162	2.23972	-1.95003	-0.579625	3.09539	6.04676	6.28439	-1.95003	-0.0442389	-0.255692	6.55981	-1.95003	-1.0875	0.129363	-0.256537	-1.95003	-0.928591	-0.88165	-0.468423	3.00394	-0.137043	-0.652934	-0.924925	-0.813188
PRR18	G3	1.04716	0.550185	1.91925	0	4.27639	0.66257	1.79289	1.70895	2.04646	1.95683	0.54062	1.42267	1.55746	2.34119	1.37234	0.739307	3.25909	0.575498	0.023044	-1.36866	0.215543	-1.36866	0.514131	-1.36866	-1.36866	0.582957	-1.36866	2.23135	0.4201	3.2895	2.14254	-0.280671	3.20572	0.750811	1.88242	2.22191	-1.36866	-1.36866	-0.0591427	-1.36866	-1.36866	-0.300277	-1.36866	-1.36866	-1.36866	-1.36866	-1.36866	-1.36866
PRPH	G3	4.08034	2.5662	5.97252	2.74383	3.59198	2.94497	3.56057	2.19975	1.65163	1.09937	3.2185	1.00643	1.41539	0	0	5.10931	1.077	0	0	0	0	0	0	0	0	0	0	0	0	0	4.66873	1.08799	0.764862	1.92487	0	2.37397	0	0	0	0	0	0	0	0	0	0	0	1.13684
LINC00323	G3	1.79658	5.67458	5.29186	0	1.79744	5.16143	1.94813	3.36993	1.65163	0.904619	2.98939	1.39711	3.85174	0	1.03508	4.85395	2.94615	0	0	1.50062	0	0	0	0	0	1.18138	0	0	0	0	3.63318	0	0.764862	3.93802	2.4147	2.37397	0	0	1.57939	0	3.02647	0	1.06964	0	0	0	0	1.13684
SGCD	G3	8.05476	1.82007	2.00188	1.24082	3.00249	5.19404	1.20663	0.522584	-0.303294	0.603963	-0.801358	-0.406545	1.3251	-1.95493	0.899844	6.32206	-0.463501	-0.243114	-0.563223	-1.95493	2.40954	-0.18671	-1.95493	-0.921651	-0.0268093	0.466685	-0.259437	-0.96839	-0.166166	3.35424	1.94412	-0.448879	0.266241	2.03098	1.75314	0.419046	0.0293214	0.265017	0.189078	-0.626648	-0.537703	-0.730006	-0.473316	-0.519049	-1.95493	0.170624	-1.95493	-0.384027
AC097470.1	G3	2.83703	2.68877	1.95942	3.81232	0	2.82918	3.37507	2.47751	1.19799	1.52119	4.8205	2.42235	1.02007	0	0	3.25148	0	0	1.3917	0	0	0	0	0	1.41031	0	0	0.986535	0	0	2.4081	0	0	1.92487	0	0	0	0	0	0	0	0	0	0	0	0	0	0
EPGN	G3	3.23997	2.16039	1.94393	3.56948	-0.03045	3.53576	3.74881	2.3459	-1.30492	1.11105	4.79633	2.39178	0.471858	-0.819405	-0.101782	3.80207	-0.391777	-1.24474	-0.286303	0.0044755	-1.80966	0.254181	-0.132209	-1.92328	-1.02843	-1.00494	0.0553907	0.457059	0.132945	0.280481	3.46797	-0.905731	-1.316	4.21497	-0.919989	2.2476	0	0.698024	3.04227	0.503118	-1.25121	0.238901	-0.735529	-0.995548	0.489671	-0.33384	-1.01322	-0.433358
SLC12A5	G3	0.144606	0.340454	1.70684	1.31869	1.47365	-0.0497664	0.42975	1.0126	0.636482	2.22981	1.60622	-0.329136	0.931415	-0.510635	-0.680813	0.984685	0.482	0.756204	0.283938	-1.30086	-0.839709	0.953078	0.912333	0.332912	-1.85344	-0.340536	1.08571	-0.667247	-0.643343	1.35028	1.85236	0.577043	0.997764	0.24732	-1.90659	0	-1.05652	-0.807921	-0.815266	1.39443	-0.456847	-0.890592	-1.75013	-2.18474	0.214175	-1.74869	-2.72362	-0.370228
C17orf82	G3	1.9457	5.45364	1.15424	1.78484	2.16916	0.969372	0.117232	1.84308	1.38903	0.932062	2.52659	-0.343139	1.23784	0.825419	1.09581	-0.053662	0.0151473	1.53525	2.69124	2.19899	0.0850381	0	-1.06186	-0.028583	0.348455	0.567891	1.2282	-1.06186	-1.06186	-1.06186	3.48865	0.0261308	-0.296995	-0.0474585	-1.06186	2.04874	1.18136	-0.152655	0.631638	-1.06186	-1.06186	-0.435759	-1.06186	-1.06186	0.0289521	0.235241	-0.0367494	-1.06186
C10orf71	G3	5.07395	5.938	2.6157	4.934	6.69829	3.24398	0	2.19975	2.63685	1.91286	2.16125	0	2.12997	0	0	1.00819	0	2.83385	1.0024	0	0	1.06186	0	0	1.01628	1.18138	0	0	1.61821	0	0	0	0	0	0	2.0004	0	0	0	0	0	0	0	0	0	0	0	0
WI2-1959D15.1	G3	4.08034	5.77235	2.2161	3.59666	4.41644	2.03123	0	0	1.65163	0	2.71518	0	2.12997	1.13917	0	2.10797	1.077	1.02559	1.90412	3.95797	0	2.91334	2.13223	1.43306	0	1.62975	4.35915	1.37041	3.14822	0	1.89905	0	1.2963	0	0	1.4666	0	0	1.45271	0	0	0	0	0	1.09081	2.12555	0	0
FOXL1	G3	7.48812	6.46847	6.48097	7.61515	6.03985	6.03191	4.17564	7.22644	6.93241	6.90728	6.04632	-1.71106	5.29593	0.426083	-1.71106	0.849399	5.26979	2.25592	7.1274	8.75204	1.68987	-1.71106	0.171727	1.51963	-1.71106	6.64994	6.32234	-0.724528	6.92564	-1.71106	0.548311	-0.623075	-1.71106	-0.303274	6.59194	7.18328	1.55628	2.72571	-1.03967	-1.71106	-0.689621	-1.08496	-1.71106	-1.71106	-0.620254	-0.413964	0	-1.71106
RP11-58A18.1	G3	5.82269	4.80975	5.79796	6.78262	5.25286	3.82511	3.04128	5.33634	5.73029	5.68192	5.4958	0	2.82164	0	0	0	4.23827	0	6.4077	5.64077	0	0	0	1.03327	0	5.97606	4.12257	0	6.39204	0	0	0	0	0	1.07959	6.31558	0.862537	1.74105	0	0	0	0	0	0	1.09081	1.2971	0	0
RP11-463O9.6	G3	2.41582	1.91884	0	3.19574	3.16077	2.23345	1.17909	2.90494	1.9768	4.11927	2.5545	0	0	0	0	0	1.49142	0	3.80617	3.8432	0	0	0	0	0	0	3.01194	0	2.67337	0	0	0	0.764862	0	1.07959	3.72021	0	1.26616	0	0	0	0	0	0	0	0	0	0
GLDC	G3	1.16406	2.88134	4.72514	3.57549	2.76556	2.70474	0	2.88539	2.02425	1.14374	1.07517	-1.6668	-1.45909	-2.31205	-1.42371	-0.115341	-0.100787	-0.901607	3.28806	2.92092	-1.56396	-0.330769	-0.955483	-2.04541	-1.9582	3.9866	-1.17367	-1.5392	-0.575884	-1.22407	1.12072	-0.997292	0.943944	1.40502	-2.0887	-1.75286	3.8519	0.924935	-0.169157	-2.48682	-2.35626	-1.76855	-1.11077	1.88628	0.443197	-0.679965	1.2584	1.47015
AB015752.3	G3	1.1563	0.41658	1.62917	-0.986535	1.65716	1.95843	0.192554	1.21322	1.65032	1.40932	2.68109	0.695346	0.716666	0.587439	0.740066	1.57393	1.57824	0.725276	0.0158645	3.47724	-0.986535	0.0753219	-0.986535	-0.986535	-0.986535	1.22104	0.708954	0	0.431703	-0.986535	1.27284	-0.986535	-0.221673	-0.986535	0.0930587	0.480061	0.467452	0.754518	-0.315142	-0.986535	-0.986535	-0.986535	-0.986535	-0.986535	-0.986535	-0.986535	-0.986535	-0.986535
RP11-638F5.1	G3	7.59711	7.70633	7.30283	7.53881	6.57687	6.76635	7.60405	6.40819	2.53525	5.68374	7.29001	3.85595	6.85586	0.57752	0.0104432	7.11465	6.28837	-0.00587609	4.84481	5.13399	-1.95003	0.256782	-0.0672423	0.204319	-1.95003	3.61515	0.747905	1.86572	0.639957	6.4107	1.79551	-1.95003	1.66778	-0.935634	-1.95003	4.12176	-1.0875	1.44574	-0.640516	-0.621755	-1.95003	-1.95003	-1.95003	-1.95003	-1.95003	-0.652934	-1.95003	-1.95003
RP11-897M7.1	G3	4.51839	4.26347	3.79629	5.19916	6.18845	3.97962	4.93706	4.30306	3.24995	4.16463	4.96686	3.24695	3.57356	-1.03327	2.02443	4.27445	4.42619	-1.03327	-0.0308745	4.34551	0.113621	-1.03327	0.102961	0	-1.03327	2.34667	1.25679	3.21169	2.63779	3.11221	1.50871	0.472772	2.28224	-0.0188756	-1.03327	2.25603	2.48861	-0.124072	1.6619	-1.03327	-1.03327	-0.407176	-1.03327	-1.03327	-1.03327	-1.03327	-1.03327	-1.03327
RP11-963H4.3	G3	2.50656	2.33827	1.92006	1.49644	2.28672	2.10774	1.28132	1.34127	2.17559	1.07399	1.72281	-0.129803	1.88708	1.00091	0.590366	1.28972	1.09821	0.286537	1.27786	1.44228	0.447967	0.631981	0	-0.102961	-1.13623	0.815381	-1.13623	0.234172	1.16762	1.03962	-1.13623	-1.13623	-1.13623	-1.13623	0.358638	0.330361	-0.273698	0.392243	0.55726	-1.13623	-1.13623	-1.13623	-1.13623	-1.13623	0.373565	-1.13623	-1.13623	-1.13623
FAM211B	G3	2.81674	1.01504	1.9843	3.07746	3.51386	2.52736	1.12181	3.07807	1.38168	1.69068	1.52059	2.11529	1.34987	2.70755	0.671422	3.11438	2.48986	-0.864188	0.976781	0.249263	-0.462273	0.019201	-1.54848	-1.26948	-1.62471	1.77135	1.7896	2.25775	1.0609	-1.20616	1.58106	-0.180366	1.0187	-0.652929	-1.02197	-2.06454	-0.490871	1.21257	1.12774	-0.948919	-1.70358	-1.80255	-0.22744	-2.11241	0	-1.45575	-1.89726	-0.954526
PDZD2	G3	3.44486	2.55007	2.43695	4.39767	2.77032	4.1224	2.8268	0.53719	0.692591	1.49602	3.68757	1.91454	2.18196	0.523235	1.55433	4.66452	2.94996	-1.82542	-0.0922596	2.94513	-0.0274227	-0.130472	0.63546	-0.758518	0.0772491	-0.223776	-0.699216	1.92954	-0.185917	2.74306	1.593	-0.140054	-1.47307	0.335151	5.09028	-0.544296	-0.0136174	-0.713681	1.49325	-1.02014	-1.08639	-1.39473	-1.32918	-0.871937	1.17024	-0.444094	0.221377	-0.371678
DNAJC1	G3	2.2247	0.934861	1.44641	1.62288	0.84075	0.256366	2.93504	1.22565	2.98563	1.6479	1.29286	0.188409	0.882525	0.983836	-1.02379	0.010537	0.752133	0.614526	-0.640382	0.29045	0.112139	0.615962	0.180552	-0.606915	0	1.02841	2.11136	-0.143264	0.128523	2.27674	0.177444	0.946189	0.114588	-0.0297307	-0.895313	0.461997	-1.28405	-0.017233	0.309811	-0.862069	-1.63827	-1.11465	-1.12517	-0.399111	-1.53044	-1.21028	-0.477596	-1.1342
CYP26A1	G3	1.28367	3.68334	2.09936	2.74735	3.37231	1.96456	1.88045	2.97721	0.441424	2.55733	1.52263	-1.13812	0.226386	0.719351	1.89928	3.55897	1.13269	0.767934	2.13645	-0.112127	-0.774922	-0.590909	-0.789033	-0.926068	0.454113	1.65123	-0.663636	-0.708434	-0.0552701	1.5427	2.36526	1.30221	0.116085	1.47804	-0.864251	-0.892529	1.25303	-1.44992	1.64541	-2.35912	-0.941902	-0.879189	-2.35912	-0.398122	-0.303519	0.457217	-0.936995	0.595961
NME5	G3	2.92496	2.81056	3.04761	1.60249	1.07323	1.12203	1.85519	0.937351	-0.909201	1.30102	2.67925	1.71005	0.506184	0.664773	0.125874	0.490273	0.582223	-0.909201	-0.909201	0.174707	-0.909201	-0.909201	-0.909201	-0.909201	-0.909201	-0.909201	-0.909201	1.83756	-0.909201	0.253117	0.98985	0.596845	-0.909201	-0.909201	0.170392	1.0912	0.922759	0	0.400314	-0.909201	-0.909201	-0.0304486	-0.909201	0.526675	-0.909201	-0.909201	-0.909201	0.227643
LTK	G3	6.53268	5.98885	6.90113	4.76089	6.30397	5.01037	2.26004	4.45873	-0.365758	2.91516	3.50776	4.70827	0.920158	-0.816885	-1.53522	3.47707	4.20415	-1.63845	-1.46605	3.11725	-0.798713	2.40903	4.92115	2.87929	-1.66047	2.35168	0.835584	-1.19395	0.520652	-0.116539	-0.363494	-2.4203	-2.37583	1.63367	-1.69283	2.03064	-0.307929	1.73994	-0.200632	-2.67923	3.08555	2.50682	-1.10339	1.10755	-1.48718	-0.795084	-1.7251	1.52492
KBTBD13	G3	1.24401	1.58478	1.02268	0.918661	1.94481	2.23208	1.78204	1.11473	1.7188	3.02196	0	0.20883	1.68699	-0.45386	0.133574	1.08984	2.23341	0.118785	0.0825416	-1.59303	-0.446132	0.787639	1.3608	-0.15997	-1.59303	0.358589	1.10491	-0.222619	-0.752762	1.84154	0.077954	0.21561	-0.52331	-1.59303	-1.59303	0.780944	-1.59303	1.96361	-0.283511	-1.59303	-0.571585	-1.59303	-1.59303	-1.59303	0.219963	0.188407	-0.170897	-0.456182
CBX2	G3	1.68716	1.6376	0.998442	1.52552	1.31631	0.377149	0.658819	0.326262	0.576852	-0.244632	0.630976	0.362638	1.22176	0.631068	0.791497	1.16204	0.749763	0.259696	0.707717	0.166998	0.237096	-0.739352	0.586838	0.526378	-0.199808	1.11342	-0.898711	-0.365096	-0.42324	1.02461	0.253484	-0.59536	0.582817	-0.11997	-1.30254	-8.9e-05	-1.17179	0	-0.352544	0.173956	-0.391529	0.245459	-0.0533209	-0.288535	0.54818	-0.0816753	0.377694	-0.804827
RP6-91H8.3	G3	2.18215	0.785113	-0.0736882	1.12293	2.59648	2.21522	1.70386	1.92252	0.389977	1.97272	3.3848	1.3886	2.9672	1.22372	2.90095	3.62888	3.33342	-1.26662	-0.785268	2.56068	1.41991	-0.921175	-2.68939	-1.25633	1.09936	-1.50801	1.66975	0.851161	0.274726	2.08181	-0.597639	-0.638571	0.994918	1.80627	-0.274695	0.758527	-0.446171	0.31651	1.82819	0.885687	-2.68939	-2.06329	-1.61975	-2.68939	-0.876402	-0.0666802	-1.26726	-0.805668
TBX10	G3	1.48272	1.84845	1.53308	2.82443	3.28005	2.29438	3.54902	1.87319	1.02888	3.74903	3.19704	-0.30561	1.19002	0.845103	-0.736463	3.18758	3.20495	0.423757	0.62044	0.948033	-0.386917	-0.91853	-0.308288	-1.43688	-0.485899	-0.025674	1.57949	1.06947	-2.4186	1.6411	4.44334	0	0.855462	3.56474	-2.51164	2.24503	3.4448	1.44245	2.69534	2.93244	-2.17401	-0.144991	2.58226	-1.63023	-1.77824	-1.46568	-2.56612	-2.45439
CSF1	G3	2.66182	1.13858	5.92251	3.80021	4.0927	0.237446	3.54618	1.1302	6.42171	0.590497	2.55763	5.23388	2.43894	2.16285	-0.485613	5.39485	-0.350641	-1.29795	-0.888581	3.57929	1.40192	1.76363	0.00440958	-1.47805	1.34783	4.46813	3.06558	-1.13348	0.670091	2.62584	1.7511	-1.62606	-0.84811	0.0790918	2.58905	3.82342	0.142961	-0.0895215	-1.27695	-2.07308	1.63864	-0.244109	-1.22087	-1.56135	-2.0503	-3.52261	-1.09091	-1.74047
CTD-3035D6.1	G3	0.524625	-0.215094	0.34121	0.613132	0.798682	1.32676	2.02675	0.228343	0.0334221	0.523844	1.60029	0.486482	0.316442	0.728375	-1.61821	2.30366	0.946565	-0.195437	0.646915	1.81208	-1.61821	0.150006	0.264581	0.105585	-1.61821	0.333406	3.4891	0.449427	0	0.557647	-0.618738	0.812523	-0.321909	-1.61821	1.54	1.28756	0.213751	1.77756	1.12638	-1.61821	-1.61821	-1.61821	-1.61821	-1.61821	-0.10841	-0.321111	-1.61821	-1.61821
NPM2	G3	3.13534	1.22744	1.63759	2.17517	2.24306	1.96718	1.23893	1.71467	1.46028	1.83293	0	-1.39478	2.34689	1.2002	0.865091	2.10871	2.17521	0.515523	-1.02397	0.716463	0.686126	-2.63935	-0.56912	-1.59346	-2.29746	1.62458	-0.749848	-1.96644	-2.00107	2.10732	1.20193	0.501363	-1.20848	-0.660164	0.447886	-0.634147	0.261993	-1.28475	0.0222329	1.57521	-1.0107	-2.814	-2.4973	-1.13644	1.04043	-1.69263	-0.0527247	0.00599184
AP000439.1	G3	5.6812	6.5474	4.14422	7.20385	5.56666	3.33102	4.88259	5.74224	3.98261	3.97711	1.15357	0.718717	1.02007	0	1.96048	0	2.03216	1.02559	0	3.06824	0	0	0	0	1.01628	6.33399	0	0.986535	0	3.52388	0	0	0	0	0	2.37397	5.27783	0	0	0	0	0	0	0	0	0	1.94333	1.88372
CTA-941F9.9	G3	4.47352	1.40311	3.0563	3.19574	3.92239	3.88354	4.18446	3.99963	2.94691	0.644812	2.5545	1.221	1.02007	2.52755	2.15767	1.00819	5.45946	1.42277	0	0	0	0	1.13623	0	0	3.04592	2.69794	0	0	1.16232	0	0	0	0	0	0	4.69463	0	0.941299	0	0	0	0	0	0	0	0	0
RP1-72E17.2	G3	2.14283	0	2.2161	2.8467	1.57925	1.07646	2.76439	0	0	0.904619	1.90928	0	3.90313	0	0	2.27649	2.94615	1.02559	0	2.42294	0	0	0	0	0	0	0	0	0	3.12683	0.999471	0	0	0	0	3.11059	1.20291	1.26616	0	0	0	0	0	0	0	0	0	1.13684
RP1-223B1.1	G3	3.45759	1.72104	5.40685	4.29417	2.86719	3.6323	4.03642	0.389779	3.5388	1.74539	1.65184	-1.45677	4.65611	-1.45677	-1.45677	2.07632	3.65827	0.255038	0.218795	0.966171	-1.45677	-1.45677	-1.45677	-1.45677	-1.45677	2.01901	-1.45677	-1.45677	-1.45677	4.37052	-0.457303	-1.45677	-1.45677	-1.45677	-1.45677	3.91371	3.8347	0.284279	0.609061	-1.45677	0.248568	-1.45677	-1.45677	1.39867	0.802746	-0.159675	0.682509	0.426949
LPAR5	G3	2.19585	0.473053	0.908652	0.599488	0.645445	1.27857	0.673665	0.417842	1.66439	1.48933	-0.231316	0.223967	0.790328	0.751414	0.721114	0.346802	0.221524	-1.57102	-0.297045	-0.156721	-1.90784	-2.65712	-3.10855	-1.32631	-2.06846	1.61912	-1.16911	0	0.319282	1.97089	-0.847823	0.0145791	1.32019	0.405486	0.79987	-0.202013	1.28691	-0.10847	-0.545655	-1.389	-1.00933	-2.13972	-1.6921	-0.139651	0.246489	0.150855	1.00015	0.420905
CTD-3088G3.6	G3	2.34738	3.56293	1.10922	-0.41899	3.65177	1.08357	1.09392	3.7723	-0.869644	-1.16302	4.37416	3.25351	2.84438	1.40508	1.16729	3.1443	1.97947	0.87094	3.66669	1.8341	2.20014	1.59766	1.39856	0.669485	-2.06764	-0.437888	0.944305	0	-0.449427	0.503182	0.191737	0.186766	0.243696	0.845645	-0.572763	-0.601041	-0.613649	0.60095	1.05688	-0.739359	-0.650415	-1.18888	-0.586027	-2.06764	-0.254647	-2.06764	-2.06764	-0.930792
snoU13	G3	2.24269	3.38876	0.871663	0.603797	2.92958	-0.764862	1.18327	3.14728	-0.764862	0.495099	3.66165	1.79187	2.34933	1.37228	-0.764862	2.23105	0.312142	0.260726	3.63071	1.95327	1.93737	1.6158	1.36737	0.268412	-0.764862	-0.764862	-0.764862	1.30277	0.653376	0.397457	-0.764862	-0.764862	0	-0.764862	-0.764862	0.701734	-0.764862	0.976191	0.378397	0.563415	0.25658	-0.764862	-0.764862	-0.764862	-0.764862	-0.764862	-0.764862	-0.764862
RSPO3	G3	5.96915	3.3054	3.14528	4.98562	5.54388	5.31055	-0.671393	5.07085	-0.671393	-0.0265802	6.07219	1.13046	4.44967	0.467774	1.05521	7.22014	7.64039	-0.671393	0.331007	2.28963	0.912809	1.53542	0.464842	-0.671393	1.45157	-0.671393	-0.671393	0.699014	-0.671393	0.490926	-0.671393	0.416595	-0.671393	1.25347	-0.671393	-0.671393	3.91666	0.594768	0	-0.671393	-0.671393	0.20736	-0.671393	-0.671393	1.58813	-0.671393	-0.671393	1.8518
VIMP1	G3	1.67171	0.753516	1.26536	1.95096	1.12205	2.59886	0.461398	1.03443	-1.16533	-0.260708	3.54788	-0.158896	2.26308	0.408647	1.68944	4.2147	3.07294	-1.16533	0.226375	0.637011	0.418875	0.602888	-1.16533	-1.16533	-1.16533	0.786288	-1.16533	-1.16533	-1.16533	0.757294	-1.16533	0.643309	-1.16533	-0.150929	-1.16533	0.301268	0.818919	0.100833	-0.224029	0.16295	-1.16533	-0.53923	-0.0956896	-1.16533	-1.16533	0.131771	0.256802	-0.0284831
ZNF536	G3	0.333045	1.45582	1.24042	4.98075	3.91889	6.64867	2.66928	-0.975683	2.43943	0.422793	5.19619	0.572697	2.22386	0.163484	3.19912	4.78888	1.72827	0.447089	0.699885	-0.975683	-0.975683	1.03066	1.70581	0.981696	-0.975683	0.975932	-0.975683	-0.975683	-0.135419	0.628908	0.695297	0.832953	-0.975683	-0.975683	0.51919	-0.975683	-0.975683	-0.975683	-0.0343845	0.352594	-0.975683	-0.975683	-0.975683	-0.975683	-0.975683	2.01051	-0.975683	-0.975683
TRBV25OR9-2	G3	-0.718717	0.970171	0.917807	1.79297	2.29005	3.97427	1.48505	1.12783	1.51637	2.11738	3.02391	0	1.21593	1.16856	0.316358	2.87684	0.772707	1.42145	0.283682	-0.718717	1.18037	-0.718717	0.417517	1.00508	-0.718717	-0.718717	0.976771	-0.718717	-0.718717	2.01338	0.280753	-0.718717	-0.718717	-0.718717	-0.718717	-0.718717	-0.718717	0.190484	2.51254	1.10328	-0.718717	0.506201	-0.718717	-0.718717	-0.718717	-0.718717	-0.718717	-0.718717
UNCX	G3	4.87155	6.25062	6.80021	6.10611	6.47333	7.24637	5.27368	3.36993	0	0.644812	5.2622	3.39493	6.4331	0	0	6.07873	6.94028	6.13946	0	7.07772	5.95235	2.6727	1.13623	6.20382	0	3.56556	5.23145	0.986535	0	3.96673	0	1.08799	0	0	1.79567	4.47342	0	0	0.671393	0	0	0	0	0	0	0	0	0
ZNF541	G3	3.40261	6.66772	2.42122	2.17467	3.78626	0.453056	2.56343	2.5909	0.670493	0.0457994	2.16616	1.42736	3.56079	-1.78039	-0.745317	0.133756	2.58619	1.05345	-0.104825	3.69751	-0.633498	1.33804	0.102397	0.545011	-1.78039	-1.78039	1.89259	0.0962169	-0.162184	2.05343	-1.78039	-0.274347	0	-0.765995	1.0554	0.593578	-0.917856	-0.514232	-0.637134	-0.452116	-0.758952	-0.712011	-1.78039	-1.78039	-0.270594	0.345156	-1.78039	-0.209494
LINGO2	G3	5.27353	1.10322	4.91342	7.81833	4.95393	1.23541	2.67686	-1.32828	3.05953	0.192911	3.09824	2.70561	0.971423	-1.32828	-0.293201	6.13883	4.37703	5.46031	-0.325878	6.23332	-0.181382	-1.32828	-0.192042	2.55717	1.48496	-0.146896	-1.32828	-0.341742	0.0899605	0.276314	-1.32828	-0.24029	-0.25856	0.366063	4.21275	-1.32828	-1.32828	-1.32828	-0.0187614	0	0.0889446	-0.70218	-1.32828	-1.32828	2.19579	-0.0311791	-1.32828	-1.32828
MB	G3	0.300533	3.22628	0.62833	4.28835	0.571051	2.23578	0.170894	2.36173	0.189798	-1.00819	0.584832	-0.289477	3.46938	0.130972	0.427271	0	3.84049	0.703616	1.089	-1.00819	1.83752	0.053662	1.12403	2.13673	0.689088	0.173186	-1.00819	-1.00819	-1.00819	2.82563	-1.00819	-1.00819	-0.243333	0.00620348	-1.00819	2.71201	0.194716	0.257966	-0.0668961	-1.00819	0.409027	-0.382097	-1.00819	-1.00819	-1.00819	-1.00819	-1.00819	0.562704
AC092198.1	G3	1.35814	1.1154	0.400579	0.95483	1.20379	2.41233	-0.283888	0.355916	0.210136	1.07068	0.111393	-0.8772	1.22503	0	-0.701462	1.46538	1.32142	3.05706	-0.670227	3.39616	1.02482	-1.34942	0.686025	1.48882	-1.85895	-0.0804473	-0.288054	-0.357308	-1.61791	2.30547	0.723929	1.37849	1.18287	-1.43676	-2.06136	1.05669	-2.10224	-0.55033	-0.673159	-3.55623	-0.529765	0.326417	-2.48659	-0.700787	0.716674	0.254079	1.36964	1.18821
RP11-394J1.2	G3	1.45418	0.86086	0.510759	0.359863	0.711549	0.528108	0.498423	0.772168	-0.0537102	1.25098	1.61509	0.39935	1.1163	-1.70534	0.255134	0.977527	0.529102	0.891764	1.07699	1.3629	1.27039	1.41309	0.426887	0.0184524	-1.70534	-1.70534	2.28248	-1.70534	0.23298	-1.70534	0.19371	0.549061	-0.409042	-0.0110012	-0.210468	1.58396	-0.842804	-1.70534	-1.03395	-0.377064	0	-1.70534	-0.635704	0.255661	-0.614533	-1.70534	-0.680234	-0.568497
FOXC1	G2	3.61266	5.68763	4.31545	4.50316	4.39671	2.3266	4.00412	2.66786	-1.79283	-0.048302	2.76934	3.52895	5.27549	1.6075	1.55277	0.291305	1.02978	3.49727	0	1.83916	0.79023	2.56788	3.74032	1.58401	0.824681	3.70623	0.541759	-1.39451	-1.92851	1.28918	-0.22589	-0.838453	-2.11835	0.631696	0.134818	4.62592	-2.44544	-0.639769	0.912464	-0.747862	-1.71809	-1.6583	-0.452885	3.65695	-0.905622	-2.30414	-1.71016	-1.35609
AC006538.1	G2	2.62965	2.76014	2.15566	1.73619	1.01066	1.1444	2.66553	1.21213	2.29231	1.18056	1.20965	0.807017	1.14582	1.578	1.77472	1.63073	1.71625	2.78694	0.219146	2.91353	-0.71733	0.908262	2.61555	0.830338	-0.694036	2.15388	-1.10174	-1.52023	0.531192	2.32168	-0.679454	-0.852428	-1.09717	-0.75874	-1.41819	3.26643	-0.248267	-0.0178056	-1.20892	-0.910252	-2.43291	-1.00244	-0.822056	-0.835174	1.08746	-0.170878	-1.00158	0.0162612
VWF	G2	7.10924	4.28305	4.60246	6.74379	2.95741	0.19035	2.60352	2.19404	2.26165	-0.768774	-1.42892	1.72248	2.64157	-0.267187	-1.41751	4.89657	1.86699	1.30426	1.48933	6.22702	1.64396	3.29888	3.45011	3.43571	3.49026	3.55719	-1.34439	0.629507	-0.314878	0.79241	-1.86686	-1.65995	1.29861	-1.75096	1.37688	1.9832	-0.806686	-0.0579556	0.690186	0.243586	-2.715	0	-0.711024	-0.679156	-2.28511	-2.62031	-1.31925	-2.67494
TPSB2	G2	6.16106	1.84072	3.55132	2.24652	1.72783	-1.27744	3.54993	3.36285	3.13965	1.81525	1.7711	4.057	2.55812	3.03932	2.4954	1.41413	1.74344	-0.409741	-0.0887731	5.9557	3.1883	2.20004	2.31678	1.10667	0.459341	1.59129	1.63393	-0.98349	-0.735688	1.54792	-0.966123	-0.303077	-0.872182	-1.3395	5.42885	3.26821	0.602654	0.407026	0	0.0933434	-2.3539	-2.3539	-2.3539	-2.3539	-0.298291	-0.228348	-0.642834	-1.21705
CTSW	G2	2.50871	0.613907	3.32587	0.965953	0	1.45597	0.797718	2.98196	2.71753	2.3552	0.774723	2.54403	1.51474	2.3317	0.660361	-1.00035	2.1845	2.10945	-0.513282	2.03092	2.95799	1.35411	1.48675	2.00029	-3.33243	1.61399	0.117524	-1.45407	0.427639	0.374318	0.477119	-3.60731	-0.549993	-1.5201	2.86515	0.361533	-2.50883	0.610576	-0.467999	-0.837221	-2.10095	-2.6434	-2.10617	-1.44847	-2.26693	-0.986388	-1.11702	-1.42791
IGFBP7	G2	3.84962	3.22926	4.05863	3.26116	2.14513	2.21811	2.33226	4.1205	3.62766	2.2288	2.123	3.37726	2.42628	4.46452	3.15709	2.08573	2.40373	2.54442	2.14728	4.77761	3.59805	2.77008	3.01487	2.73805	0.255957	3.12281	-0.717242	0.846907	2.66275	-2.59354	-0.247086	-3.37822	-1.487	-3.10978	-0.576149	1.13851	-0.958928	0	-2.14509	0.149105	-5.04989	-3.13127	-3.75519	-1.67472	-3.02155	-1.95067	-3.99329	-3.36262
IRF5	G2	1.94159	1.683	1.30736	1.81391	1.58921	0.459917	1.69913	1.24796	1.72499	1.21978	0.693191	1.51063	-0.471435	1.13547	0.64023	0.217747	1.29669	1.14639	0.921226	2.19308	0.433579	0.987511	1.68261	0.57595	1.53921	1.69006	-1.15383	0.461833	0.492324	0.29815	-1.28502	-2.5775	-0.512578	-3.25156	-0.252986	0.578693	-0.543914	0	-2.42333	0.000232289	-5.02913	-3.23777	-3.91819	-4.63121	-1.88406	-2.33899	-4.26117	-2.93837
MAP3K8	G2	2.09994	0.965675	2.87197	1.73074	1.26468	-0.0962854	-0.678455	2.9948	0.921907	0.984664	1.65776	1.971	3.51646	2.84027	2.67499	0.367411	1.3217	2.43155	0.9109	2.08339	3.17226	0.898148	-0.295931	2.8143	1.44825	0.94921	1.80633	-1.01513	0.939224	-1.83409	0.627585	-2.45669	0.815934	0	0.227299	1.28883	-1.58321	0.14935	-0.87614	-1.29384	-1.00017	-2.36754	-0.989765	-1.38521	-1.38668	-2.07681	-2.53201	-2.04315
AC005062.2	G2	0.681558	2.79508	0.963369	1.15529	0.68269	0.741823	1.91075	2.65091	0.985912	2.19171	2.10694	1.80249	1.6644	1.42298	3.36514	1.3663	1.53081	1.25158	-1.961	4.40418	1.52886	1.56833	0.992828	0.776119	-0.263719	0.807783	1.05094	1.57955	1.78745	-0.798684	0.918319	-0.873015	-0.891286	-1.961	-0.46613	0.039401	-1.09847	0.118392	-1.961	-1.961	-1.961	-1.961	-1.961	0	-0.870194	-0.179569	-1.961	-0.824158
MCTP2	G2	3.09271	2.50876	2.71338	2.79087	2.8153	1.79927	2.99215	2.35974	2.15182	0.306585	2.40975	2.57867	1.17903	1.64565	0.763872	-0.552411	1.80234	0.788552	-0.447115	2.15208	1.65259	2.18587	0.262987	1.50421	-0.260542	1.23393	0.250537	0.66014	0.0513777	0.15274	-0.247295	-0.0946063	-0.30826	0.39946	-0.389365	0.208275	-1.41374	-0.281147	-2.55772	-0.143686	0.733758	-0.847159	-1.8048	-1.25363	-0.245259	0	-1.62721	-0.985705
IGFBP7-AS1	G2	3.00125	2.85519	2.61574	1.58781	2.21455	2.46522	2.11648	2.70548	1.27207	2.24842	1.69002	1.20784	2.32326	2.10663	2.80893	2.12692	2.41255	2.17085	2.83215	3.93014	3.43825	1.92767	2.09998	1.93209	-1.52848	-1.52848	-1.52848	2.18348	2.46192	-0.366159	-0.140704	-1.52848	-1.52848	-1.52848	-1.52848	1.58211	0.59171	0	0.365056	-1.52848	-1.52848	-1.52848	-1.52848	-1.52848	-1.52848	-0.23138	-1.52848	0.355245
SMPDL3B	G2	3.57581	2.01961	1.61445	2.28238	1.60754	1.05449	2.28992	1.51512	1.55611	0.253778	1.05891	0.0643383	2.34084	2.03429	2.13368	1.55641	0.464133	0.811561	0	-0.816838	0.215454	0.974296	0.418114	0.407701	-1.40726	1.61837	0.034333	0.701729	1.1524	-1.59271	-0.0446526	-2.27399	0.0434793	-1.51576	0.30962	0.691249	0.0229778	-1.56389	-0.843009	-2.153	-0.965335	-2.54649	-1.00948	-1.70718	-0.80075	-0.427849	-2.38148	-1.25122
ACOT11	G2	2.88938	2.55195	0	2.60614	2.42997	2.32733	2.54545	2.05866	1.61946	2.78326	1.67206	3.45726	2.5045	1.99506	2.35811	-0.907288	2.03922	0.899141	1.45662	3.56993	3.00769	2.20971	1.93322	0.145569	-1.29217	1.23322	-0.314164	1.25889	-0.826894	0.927247	1.70267	-0.843429	-0.0811632	-2.27171	-1.54776	-0.733113	2.10395	0.0289709	0.625488	0.258253	-3.26271	-2.87996	-1.73958	-1.73241	-2.23579	-0.578037	-1.59972	-2.01297
ABCA3	G2	2.75464	2.88908	1.73977	2.17643	2.9419	2.77822	2.56588	2.00918	2.07232	1.74761	1.60398	0.98017	1.20479	1.10714	2.15705	1.92375	1.78778	0.902583	2.77982	3.44041	1.23151	1.45919	1.61879	0.203397	-0.565966	3.04799	1.35071	-1.37732	-1.83176	-0.219388	2.49532	-1.92302	2.12581	-1.77855	0	-1.90377	-2.16861	-1.49194	1.26616	-1.51125	-2.48147	-1.4905	-2.64299	-2.13467	-1.52505	-0.222503	-2.36029	-1.72552
HRH4	G2	3.50775	3.96798	2.38402	1.75057	3.57614	2.46439	2.62444	0.415456	1.75569	-0.298385	0.566738	3.60239	-1.27223	2.22915	2.71007	0.606895	1.53414	0.304802	1.02085	2.38699	-0.708102	0.242212	0.38919	-0.859248	0	1.95259	0.719637	-0.0583944	0.855912	-0.687713	-1.29283	-1.20432	-0.810589	-2.2923	3.05434	0.0816671	0.592862	0.636632	-0.309697	-0.964027	-2.2923	-2.2923	-2.2923	-2.2923	0.439958	-2.2923	-1.2672	-0.408581
EFCAB4A	G2	2.88239	2.82345	4.27334	2.24885	3.85482	4.26073	2.20678	3.53986	3.24038	2.17724	4.36013	1.73667	2.29505	5.7852	2.01602	2.77928	1.62683	3.0786	1.57448	-0.0600796	-1.77231	-0.313039	1.19119	-0.423452	2.82485	0.489281	2.4536	-0.778618	0	-0.331503	0.938383	-0.210954	-1.31893	1.20775	-1.36909	-0.918234	-2.31108	-1.41553	-1.38518	-1.82371	-1.58367	-0.379897	-1.6385	0.183844	0.130328	-0.537838	-2.27088	0.301627
TNR	G2	-0.148045	-1.45677	4.26498	5.94617	6.58953	6.07969	4.65285	6.10882	5.29615	5.69851	0.136253	4.02849	3.62039	4.53647	-0.421698	-0.448579	2.64057	-0.0340014	-1.45677	3.28774	2.76009	-0.394917	0.113318	-0.4235	0.24051	1.7095	0.238715	-0.470239	-0.0385358	-0.294455	1.31901	0.0492726	1.41708	-0.0489853	3.48391	0.917198	-0.594236	-0.547572	-0.147258	-0.128496	-1.45677	-0.830676	-1.45677	-1.45677	0.0530259	-0.159675	-1.45677	0.114125
KANK3	G2	1.44316	-0.580303	2.96232	3.45577	2.69013	3.05547	0.826728	0.569276	2.45655	1.2747	2.20826	1.92554	1.93413	1.80723	2.53095	2.13689	2.19245	1.81196	-0.0470268	-0.720623	2.54401	0.822066	1.55528	0.916903	-2.20805	-1.09022	1.32114	-0.30802	1.40147	1.4302	0.503238	-0.103213	0.494877	2.1371	-0.0766312	-0.544739	1.1134	-0.403193	0.683709	-1.64756	-1.86316	-1.63089	-0.958983	-1.23048	0	0.857824	-0.873707	-0.587992
PIRT	G2	2.66209	1.20221	2.87722	1.15175	2.71043	2.74552	1.52236	0.766959	1.86732	1.31626	1.63558	0.602287	-0.0595232	-1.07959	1.40101	1.60327	2.96751	0.864563	1.70274	1.34335	1.0705	-1.07959	1.44246	0.6442	-1.07959	-1.07959	-1.07959	1.66717	0.992375	1.09626	0.30818	-1.07959	-1.07959	-1.07959	0	-1.07959	0.374393	0.448884	0.499797	0.248684	-1.07959	-1.07959	-1.07959	-1.07959	0.0112153	-1.07959	-1.07959	-1.07959
LINC00675	G2	1.17133	0.641771	2.41723	2.06599	2.6105	2.67327	1.13072	1.00628	2.7567	1.63079	1.51816	0.330622	1.88492	1.48863	1.76369	2.06186	3.31771	0.668935	0.942865	1.6966	1.0708	0	-0.334999	0.486145	-1.47123	-1.47123	-1.47123	2.5319	1.98568	2.4955	-0.471764	-0.383247	-0.401517	-1.47123	0.0236387	-1.47123	-0.0172473	0.269819	1.06399	0.976006	-1.47123	-1.47123	-1.47123	-1.47123	-1.47123	0.925826	-1.47123	-1.47123
NFKBIE	G2	1.44614	1.07939	1.73773	0.447476	0.592227	0.045267	0.243468	0.484793	0.471034	0.101684	0.276473	0.28536	0.00347893	0.698298	0	0.278194	0.440367	0.0102749	-0.690173	0.497321	0.461905	0.21887	0.0996085	0.253729	0.222756	-0.278723	2.59017	-0.617495	0.398429	0.385792	-0.244635	-2.09739	-0.670926	0.385726	1.69504	0.168044	-1.35391	-1.50434	-2.33908	-0.901443	-1.56034	-1.95725	-1.24407	-1.26927	-1.40397	-1.68855	-0.623766	-0.339291
RP11-420G6.4	G2	2.61452	2.40437	1.32769	1.20302	1.85232	2.0207	-0.00012483	0.203863	0.669374	0.0886116	0.969429	0.790158	0.784391	0.744077	0.119513	-0.825008	0.797748	1.02623	2.0269	-0.3348	0.288281	1.7765	-0.826578	0.798356	-0.45076	-1.24685	0.269428	1.51304	2.33134	2.00558	0.404059	0.181371	-0.342489	0.65269	-0.239239	-1.9188	0.295282	0	1.39022	-0.958737	-0.490846	-1.95522	-2.07175	-0.51107	-0.768709	-0.574715	0.582179	-0.264097
CTD-2523D13.1	G2	0.104932	1.7541	0.929178	1.26754	1.62336	0.598921	2.18464	1.82333	0.954239	0.501918	3.31292	1.34589	-1.31672	0.0981261	-1.29664	1.60838	1.31501	2.60583	0.250381	-0.485105	0.75776	1.55436	3.14552	1.09986	-1.03482	-1.10235	0.940879	0.542066	-1.11389	0	1.01344	-0.923466	0.304918	-0.807236	1.21529	1.21664	-1.27811	-0.385197	-0.934496	0.464041	-0.795088	-1.85335	-0.336483	-2.7321	-0.29599	0.0842397	-1.70699	-1.1612
CCDC62	G2	1.98464	2.47931	2.32203	1.26928	1.12183	0.642981	1.54639	1.5746	1.36866	1.38225	0.702927	0.805591	-0.364543	1.71971	0.746106	0.464205	0.110448	-0.0666386	0.831844	1.87424	-0.356926	0.459879	-0.808558	0.53567	-0.59101	0.628704	1.74734	1.17652	0.71657	-0.0835031	0.438988	-0.0937627	0.561251	0.0905045	-0.369306	-0.425643	-0.555032	-0.58086	0.111739	-0.484513	-0.994667	-1.34959	-1.31431	-1.18249	0.234503	0	-1.01992	0.249424
RP11-354B3.1	G2	2.30733	1.65247	0.1542	1.72316	0.810343	0.132209	3.61022	3.33353	0.1744	0.473265	2.10397	1.66488	0.545153	1.19623	0.204118	0	1.42537	-0.33233	-0.884783	1.44192	1.21338	2.58963	0.677345	1.89363	-0.153527	-0.32487	-0.580997	0.758685	-0.487727	0.111357	-0.0171121	0.310124	0.0348463	0.419857	-1.19689	1.31408	-2.27649	0.186346	-1.13323	-0.454485	-2.27649	-1.65039	-1.20685	-0.840609	-0.0169664	0.709705	-0.854356	-1.13964
F2R	G2	1.93162	2.03291	2.03329	2.63517	2.42928	2.21892	1.89	0.992433	2.65108	1.27518	0.490848	0.931883	0.983617	0.0531422	-0.158107	-0.627643	-0.206228	1.05839	-1.72499	-0.311689	0.931457	0.186095	-0.41549	0.431644	-0.900894	2.49179	-0.691572	0.38817	0.431411	1.29827	1.1367	1.34232	1.89199	-0.173873	-0.795079	1.83707	-0.316264	0.431225	0.0187145	0.227498	-0.380924	-3.78095	-1.35637	-2.92274	-0.266039	-1.87636	0.875784	0
AC004540.5	G2	3.00217	3.98904	3.69497	3.2115	3.26597	2.98566	1.61006	3.65392	3.68468	3.23216	3.4695	3.07834	2.00613	3.25164	2.94609	3.10422	1.50927	-1.10442	2.71275	-0.0875458	1.53248	1.70067	2.26792	1.12154	-1.63826	0.516986	-3.04857	1.91187	-1.87594	0.713848	3.29839	-3.04857	2.22949	1.4137	-0.633876	0.399346	-3.04857	-0.0426706	0	-3.04857	-1.63135	-2.16982	-0.359796	-1.6127	-1.95776	0.930093	-1.33751	-1.47767
CTD-3088G3.8	G2	4.12342	5.00446	3.01049	0.741063	4.37727	1.62067	1.54468	4.76052	-0.811952	-1.42743	4.64195	3.32397	3.64297	2.35839	0.883625	4.44793	3.15951	1.0753	4.44914	3.62948	2.58552	1.47974	2.0011	1.31466	-0.11644	0.895259	0.36711	0.024123	-0.165195	0.350112	-0.328694	-0.697525	-1.24232	0.274007	-1.63824	-2.31239	0.915203	0.467696	0.0420478	0	-2.22938	-2.73696	-1.32954	-2.45143	-1.46501	-1.90882	-3.3423	-3.0808
TMEM150A	G2	1.18826	0.258044	0.491332	0.892518	0.485117	-0.884003	0.472482	0.512427	0.0213405	0.819032	0.445462	0.551158	0.475003	0.925475	0.410754	0	0.664722	-0.196023	0.0737641	0.813352	0.0676669	0.0807234	0.0688511	0.255456	0.692257	0.277607	0.587212	0.766555	0.757765	-1.49003	-0.173238	-1.36332	-0.731217	-0.786436	-0.0542877	0.340193	0.239015	-0.959318	-1.37921	-1.36438	-0.879877	-2.19704	-0.646056	-1.75993	0.255858	0.559076	-1.58014	-0.309911
PALM	G2	2.10526	1.0495	1.15062	0.393393	1.45238	1.05533	0.158098	1.44162	1.73473	0.0452085	0.496901	-3.22866	0.945818	1.85332	1.99239	2.0075	0.305778	1.95687	0.624578	1.64801	-2.19551	-2.10219	0.413613	0.713082	0.294196	1.61641	-0.0671768	-0.539278	0.737574	0.106653	-2.53399	-6.29225	2.05455	-3.47794	2.59292	0	0.381325	-0.414516	0.527475	-7.7983	-5.86128	-5.71021	-2.21313	-7.7983	-0.479581	0.137514	-3.37652	-1.90317
LEPREL4	G2	1.64614	0.387838	1.10044	1.69927	1.45656	0.32573	1.41406	1.51359	1.25497	-0.0809844	0.856523	0.276983	2.18547	1.5057	1.91198	1.84243	1.33155	1.63514	0.146603	2.05808	0.453893	0.801282	-0.1659	-0.252881	-1.04064	1.44375	-0.122408	0.430603	0.073588	1.28014	-0.71926	-1.66237	0.409361	-3.28542	-0.126928	0.473406	0	-1.13727	1.06194	0.613991	-4.5526	-3.48595	-3.17842	-1.68324	0.152051	-0.221128	-0.482923	-0.43192
SNAI3	G2	1.8304	0.976141	1.99579	1.38208	1.51865	0	2.14101	1.97297	2.20671	1.3997	-0.26077	-0.117913	0.912518	1.53664	1.22742	0.782365	0.907602	1.33881	1.03608	1.43044	1.22635	-0.175658	1.64247	0.373804	0.911925	1.47521	0.536699	0.663072	-0.169289	0.386941	-0.693492	-0.964485	-0.253572	-0.428985	0.191909	-0.0703365	-0.334862	0.357674	0.265343	-0.235135	-1.012	-2.24041	-1.72662	-0.65765	0.240797	-1.37752	-0.348613	-0.800619
CLIP2	G2	1.60456	0.406855	1.33969	0.651429	0.445746	0.983867	0.945455	1.17522	1.16268	1.3288	-0.554722	1.12657	0.603464	0.59185	-0.153435	-0.247948	0.949748	1.65602	1.29034	2.25114	0.689153	0.914614	1.2609	1.39899	1.04176	0.870196	0	-0.363023	0.311553	-0.132839	-0.0313976	-2.105	0.470946	-1.02916	1.43498	1.18054	-0.234459	-0.224869	-1.52698	1.13502	-0.613479	-6.04353	-2.94678	-1.39679	0.263863	0.228912	-0.459805	-1.45631
RASSF1	G2	1.54813	0.175269	1.61087	0.633373	0.869798	0.710959	-0.319513	0.839187	0.791888	0.713142	0.896821	0.492768	0.653614	1.38203	1.06805	0.656384	1.04614	1.23001	0.378399	0.738753	0.740853	-0.447477	0	0.171294	-0.273344	0.132373	1.44657	0.0398711	1.14782	0.0193021	-0.182884	-0.690525	-0.608419	-0.90193	0.419524	-0.897245	0.298763	-0.00470469	-0.263415	0.130912	-1.20118	-1.27242	-0.317645	-0.524954	-1.19232	0.106824	-1.45602	-1.02977
HHEX	G2	1.66928	0.973157	1.20462	1.73171	1.23171	1.0549	1.66063	1.11655	1.70347	1.33582	1.37714	1.72157	1.84404	0.336921	0	1.50915	1.40712	2.05589	1.5132	1.82578	0.837264	1.22056	1.65532	1.00878	1.15814	0.919442	-0.409818	0.567289	0.601569	1.77653	-1.07289	0.168698	-1.49118	-3.22059	-0.969775	-0.286186	1.52217	-1.10661	-1.64859	-2.76942	-6.41552	-5.2556	-6.12666	-4.82515	-1.97904	-0.16595	-1.13201	-1.30011
SLC45A3	G2	3.75408	2.97911	2.1024	2.29213	1.08818	1.02517	3.96432	2.50062	3.04106	3.07071	1.87872	3.50973	0.986603	1.11609	2.72387	1.36715	2.14368	0.868981	2.75319	2.91329	0.436615	1.09399	2.96981	0.339746	0.783643	2.22917	0	-0.579751	-1.18243	1.98016	-2.65429	-3.17857	-1.26213	-2.54889	-0.793389	0.849638	0.920672	-0.0702874	3.03544	-0.23427	-3.57908	-3.39051	-2.63488	-4.07103	-2.17214	-0.946733	-2.52247	-2.32749
CTD-2231E14.8	G2	1.37971	0.0107049	1.61206	0.454107	1.49341	0.5792	0.364239	1.97585	1.08284	0.720827	1.54152	2.08747	0.57646	0.0889537	0.487599	0.91784	1.35053	1.05427	1.15865	0.836249	0.98351	0.629717	1.19673	0.493945	0.399337	-1.05227	1.069	0	-0.57517	0.745788	-1.42572	-1.04007	-1.43853	-0.668637	-0.443742	0.27466	-1.56303	-0.218804	0.0428084	-0.719686	-2.23027	-2.1182	-1.61295	-3.26025	-0.565594	0.183801	-1.52956	-1.29696
DENND6B	G2	1.55798	1.50331	1.93651	1.328	1.15207	1.09426	0.660639	1.21111	1.32196	1.32646	0.567075	1.09394	0.771079	1.06721	0.515205	0.706913	0.972501	0.95281	-0.149108	-0.0421383	0.802834	0.619332	0.748611	0.302657	-0.0673706	0.427327	2.33414	0.749655	0.811988	1.01114	1.51606	-0.498589	-0.390183	-0.613024	-0.330011	-1.09482	-0.0769938	0	0.862118	0.755468	-1.03121	-1.64209	-0.36263	-1.27802	-2.2221	-1.75215	-2.34544	-2.85849
S100Z	G2	2.18005	0.782359	0.85229	1.72263	1.7093	1.2557	0.727365	2.10307	0.345671	1.09938	0.936238	0.96608	0.959276	2.13858	0.35971	-1.76235	1.84164	0	3.35751	1.45046	1.99357	0.879631	0.760148	0.340994	2.36582	-0.187895	0.674774	0.944033	1.43167	0.37936	-1.8725	-2.26304	-1.85754	-0.967287	-0.707869	-0.705094	0.0605762	-0.403048	0.332838	0.619674	-0.736066	-4.26461	-1.22706	-2.07025	-2.30307	-2.76528	-2.25112	-1.67011
RP11-446E9.2	G2	2.06795	1.62836	1.59204	0.665289	1.76301	1.05271	2.23041	1.86763	1.95231	2.50094	2.02948	1.3974	1.25443	0.99088	0.996209	0.489827	1.97106	1.01816	0.0294551	1.16685	0.53028	1.57876	1.92729	0.675317	0.147295	0.233878	1.31587	0.0761598	0.366648	-0.31117	-0.95152	-0.788869	-0.822105	-1.34893	0.0154986	-0.1375	-0.233355	-0.282349	-1.24567	0	-3.04327	-2.16452	-1.263	-3.04327	-1.95246	-1.74617	-1.62114	-0.520078
FAM212A	G2	2.68924	2.94418	1.34964	0.964931	1.42954	0.160622	1.83062	1.0803	1.48911	2.15363	0.0259931	0.636658	0.793746	2.11782	2.00896	0.226607	1.99461	0.576868	1.07417	0.647654	0.476474	0	1.29827	-0.0515639	2.04876	1.21179	-0.902775	-0.0607463	-0.197774	2.30907	-0.297892	0.502769	0.416246	-0.543405	0.0584519	0.658058	0.9335	-0.368726	-0.44101	-0.471796	-2.77573	-2.32878	-2.72045	-2.14536	-0.244292	-0.725238	-1.40555	-1.46288
MGLL	G2	3.44039	1.61639	2.40948	1.17419	1.28442	0.642684	1.90181	1.82916	2.04477	1.0423	1.18246	1.53594	1.00103	0.876739	-0.598552	-0.150931	1.22527	2.22524	1.91864	2.1411	0.950179	1.80611	1.72239	1.58516	1.44242	1.80182	0.855405	-0.17787	0.228958	-0.265359	-3.58585	-1.33459	-2.38955	-0.686989	-0.136056	1.88509	0.301106	0.243293	-2.18722	-0.139476	-0.941037	-3.60824	0	-5.09799	-1.0725	0.0195695	-1.85523	-1.48173
GBP5	G2	1.65431	2.71724	2.45425	1.69546	1.92458	0.686177	0.602638	0.795546	1.19221	0.741415	2.1385	-0.296123	0.248687	0.586287	0.880657	0.242912	0	1.61346	1.73654	2.24318	-0.165352	0.663386	-1.5146	-0.218301	0.743772	1.93658	1.40259	1.10815	2.44617	1.03554	-0.328386	-3.5657	-0.167504	-1.21864	-1.7112	2.0366	0.863962	0.159757	1.49231	1.22618	-0.914855	-3.93981	-3.42804	-4.98084	-4.9581	-5.16334	-3.99652	-3.33791
CIB3	G2	2.47801	1.81602	2.16665	1.02651	1.65572	1.79156	-0.412334	1.63317	0.961186	0.972194	2.87657	0.995414	1.96237	0.526476	1.05329	0.738726	3.21775	2.45094	1.72779	2.13657	-0.0160049	0.467368	1.55533	0.0659668	0.353841	-0.715844	0.665779	1.06411	0.349023	0.579778	1.48199	-1.06764	-0.0933836	-0.883429	-0.486249	0.626702	0	-0.173848	-0.125475	-1.99377	-3.32204	-2.44329	-3.32204	-3.32204	0.275817	-0.505701	-1.61098	-1.43832
CTC-297N7.5	G2	2.38958	0.551068	2.24878	1.61611	2.03762	1.96015	1.25874	1.45523	1.84402	1.221	0.799336	0.841925	0.669994	1.13785	0.437415	1.09739	1.39915	0.990363	1.41618	1.40238	0.384537	0.509208	0	0.0939552	-1.37011	0.81329	0.0795532	1.39581	1.33158	-1.14767	-0.751522	-3.29672	-0.63686	-2.97692	0.0680784	-1.0954	-0.232755	-0.12255	0.583197	0.186999	-1.93175	-3.02462	-2.16368	-1.76707	-1.30136	-1.76199	-2.96257	-4.3847
C11orf21	G2	0.834418	1.22168	1.80637	0.631723	1.78942	0.905255	-0.0909169	0.820605	0.479337	1.61186	0.76503	0.546227	0.204742	1.00418	0.501826	-0.286548	1.19251	0.640404	1.11381	1.59762	0.830585	0.0496495	0.0704799	0.465869	1.375	0.441177	-0.316612	-0.0698754	1.02561	1.45275	1.19341	-3.87408	-1.86717	-1.87016	-1.08457	-2.24312	1.47899	0.553192	0.55377	0	-4.49066	-3.29325	-1.86739	-3.68317	-4.12151	-0.66797	-3.52606	-3.03492
TSPAN32	G2	1.50692	0.968088	2.0905	1.6643	1.67077	0.865099	0.297789	1.63219	0.768295	1.97109	1.20851	0.677787	0.234013	0.89029	-0.120751	0.889888	1.21756	1.82748	2.14002	2.02621	1.5957	-0.371452	0	0.45402	0.648036	-0.692377	0.483135	0.0582281	-0.187278	0.998832	1.01599	-3.28709	-1.74206	-1.45118	-0.651836	-0.909574	1.7572	0.626868	0.906508	0.220941	-2.56637	-3.10236	-1.77928	-2.91602	-2.57639	-0.624239	-3.17826	-2.75659
LAT2	G2	1.98161	0.994167	1.40099	0.630851	0.746743	0.392509	0.283964	1.52494	1.56604	0.949864	0.455593	1.56377	0.756075	0.144211	0	-1.14385	1.17081	1.16152	0.883827	1.6773	0.441772	1.35719	0.974173	1.04274	1.88922	1.05984	-1.12396	-0.0774809	0.909103	0.665313	-1.58559	-1.06953	-0.262331	-0.683017	0.377113	0.491897	-0.743853	-0.0891012	-1.73995	0.104278	-3.88639	-3.08811	-2.45635	-1.72223	-1.38377	0.261507	-2.35573	-3.31454
ABCA2	G2	0.668796	0.958825	1.52443	1.83375	1.41585	1.33038	0.328433	1.41988	-0.033093	1.04801	1.27891	-0.160502	1.18384	0.660083	0.460991	0.786969	0.656404	0.81598	0.208897	1.73409	0.947056	-0.287893	1.48685	1.11408	0	0.554459	0.157059	0.155751	-0.157478	-0.947499	-0.149936	-1.54677	-3.09251	-3.45331	0.545667	0.0177806	-0.840909	0.491602	0.956226	0.492985	-2.32637	-4.76882	-4.9612	-3.48649	-1.39673	0.520289	-2.01247	-0.560629
LINGO3	G2	1.93965	0.34575	1.42689	0.653865	0.590905	1.52911	1.19893	1.46634	1.40449	0.956033	0.372067	0.57336	0.652734	1.68604	1.46486	1.25446	1.29146	0.954608	1.20294	1.80067	2.21719	0.337653	1.81131	0.509995	0.853464	-0.082948	2.10512	0.75711	0	-0.942676	-0.972328	-1.19669	-0.826404	-1.15879	-0.213867	-0.545973	0.53835	-1.11282	0.595838	0.424908	-3.3892	-4.45251	-1.84873	-3.91403	-1.45885	-1.33077	-2.62705	-1.80752
RPS2P52	G2	2.80143	0.320236	4.16239	1.00032	1.3911	0.916746	2.3299	2.29743	2.14162	0	2.05932	1.02341	2.00075	1.57999	2.70038	2.57027	1.35999	-0.307767	1.84059	2.92704	1.34763	1.27583	1.23684	0.431789	1.42414	-0.408838	-0.418686	1.00411	-1.23028	0.523903	1.01116	-3.45327	-1.06656	-3.13347	0.741566	0.198816	-1.5847	-0.310388	0.426645	0.649552	-3.12403	-4.54125	-3.05965	-4.54125	-2.28174	-0.823199	-3.51615	-4.54125
PRSS57	G2	3.4693	0.914088	2.92021	2.21386	1.42485	1.66683	2.46181	2.9814	2.1346	1.0698	1.372	2.4016	1.72755	2.44006	2.24608	1.69211	1.4886	-0.02024	1.20916	2.20032	0.640336	0.900724	1.57052	0.769316	1.34768	2.46224	1.01657	-0.526493	0	-0.634045	-0.306696	-4.72244	1.13021	-4.72858	2.78545	0.676484	-1.65865	-0.377654	-0.298983	0.167231	-6.39694	-5.62605	-2.66617	-6.74429	-3.155	-0.524028	-4.55392	-5.04323
HSH2D	G2	2.07927	1.64055	2.09337	1.48755	2.0922	1.77018	0.682896	1.4976	0.912595	0.903472	2.03775	1.24294	1.20319	1.9373	0.378015	-0.0682818	1.8542	0.968344	0.524189	1.58918	1.61421	0.415931	1.07212	0.65306	0.370283	0.746931	-1.18634	0.350781	1.34337	1.30413	0.0323338	-3.45771	-1.60649	-1.91262	-1.29018	0.612803	-2.1128	-0.412868	0	-0.676987	-4.74252	-6.18194	-3.89377	-4.58475	-1.83724	-1.30727	-3.62299	-2.28642
PIM2	G2	1.63765	0.906248	2.38698	1.50892	0.706593	0.696228	-0.528434	1.17634	0.778311	-0.00919991	0.630314	0.410729	1.08569	2.26188	0	-0.477374	-0.0447092	0.722123	0.167116	1.28087	2.14837	0.18215	-0.729683	0.770197	-0.253825	1.43795	-0.0797056	-0.416393	1.94875	-1.27314	0.00841885	-1.67148	0.301205	-0.0786449	0.47992	0.50884	-1.39949	0.172381	0.927327	0.221856	-0.532283	-1.41738	0.403838	-0.298986	-0.00160228	-2.37058	-0.450159	-0.0465613
OR1L8	G2	2.04977	2.18197	1.89381	1.88217	2.0511	1.23615	1.96754	-0.245831	0.383776	1.47397	0	0.41854	0.992483	0.934525	1.72279	0.514939	2.0422	0.547143	0.311097	0.209312	-0.446132	-0.53117	0.289763	-0.15997	-1.59303	0.0367215	0.697033	-0.222619	-0.420393	-1.59303	1.55748	-0.0869805	-1.59303	0.101314	0.976903	1.07248	0.76272	-0.683825	-0.283511	-1.59303	-1.59303	-1.59303	-1.59303	-1.59303	1.13924	0.532522	-1.59303	0.290696
TUBB4A	G2	0.662451	-0.111506	1.89435	2.92737	2.3866	-1.29718	0.088842	0.783832	2.16045	1.23183	2.24118	-1.77058	2.59928	2.9007	2.60763	-1.6122	2.69874	2.86099	0.632507	1.54365	-2.68836	0.283009	-1.75996	1.89393	-2.83365	3.05118	0.56465	2.20041	1.47714	1.47391	1.4977	-3.72544	1.13999	-3.83973	0.755863	1.58805	0.237727	0.474427	-4.22456	-1.85225	-4.51263	-4.46569	-5.53407	-0.0777402	0	1.68434	-1.56833	-0.239889
FMO5	G2	1.47793	1.67441	1.50034	1.14529	1.95327	0.624923	0.903046	0.159877	0.404069	0.310555	0.574113	0.0273095	0.269247	-0.320241	0.843074	0.526429	0.465911	-0.530776	1.80275	0.290917	0.397721	-0.00990536	0.014288	-1.03863	1.16597	-0.446401	-1.01562	1.15225	0.39237	-0.664721	0.965037	1.22172	0	-0.906477	-0.137365	-0.923994	0.846258	0.396238	0.545119	-0.0687831	-0.0105824	-2.33067	-1.26256	-0.513562	-0.482726	0.188571	-1.1398	-0.326285
VMP1	G2	0.974187	0.477042	0.389965	1.83043	1.16692	-0.997618	1.73744	1.87203	0.475549	-0.501188	1.16996	0.796318	0.149196	0.279495	0.743055	0	-0.592678	-0.850567	0.127957	1.31886	-0.0300906	0.323162	0.40987	-0.0643341	1.75703	-0.0622809	0.964576	-0.564963	0.0368576	1.54451	0.898259	-0.491644	2.04693	1.28367	0.0162331	1.44008	-0.605518	-0.121474	0.8608	0.290379	-0.909579	-0.957099	-1.01136	-0.846429	-1.22123	-0.313597	-0.969755	0.0666743
AC068039.1	G2	1.83059	1.49486	0.0483192	0.721576	1.24967	1.03387	1.25045	1.80817	-0.713107	0.838651	0.804077	0	-0.207899	0.226046	0.0493757	0.514853	0.323343	-0.488328	0.354024	0.335897	0.791135	-0.439865	0.43024	0.565858	-0.213816	-0.729718	-1.9111	0.156537	-0.29289	1.21573	0.496999	0.13972	-0.130707	0.897957	1.14767	-0.444504	-1.04856	0.435805	0.971973	-0.582822	-0.493878	-1.285	-0.841462	-1.9111	1.06475	-0.129666	-1.9111	-0.774255
CTD-2529O21.2	G2	-1.13917	1.7662	1.29152	0.735181	1.50453	-0.0627087	0.487558	1.06059	0.512464	0.773696	2.36544	0.662689	0.795484	0	-0.104091	0.545473	1.91391	0.283605	0.958032	-1.13917	2.16687	1.39535	1.20217	2.09152	0.788949	0.0422144	2.69989	0.511523	1.05387	0.465424	4.00793	-1.13917	-0.374305	2.53196	0.355706	-1.13917	-1.13917	-0.229965	0.00409216	1.03264	-1.13917	-1.13917	-0.0695291	-1.13917	-1.13917	-1.13917	-1.13917	-1.13917
RP11-387D10.3	G2	0.414444	0.64602	0.613162	-1.35711	-0.10689	1.83074	0.136181	1.18071	1.33946	2.20337	0	-0.550696	-0.766812	-0.758223	0.402923	0.381235	0.237988	2.08373	2.19937	2.05232	0.520845	-0.0591134	1.08223	-0.357762	1.60601	0.35674	2.22273	1.52176	1.2957	1.72071	1.47485	2.02857	1.82245	1.9276	0.825073	-0.922949	-0.56399	2.18036	-0.944548	-0.716807	-0.228974	-1.57098	-0.113943	-0.0537044	-0.856189	-0.189547	-2.56334	0.551775
VPREB1	G2	2.8213	2.3462	3.37786	2.97218	2.62671	1.92365	1.87299	2.82221	3.3529	2.62729	1.85918	1.5092	1.19417	-1.66155	0.602902	1.11789	2.34467	1.87165	2.75769	-3.46938	-0.384099	1.78914	0	-0.00643544	0.170714	-1.24532	-4.50095	-1.39117	-2.16225	-0.508251	1.47127	1.83162	2.99916	0.423217	0.442623	-1.41333	0.080491	-2.47161	-1.33544	-4.43509	-2.78021	-1.22322	-3.38103	1.97532	-0.770558	1.55049	0.0561805	-0.890094
SLC24A3	G2	4.46627	4.88694	2.8453	1.55839	3.37777	2.96113	3.82874	0.95948	3.55607	5.46949	1.47385	4.19035	-0.0265447	2.96422	-1.22607	-0.67618	1.64055	4.63015	-0.170337	3.21295	1.62839	-0.0393311	1.23878	0.642751	-0.510215	2.00299	0.720314	-0.205902	1.40093	4.43164	-1.28169	-2.95267	-1.31211	-2.95267	3.5668	5.99855	-0.306772	1.39945	0.470532	-2.95267	-2.95267	-2.32657	-1.47106	-1.51679	1.40726	0.0335248	-2.95267	-0.269984
ZBTB16	G2	3.63261	1.86929	3.96143	3.66093	2.54082	2.11908	3.30139	2.1626	2.36924	1.72131	3.1744	2.25296	-0.718201	3.67408	0.443474	-3.53115	-0.908012	4.75016	-4.46165	3.29967	3.98172	0	1.59665	2.78489	-2.77662	2.76624	4.84617	3.4189	3.25961	0.499739	-4.83588	-0.495563	-2.81648	-2.7817	4.02142	5.93431	-1.0751	3.63629	-0.949277	-1.88381	-4.9416	-4.43189	-4.5552	-4.18558	1.25689	-1.12712	-2.78711	0.103122
MED12L	G2	0.897172	0.370485	1.30631	0.37679	0.673642	0.799889	0.0893112	-0.133744	0.332309	0.6083	0.418292	-2.74808	0.161013	0.274437	-1.996	0.256944	0	1.64704	-0.245373	0.690176	0.15652	-0.438706	-0.351308	0.631638	-0.892061	0.588778	0.727812	0.564356	0.689807	0.64226	-1.26304	-0.0777665	-1.75122	-1.48398	1.39649	0.665699	-1.90196	0.373251	0.00773884	-0.692136	-0.286514	-1.94089	-1.30229	-2.94661	1.11972	0.79372	-0.232482	0.592499
DYTN	G2	4.04784	2.66386	2.98753	3.72548	2.41349	1.77347	2.56391	2.45007	2.58785	0.846497	2.36031	2.31345	2.4967	1.86727	1.53172	5.69468	3.42534	-0.811563	1.57569	4.71859	0.354305	1.63666	1.13236	0.643685	1.13033	1.12096	-2.95173	-1.58132	0.458188	0.175099	-1.28075	-2.95173	-2.95173	-1.25739	0	-0.951328	0.522765	-2.04253	0.970908	-2.95173	-2.95173	-2.32563	-1.88209	-2.95173	3.83602	-1.65463	-0.118946	-0.818482
AC010731.6	G2	3.01041	1.21187	2.74674	3.34584	2.85245	0.961293	4.2555	3.01214	2.44146	1.88638	2.74395	2.63838	1.95338	1.06721	2.3224	5.38007	3.12288	-0.0443483	2.62805	5.19891	0.829155	2.0485	1.61156	1.88594	0.627348	0.111446	-1.06994	-0.0834008	0.718823	-1.06994	-1.06994	-1.06994	-1.06994	-0.0555374	0.966626	-1.06994	0.132975	-1.06994	1.93906	-1.06994	-1.06994	-1.06994	-1.06994	-1.06994	4.36762	-1.06994	-0.0448282	-1.06994
DIRAS1	G2	4.99488	0.334258	3.70998	3.22323	2.4122	0.367348	1.73848	0.889103	2.88507	-0.183474	2.46065	-0.186048	4.11485	2.63852	-0.461339	0.857723	3.33731	5.42386	3.68523	4.39719	0.215831	1.45823	-0.310966	-0.000758139	1.14917	2.33821	0.78504	-1.26269	-0.466182	3.94799	-1.23518	-1.52276	-1.75741	-0.434757	0.326633	0.368588	0	-0.848223	-1.29971	-1.32992	-1.47478	-2.89841	-1.55614	-3.77716	2.86233	-1.65161	-0.408821	2.22488
NDRG2	G2	1.19881	0.803373	1.48848	0.205006	1.40207	2.03828	-0.45298	1.01254	1.53945	0.697305	0.430804	0.0666013	1.967	1.20852	0.935459	1.31337	0.606178	-1.12788	0.361145	0.202666	-0.0124831	-0.343268	1.3748	0.0399693	1.7106	-0.128607	-0.765338	-1.21203	-0.184512	0.816098	0.903276	2.49878	-1.02142	-3.24601	0.110677	-3.6811	0.220527	-1.79292	0.2796	-2.5954	-2.42623	-2.53422	-2.2466	0	-0.234109	-1.29873	-0.0645013	0.968706
AC092646.1	G2	2.48036	3.17012	2.23556	2.87102	4.13412	2.47172	1.26247	1.76646	2.25909	2.93921	2.94046	3.26142	0.474087	-0.941299	-0.941299	0.97285	1.76265	5.40857	-0.941299	2.84087	3.79222	2.65764	2.13102	2.71703	0.986817	-0.941299	-0.941299	-0.941299	0.84746	1.44654	-0.941299	1.48943	-0.941299	-0.941299	0.138295	1.43267	-0.941299	-0.941299	0	-0.941299	-0.941299	-0.941299	-0.941299	-0.941299	0.871691	-0.941299	-0.941299	0.195546
RN7SKP102	G2	2.14283	2.4315	1.95942	2.0652	4.50333	1.4907	1.62672	2.19975	1.65163	3.81925	2.98939	2.49121	0	0	0	0	3.05308	1.42277	0	2.71813	2.70223	2.20681	2.82434	1.43306	1.41031	0	0	0	0.840264	1.92262	0	1.50605	0	0	1.07959	1.4666	0	0	0	0	0	0	0	1.43588	0	0	0	0
KIAA0125	G2	3.12865	3.92973	2.88576	2.47682	2.7663	3.11284	2.43322	2.34909	1.64729	2.60836	0.901164	1.12888	2.39683	1.5394	1.69287	2.42081	2.66631	3.07768	2.49761	1.19132	3.32422	2.26759	3.16625	2.52302	1.29471	-0.0693172	-1.006	0.584812	1.72626	2.93456	0	1.16526	-0.449621	-3.71851	-0.948142	-2.06627	-0.146275	0.380358	-1.4662	-0.0845432	-3.76118	-4.81963	-0.597011	-0.543545	-3.74727	-4.07492	-2.31451	-3.19836
AL122127.25	G2	0.766136	1.9257	1.14158	1.19575	2.55276	3.69357	2.81006	1.93381	1.20141	3.0001	1.57139	1.06075	1.51967	0.496822	0.684917	3.08978	1.91375	3.21607	2.6078	1.67613	3.34779	2.72283	3.30898	1.07396	1.64838	-0.900534	-0.135725	1.21323	1.4781	3.11707	-1.35834	1.62626	-1.26161	-3.5566	-1.10831	-2.19217	-0.507601	-3.40207	-1.66826	0.0587053	-3.34896	-4.00153	-0.161428	-0.864636	-2.88926	-3.70004	-2.76195	-3.59775
CERCAM	G2	3.81102	1.99914	2.07815	2.88055	2.74433	2.46313	3.11465	3.89772	1.74882	1.36573	2.36132	1.71611	2.91655	3.05874	1.39524	1.50199	2.55344	2.89895	2.07348	2.51753	1.09021	1.82383	1.5849	-0.424603	1.94092	0.106696	0	1.27708	-1.11704	0.312926	1.30759	-0.924256	-1.19368	-2.13023	-0.79516	-3.25669	1.91466	-1.32217	-0.412899	-1.2924	-1.46204	-3.35038	-2.29565	-2.4989	-0.452812	-1.45308	-0.0136263	-0.546301
EGFL7	G2	2.80118	0.721578	0.147194	1.60506	1.01336	0.874574	1.85759	1.26806	1.28884	-0.430328	0.413273	2.66656	1.68814	1.04771	-0.00919576	1.32247	1.20937	0.319304	0.851242	2.38579	2.14002	1.51794	1.50982	0.723145	0.599265	0.0540951	0.879139	0.524858	1.41104	0	0.399235	-1.08433	-3.30939	-4.31347	-1.38274	-0.0663534	1.89096	-1.01313	-2.51631	0.769944	-4.81539	-4.48426	-4.80383	-3.01646	-3.1937	-4.95258	-1.28426	-4.11414
NYNRIN	G2	3.66298	-0.970063	1.9537	1.48314	1.74642	1.22406	2.59768	1.98326	1.37978	1.0622	-1.46333	1.44585	1.68866	1.78808	2.228	2.37381	1.4399	3.00849	0.933573	2.34567	2.12859	0.777746	4.33529	1.76632	-1.8939	2.69912	-0.699414	1.63476	-0.258351	1.19538	1.76625	-2.67424	1.78995	-4.27814	-3.44618	0	1.22773	-1.18313	1.06356	0.959376	-2.13125	-5.58937	-2.83865	-4.90626	-3.74397	-6.65957	-4.74289	-5.15674
COL14A1	G2	4.28496	0.984101	1.43089	2.34213	3.26984	1.62956	2.9188	2.20289	2.86274	1.82587	1.20239	2.28386	1.88794	1.95866	1.4933	2.04753	1.68048	-0.973189	0.926063	4.0289	-0.128527	3.34221	1.83382	0.898096	2.71027	-0.388646	1.30552	0.0439351	-0.537624	0	-0.555242	-1.38374	0.00197897	-0.521282	-1.19541	1.8961	0.342595	0.266566	-0.0724983	0.897122	-3.43456	-1.49184	-0.206086	-0.816933	-0.998452	-3.43456	-2.40946	-1.86367
SH3RF1	G2	0.774776	1.18889	1.09573	0.958813	0.96317	1.25944	0.731641	0.814382	0.478278	0.786023	0.512094	0.769756	2.02567	0	-0.548613	0.058196	0.284185	0.736449	1.28181	1.60844	0.622792	0.622488	0.486794	0.462207	0.00543553	0.200351	-0.319935	-0.72056	1.43945	0.942725	-0.803383	-0.776455	-1.79971	-0.125319	-2.13998	0.672944	0.582145	0.409056	0.297282	-0.784619	-0.837104	-1.02114	-1.16004	-1.05249	-1.56684	-3.5099	-0.0837532	-0.544071
FOSL2	G2	1.79526	-0.500315	2.28382	1.32878	0.545151	1.09718	-0.11134	1.72521	0.409238	0.682488	2.67029	1.22222	4.66975	1.79941	1.76059	2.54872	1.61456	2.11028	1.2742	2.45739	2.73958	-0.293535	-1.0414	2.97122	2.3215	0.126524	2.22104	-0.0441695	1.12123	0.469448	-0.521355	-1.14106	-0.0545675	-0.123112	1.24392	0.72972	0.510865	0.467273	0	-0.464767	-1.24618	-1.43977	-0.906651	-1.68035	-2.7258	-4.50139	0.309023	-0.760404
EMID1	G2	1.27594	-0.215567	0.963073	1.10492	1.44994	0.0784003	0.51095	1.06432	1.04924	1.56972	0.756901	0.195549	0.387644	1.53737	0.17018	-0.490164	0.532824	1.72845	-0.620604	1.75009	0.843082	0.451836	1.06006	0.982707	-1.35446	0.665114	0.9481	0.170488	0.298183	-0.767903	0.216844	0.172923	-0.0302823	-1.2644	-0.357365	1.54821	-0.142483	-0.260558	-1.63995	0.431062	-0.421584	-1.21032	-2.44228	0	0.0748367	-0.588002	-0.686673	-0.470277
TRDJ1	G2	0.823103	0.34555	0.619495	-0.218204	2.10074	-0.0772836	1.12653	4.27287	3.22294	3.59697	0.89949	0.500457	2.86838	-4.17326	2.0461	3.8397	2.06568	4.45679	2.93703	3.67425	3.46423	4.17093	3.36194	3.81602	-2.05031	0.908651	-0.0506951	0.764447	0.658753	1.96592	3.48334	0	1.20805	-0.562084	4.17977	-1.50776	-1.44292	-1.95332	-2.02926	-0.83923	-2.75604	-2.48624	-1.13642	-2.73739	-3.08245	-0.898971	-0.362008	0.257428
ARRB1	G2	1.87499	1.01151	1.53021	0.791024	1.35963	0.58615	1.24568	0.773961	1.19631	0.406347	0.277391	0.695124	1.10651	0.190731	0.655529	1.03818	1.64684	1.02159	0.915966	0	0.242428	0.347667	0.403269	0.439424	0.161849	0.41832	-0.361549	0.677883	0.378053	0.0927193	-0.192616	-0.886299	-0.0127403	-1.05286	0.82918	-0.522027	0.989571	-1.29349	-1.44474	-0.292439	-0.926624	-2.10148	-0.70529	-1.73051	-0.123552	-2.89895	-0.508524	-1.18821
CTD-2562J17.7	G2	1.42725	0.674601	1.60644	0.981208	0.903974	0.91376	1.1342	1.17154	0.955834	1.09152	0.403698	0.628828	1.35974	-0.175767	1.08575	0.964026	1.22041	1.42377	0.918921	0.597996	0.0158804	0.302805	0.700218	0.72207	-0.271054	0.130769	-0.284889	0.857889	0.305295	0	0.189409	-0.817641	0.0508011	-0.865261	1.31564	-0.618793	1.46923	-1.13645	-1.27815	-0.233208	-0.556497	-2.33942	-1.08245	-3.0128	-0.0631935	-3.08581	-0.718576	-1.70987
LINC00984	G2	2.77152	1.00364	0.838181	0.957207	0.439295	-0.245596	0.906073	1.16283	1.05664	0	0.275218	0.886362	1.98536	0.799693	0.0724677	-0.154115	1.20524	1.30986	1.02873	1.54977	0.0143773	0.553168	0.978572	1.0455	1.11169	0.843282	-0.666232	0.105793	0.504979	0.656038	-1.35243	-1.92024	-1.44401	-0.0785078	0.809207	1.05199	0.43514	-0.758101	-0.959017	-0.0056835	-0.161495	-2.02174	-0.878715	-2.20034	-0.209951	-2.15433	0.628762	-0.752769
TMEM150B	G2	2.90356	0.740363	1.26048	2.63762	2.16081	-0.0927082	3.45935	-0.455409	-0.851139	0.192555	1.23243	2.15013	2.53801	1.26523	-0.497999	2.78586	2.66538	0.87379	-0.68015	0.734856	1.16096	-0.580049	1.83689	0.279757	3.03792	0	0.569828	0.280882	0.625103	1.86968	-2.63843	-2.10675	-1.72256	-1.43656	1.07451	0.946259	2.06228	0.477992	0.125557	0.419713	-4.53748	-1.98991	-1.309	-3.1016	0.775007	-1.55129	-1.09677	-1.06993
APOBEC3H	G2	2.23713	1.45058	1.4483	1.04441	0.77889	1.18122	1.21976	1.37569	1.50042	1.66973	-0.646076	1.06435	-0.333245	-2.21424	-2.44912	-1.18691	0.560477	1.60064	0.703175	-0.646252	1.80395	0	-0.212453	1.49288	0.525366	-0.192847	0.564246	0.68385	1.03098	1.2474	2.23623	0.75717	2.70771	-0.778838	0.555687	-0.350656	1.09178	0.730728	1.74434	2.21989	-1.01891	-2.02972	-0.363842	-1.81652	-1.6797	-2.19932	-0.917175	-2.91554
TTC7B	G2	2.19609	0.267176	1.08543	1.47486	1.01283	1.78675	1.68613	0.450155	0.947805	0.656739	0.63253	0.761194	1.14183	-0.318952	-1.82906	2.49799	0.885882	-4.61496	0.719858	2.58059	0.251274	-1.14279	0	0.156439	0.291159	1.4981	2.00404	-1.53745	-0.489329	1.50158	0.561121	0.784423	-2.5366	-4.11114	0.244323	-0.0328021	1.13679	1.52968	1.18811	0.393493	-7.21206	-0.767096	-3.73755	-3.43036	-2.24212	-2.41025	-1.99299	-1.18088
DRAM1	G2	2.94435	2.5463	1.86036	0.957069	1.98777	0	2.27005	3.07968	0.945548	-0.200736	-0.12553	1.06206	2.40152	1.14601	-0.1684	-0.67421	-0.0390178	1.87787	2.45774	2.28119	1.54008	0.653969	-0.153222	-0.333653	3.1644	0.963015	2.67209	0.664569	1.353	-0.648047	0.570932	-1.76163	-0.15066	-0.283027	1.98459	1.26303	1.51161	0.23203	0.867728	-1.20462	-1.84277	-0.981731	-1.40777	-0.2095	-1.06832	-2.00327	0.366557	-1.27318
CDYL2	G2	1.05625	1.43449	1.26919	1.96976	1.39108	1.92067	0.814055	0.716327	0.894907	0.548945	0.584372	0	0.878198	0.298949	-0.894204	1.95576	1.60922	0.569603	1.24972	1.03201	-0.209655	0.240395	0.0178499	0.979009	0.478973	0.841246	0.746995	-0.0550813	1.20244	-1.02852	1.71191	1.03507	1.43278	-1.0498	-2.10618	-3.50271	1.40703	-4.06964	-2.14613	-5.46594	-2.19917	-4.60282	-3.98684	-0.123598	-0.907248	-5.38779	-3.34443	-1.72033
RP11-1334A24.6	G2	1.76596	1.4859	0.583817	0.452636	1.69224	0.84719	0.859074	-0.768044	0.764387	-0.207067	1.73387	0.881159	0.178756	0.625405	0.0501101	-0.501638	0.424361	0.819418	2.20391	1.72618	0.125639	0.570854	-0.29545	0.361861	1.95789	-1.06678	0	-0.926216	0.317416	0.862495	1.10499	0.180096	-0.984041	0.164187	-2.59339	-1.29901	0.478968	-1.10339	-1.25589	-2.3447	-1.08459	-1.39351	-0.636135	0.21782	-0.00496253	-1.05027	-1.36346	0.355693
DOK3	G2	2.40606	1.2157	0.932497	1.16577	1.24708	1.2703	1.46289	0.655817	0.896602	-0.301341	1.35744	1.22063	0.401255	1.29772	0.0701227	-0.38031	0.971737	1.07169	2.55527	1.94082	0.64414	0.520391	0	0.354797	2.33271	0.096386	-0.653983	-1.39178	-0.150751	0.965879	0.804684	0.112148	-1.42882	-0.321469	-2.8639	-0.267858	0.326483	-0.818443	-0.997094	-0.391259	-1.0829	-0.561688	-0.38041	0.19435	0.839983	0.211168	-1.17727	-0.259687
CTB-129P6.4	G2	-0.21975	0.16041	1.08722	0.85036	2.16596	0.502751	1.07348	0.671274	0.448325	1.30762	2.53947	-0.80976	1.18015	0.608668	0.952126	0.748008	1.71674	1.4101	0.736646	1.05003	0.621613	1.38486	0.0416137	0.796926	-0.118167	-1.52848	2.71725	-0.541943	-0.11024	0.0761132	-0.529007	-1.52848	-1.52848	-0.51408	-0.448884	0.471926	0.827269	0	-0.385219	0.293522	-0.507037	-1.52848	-1.52848	0.432525	0.907634	-1.52848	-0.106348	-1.52848
RP11-327O17.2	G2	1.69469	0.48543	0	-0.0605688	2.076	0.236161	2.50679	0.735286	1.26051	2.67202	2.62827	0.879248	0.566195	0.295855	-0.322092	0.591164	1.01595	1.01551	2.20419	1.77511	0.621759	2.2608	1.66806	0.59954	-3.17686	-1.54711	0.49612	0.236749	0.875759	1.17682	-0.297539	5.36e-05	-0.701651	-0.480517	-1.38119	2.37772	0.435293	1.3137	1.06547	-0.133589	-2.15542	-2.29811	-1.39659	-1.74098	-0.0935161	-1.87976	-0.457341	-0.653668
CTB-186G2.4	G2	1.72309	0.827291	1.146	0.313103	1.35929	0.398444	1.44102	1.06543	0.516183	1.83324	3.42568	1.1906	1.25471	1.76772	1.16913	2.17426	1.27112	1.99233	1.4266	1.73238	2.02432	1.35868	1.03546	2.44034	-0.138428	-0.800984	2.80072	-0.196823	-0.641973	1.17718	-1.43126	0	-1.13443	-0.311262	0.628038	2.36893	-0.187512	0.138857	-0.0136424	-0.608732	-2.43073	-1.20581	-0.949123	-0.994855	0.00537976	-0.649299	-0.291449	-0.547009
RP11-85B7.2	G2	2.03187	0.916796	1.44196	0.974478	2.67306	1.75348	3.52464	1.22016	2.19475	0.98495	2.25571	-0.659932	1.14656	1.09815	0.571952	0.953087	0.414189	2.31278	2.66269	2.50664	0.501452	0.447803	1.36315	0.835616	-3.15114	0.921548	2.01958	-0.769619	-1.36238	-0.143892	-0.175459	-2.06315	-1.37075	-0.862515	0.850306	2.09643	0	-0.222203	2.11032	0.969886	-0.124673	-2.52504	-2.0815	-3.15114	-0.891619	-3.15114	-1.20781	-2.01429
SPNS2	G2	3.00398	2.94222	0.85553	2.34543	0.309958	0.406181	1.7192	1.23958	-0.265476	0.771835	0.105681	1.30883	3.57828	0.425746	1.74689	0.15742	2.02991	1.39628	1.88241	2.92949	2.55644	0.906495	2.64586	1.23103	0.614701	1.92462	0	-1.02409	-0.824618	-1.15482	-1.16544	-1.01547	-2.51515	-1.45403	-1.29649	1.78752	0.445266	-0.223708	1.72012	1.32862	-0.739862	-1.90334	-2.14577	-2.91778	0.396178	-1.21504	-1.74621	-1.31429
PVRL2	G2	3.36651	0.649602	2.29918	2.42083	1.7359	1.38406	2.88787	2.2198	1.12754	0.775105	2.14816	1.43847	3.20748	1.98172	2.00947	1.74554	2.09914	1.86114	0.723188	1.2052	1.94214	1.30983	2.03157	1.18463	-3.63003	1.42183	3.09515	0.955452	-0.578694	-0.615662	-1.73514	-6.24958	-3.49177	-4.56953	-4.50454	2.82625	2.1993	-0.207778	0	1.16568	-7.75563	-4.38814	-1.58213	-5.13799	-3.02558	-4.61801	-3.26451	-3.6154
CHRFAM7A	G2	1.51696	0.74074	1.6495	1.07118	2.23514	1.73439	1.12241	1.37114	1.12636	0.720074	-0.124704	1.23555	1.27965	1.57706	1.02077	-3.1309	0.559985	1.94837	1.66231	2.18255	1.58752	1.12985	0.588664	0	-2.34462	0.384268	0.805371	1.64965	0.799456	0.654919	-0.841255	-5.04505	-5.04505	-3.63726	-2.33578	0.474545	1.00054	1.99162	1.48474	-0.649496	-3.10804	-2.5984	-3.26478	-2.18961	-3.95424	-2.9195	-3.33399	-3.9082
TIE1	G2	5.74373	0.62616	4.55721	4.25976	3.49638	0.704207	3.45051	1.90786	2.71327	0	1.02516	4.42901	3.85415	2.70633	3.25465	2.97746	3.08664	2.54741	-0.378695	0.775973	1.34486	1.93635	1.11797	2.00413	-1.71489	3.29868	-1.07205	-0.943107	-1.55289	1.08866	-0.0925396	-2.93611	-3.56279	-2.4419	-1.82416	1.12119	3.37592	1.19803	-3.14475	0.244589	-3.81065	-3.22294	-2.71587	-2.71995	0.140897	-1.84746	1.21782	-1.77278
CHKA	G2	0.634039	0.365466	0.65767	0.339995	0.599759	0.628361	0.228301	0.410384	0.164968	0.30337	1.34342	0.142453	1.57129	2.39258	1.24372	1.02755	0.503552	1.14654	-0.00672081	0.902402	2.34745	0	0.638331	0.966167	-0.458376	0.409874	2.15644	0.368295	0.423013	0.182762	-0.596832	-0.954841	-0.763484	-1.2011	-1.52159	-0.121022	-1.67891	0.021112	0.565423	0.0816425	-1.29469	-1.14884	-0.443494	-2.97666	-0.101978	-0.0347133	-1.05241	-0.79049
CMBL	G2	2.30334	3.0717	1.94324	3.04699	2.61922	-3.53766	2.02187	2.83963	1.6946	0.444569	-0.204011	0.828749	1.97747	0.297199	-1.26264	1.75174	1.08787	0.993386	0.925134	1.43888	0.0786258	0.303631	0	0.0517258	-0.86434	2.29288	1.24049	1.23341	0.823351	-1.37111	-2.36567	-4.5093	1.61552	-3.94825	-2.76287	3.02794	2.4165	1.23048	0.88666	-3.78769	-5.42575	-0.65231	1.69534	-0.427287	-3.44425	-6.06567	-1.12065	-2.54953
CCND2-AS2	G2	0.435747	0.0749895	-0.247395	0.172024	1.48762	0.496012	0.557574	0.270696	0.0282777	0.749504	2.54305	0.472217	-1.18674	0.75305	0.942286	1.44858	0.35796	1.16268	1.54629	0.96102	0.335217	0	0.315235	-0.48302	0.370718	-0.255198	3.6818	1.13879	1.10416	-2.20681	-2.20681	-2.20681	-2.20681	-2.20681	0.207882	0.698958	0.603103	1.24463	1.60639	0.66483	-0.789592	-2.20681	-0.725205	-2.20681	-2.20681	-2.20681	-0.784684	-2.20681
EBF4	G2	1.57708	0.152175	2.40751	3.38069	4.53062	4.73085	5.51001	3.18233	1.20867	-0.865242	4.05525	0.847605	5.09828	4.86128	2.39399	5.97136	1.55071	3.58533	1.04839	4.59503	0.107852	-0.212034	2.13917	0.609737	-2.30416	2.74825	1.39822	-1.61992	-1.32807	0.446007	-0.255907	-0.0897781	-1.69011	-1.3051	0	2.86639	-1.75822	1.28092	3.9837	4.34191	-2.58422	-2.05872	-1.60583	1.98187	-0.9181	-2.70435	-0.875504	-0.818576
RP11-295M18.2	G2	1.50099	1.29708	1.49224	2.28917	2.94064	1.76836	2.59757	1.10926	1.40471	3.04089	0.758831	3.13962	0.3343	0.341474	1.98526	-1.79567	1.25741	0.514783	1.95743	3.2368	0.354419	2.26372	1.75397	0.529733	2.37217	-1.79567	-1.79567	1.4785	2.82721	1.33116	3.43061	-1.79567	0.754567	-0.101331	0	-1.79567	-1.79567	-0.88647	-1.79567	-1.79567	-1.79567	-1.79567	-1.79567	-1.79567	-1.79567	-1.79567	-0.770564	-1.79567
HLA-AS1	G2	2.64256	1.40311	1.95942	1.64865	2.41689	1.79082	2.90971	1.3472	1.65163	2.70446	2.16125	2.19156	1.02007	1.57397	1.7266	0	2.23444	1.02559	1.67557	3.50797	1.14689	2.38067	1.57009	1.03327	2.70043	0	0	1.37041	2.19303	2.17586	3.30598	0	2.01975	0	0	0	0	0	0	0	0	0	0	0	0	0	0	0
AMZ1	G2	0.89444	0.366861	0.0816533	2.49286	2.03119	0.196282	0.405585	0	-0.0166012	2.23718	2.16066	1.6396	2.17382	-0.900004	1.0312	2.23088	1.75978	-0.0173411	0.397992	0.921397	3.15399	0.537625	0.907351	1.3067	-0.361708	-2.29042	3.03713	0.793788	-0.864354	4.42373	0.639039	1.32127	1.36191	0.34819	-0.0535175	-1.01742	-0.467757	-0.164709	0.237295	-0.422051	-1.7075	-2.99879	-2.29949	-2.48089	0.270554	-0.36577	-0.914558	-0.779836
RN7SKP219	G2	0.329126	0.195109	-0.127276	0.424993	0.751519	-0.29587	2.7609	0.113058	0.86022	2.33635	1.92184	0.404512	0.734945	0.743534	-1.05162	0.708562	1.15852	-0.374883	0.178429	0.631434	1.40317	0.293971	0.435354	0.0676564	-0.676383	-0.905313	1.58629	0.42777	-0.0147261	2.31464	0.455289	1.76638	-0.306301	-0.161829	-0.591822	-2.08669	-1.22416	0.992157	1.83595	-2.08669	-1.06525	-1.4606	-2.08669	-2.08669	-0.995886	-0.789596	-0.143365	0.0465561
LINC00514	G2	3.20012	1.64482	2.69871	1.84403	2.45747	2.4273	2.86511	-0.670279	0.783074	2.19987	2.26618	1.51121	2.39083	1.27183	1.64533	3.32686	2.1284	2.69423	2.44553	1.76469	3.34946	-0.249259	3.01202	2.42605	0.274829	1.1488	-2.01747	-2.01747	-2.01747	1.41709	-2.01747	0.835992	-2.01747	2.01476	-0.522601	-0.550879	-0.185514	1.25993	1.06958	2.43923	-0.0804604	0	-2.01747	-2.01747	-2.01747	-2.01747	-0.992367	-2.01747
Z95704.4	G2	0.972703	2.1876	2.84014	4.96567	3.99059	4.09942	2.499	2.32154	4.34764	4.12773	4.13157	1.19053	-0.888733	-0.396373	0.371118	2.60561	1.55417	2.85213	0.910505	-2.201	0.524348	3.35564	3.08897	0.397595	0.776472	0	-1.54696	0.107242	-2.17292	3.71666	3.31574	1.48991	-2.60434	-0.69629	-1.53562	1.67423	-1.22043	0.806773	3.55137	3.56739	-0.885415	-0.521151	-2.46462	-1.62726	-1.16155	-1.62218	-4.24489	-3.10805
ZBTB46	G2	1.86864	2.07211	1.79074	2.09582	1.30228	1.44484	1.04299	1.09797	0.930331	2.25721	0.784248	1.424	1.43466	1.37251	1.0097	2.02718	1.48132	1.05734	1.92094	-1.6486	1.49158	0.793835	1.13844	0.752286	-0.992256	0.823404	0	0.114084	1.31116	0.393207	0.891489	-0.612105	-1.90299	-1.54689	-2.52661	-0.151519	-0.262231	1.59854	1.02898	-0.0139788	-1.8577	-1.12289	-1.78582	-2.64224	-1.0794	-1.86822	-1.86718	-1.43538
AC016735.1	G2	4.21967	2.96776	2.27018	3.01636	2.98125	1.98461	3.4477	1.89208	3.04905	1.17921	1.89171	0	0.983399	1.44941	0.800069	1.55562	1.83211	3.33206	3.15385	-0.573585	3.14051	0.600586	2.31048	0.393465	-2.81473	0.599375	-0.133222	0.125893	1.86632	-2.96383	2.20277	2.33277	2.24314	-5.71694	-6.33168	-2.86641	-1.31045	-1.44006	1.09331	0.903523	-5.27877	-5.32318	-1.0343	-5.9754	-5.35567	-4.01237	-6.38617	-5.84038
LHFPL2	G2	1.42097	3.19405	0.920308	2.86437	2.84212	2.46996	2.01191	0.975629	2.22987	0.537145	0.619112	1.06752	1.04949	1.13629	-0.603418	-0.142428	3.06164	0	2.24528	1.54162	0.128711	2.13036	3.29804	0.90005	2.88422	1.80688	-0.974484	0.828105	-0.384766	1.90974	-0.496054	-1.9693	-1.41625	-0.74066	-1.36368	1.13412	0.206637	-0.126916	0.299139	0.467023	-2.11179	-1.32391	1.44591	-1.67544	-1.49492	-3.09007	-3.14702	-2.54031
DEPTOR	G2	3.62553	1.75591	2.06938	2.31413	2.48788	1.70514	2.53821	1.64274	3.09347	1.58923	1.42911	1.30479	1.77623	1.21057	1.53731	2.02856	2.35834	0.999704	0.75385	0.82493	0.999821	1.25256	0.515672	0.536767	0.170457	1.30318	-1.62382	0.245157	-0.377135	1.74688	-1.06361	-1.20271	-1.40346	-1.6544	-2.37032	1.92095	1.00682	-0.904546	-1.36348	0	-2.15646	-4.2716	-0.550682	-2.54684	-2.46648	-2.55121	-3.02973	-2.77022
RP11-760H22.2	G2	3.41142	1.43844	2.17171	2.07116	2.66284	1.80985	2.39052	1.75491	2.58781	1.95389	1.09631	1.36011	1.57128	1.27437	1.44914	1.74672	2.49757	1.13541	1.00024	0.394312	0.742439	0.851045	0.809441	0.348349	0	0.715638	-2.54158	0.175009	-0.602685	1.18511	-0.723895	-0.705837	-1.4023	-2.07038	-2.05564	1.91877	0.742502	-0.484098	-0.841042	0.0419815	-2.27022	-3.8665	-1.20572	-2.01878	-1.5245	-2.73718	-2.26145	-2.87084
KB-1471A8.1	G2	2.0808	1.07167	1.17048	0.999844	2.19909	0	1.18592	0.954446	1.90529	0.789624	0.182364	0.3566	-0.484163	0.950314	1.03024	1.06414	1.7516	1.30578	0.763233	0.94809	0.034435	1.31057	0.527142	-0.376175	-0.573618	0.0410258	0.0748728	0.443206	0.684889	0.202549	-0.884863	-0.58727	-1.63982	0.1243	-1.19425	1.64505	0.97096	-0.486782	-0.433704	0.196961	-1.46181	-3.13809	-0.535706	-3.76418	-1.32807	-1.98275	-1.45466	-0.581316
C1QTNF4	G2	8.78415	7.11278	7.24374	7.08885	6.13079	6.18686	7.93632	8.25872	7.30748	5.71631	5.49266	6.74082	5.7323	6.54794	3.98306	4.59993	7.03682	1.83028	0.0746497	1.22436	5.90104	5.81273	6.13131	4.32589	-2.99801	3.59484	2.71479	-1.03044	0	1.82055	-0.512232	-1.1014	-0.286814	-0.26896	-1.57409	5.53521	1.35991	2.79605	-1.80856	-1.11884	-2.29223	-1.79012	-1.44814	-1.68474	-0.750783	-0.729643	-2.4496	-1.94569
RNA5SP277	G2	1.05485	-0.0770767	1.3427	0.977217	3.1026	0.402709	2.07356	1.11176	1.85893	2.08158	1.62719	1.40322	0.327398	1.2586	1.06968	1.33797	2.61387	1.05218	0.816136	0.41263	0.811103	1.44653	0.794802	0.345069	-0.0717061	0.863628	-1.08799	0.979649	0.0846455	-1.08799	-1.08799	0	-0.323126	-1.08799	-1.08799	2.0226	1.37154	-1.08799	-0.146689	0.24029	-0.0665462	-1.08799	-1.08799	-1.08799	-1.08799	0.209111	-1.08799	-1.08799
BCL2	G2	1.37796	1.00356	1.76374	0.355397	1.01455	1.27875	1.00773	1.27512	1.19925	0.531916	0.255427	-0.253004	1.19921	0.316623	0.442537	0.609081	0.694688	2.03658	1.20093	0.635938	0.455724	0.42057	0.980628	1.02438	0.874107	1.4103	-0.673624	0.918574	1.12333	-0.00164922	-0.873962	-1.44355	-0.422239	-0.363036	-0.688191	0.279754	0.676479	0	-0.0598274	0.460682	-0.26738	-0.803137	-0.443763	-1.53686	-0.859982	-4.82105	-0.743795	-1.32783
[truncated: 176 more rows]
[truncated: 13 more columns]

## Sheet: Liu data ICGS guide genes
UID	row_clusters-flat	PATDRC	PATEVL	PATZYC	PARHBT	PARMUC	PASTPT	PARFPJ	PARMFF	PASKRN	PARJAY	PATLNZ	PASFKA	PATBTX	PARMRF	PARLST	PARWLP	PARXHT	PARNBN	PASKGG	PARASZ	PARRKK	PASWZJ	PATLNS	PATRGV	PARVEI	PASXUC	PARMKK	PASKIC	PARJNX	PASVPZ	PARWDM	PARSJG	PATJLT	PATEHZ	PASNEH	PATCDM	PASMIC	PATWYL	PASXUU	PATDBU	PARNMV	PARXVS	PATIKN	PARVHY	PARPHB	PASFHR	PARCVM	PASYWF
[truncated: 1,650 more rows]
[truncated: 216 more columns]
